# Supplementary material for: Hackflex library preparation enables low-cost metagenomic profiling
Source: ISME Commun. 2024 May 29;4(1):ycae075. doi: 10.1093/ismeco/ycae075 (PMC11190725; doi:10.1093/ismeco/ycae075)
Supplement: Supplementary_Tables_ycae075 [file supplementary_tables_ycae075.xlsx]

## Sheet: Supp Table 1
Supplementary Table 1. Sample metadata.
sample_name	host_subject_id	sample_type	dilution	sequencing_meth	run_prefix	Notes
14381.B5	m1082_POST	mouse	1to2	hackflex	12819_11845_147327_H5W2HAFX3_MG_test_B5_378cc6f1_GACGATCT_ACTAGGAG_R
14381.C5	m1082_POST	mouse	1to4	hackflex	12819_11845_147327_H5W2HAFX3_MG_test_C5_4f5724bd_GCACAACT_CGCTCTAT_R
14381.D5	m1082_POST	mouse	1to8	hackflex	12819_11845_147327_H5W2HAFX3_MG_test_D5_6352ac26_GTTGTTCG_TGGCATGT_R
14381.m1082	m1082_POST	mouse	truseq	truseq	m1082_POST_R
14381.A4	m1186_POST	mouse	1to1	hackflex	12819_11845_147327_H5W2HAFX3_MG_test_A4_43f25959_GAGACGAT_TCAGGCTT_R
14381.C4	m1186_POST	mouse	1to4	hackflex	12819_11845_147327_H5W2HAFX3_MG_test_C4_3dc65127_GATTACCG_TATCGGTC_R
14381.D4	m1186_POST	mouse	1to8	hackflex	12819_11845_147327_H5W2HAFX3_MG_test_D4_6a96cbfd_GAAGGAAG_CTGTTGAC_R
14381.m1186	m1186_POST	mouse	truseq	truseq	m1186_POST_R
14381.A6	m1192_POST	mouse	1to1	hackflex	12819_11845_147327_H5W2HAFX3_MG_test_A6_b0bc0440_TTCCAAGG_AGAACGAG_R
14381.B6	m1192_POST	mouse	1to2	hackflex	12819_11845_147327_H5W2HAFX3_MG_test_B6_397f8f0b_AACTGAGC_CACTAGCT_R
14381.C6	m1192_POST	mouse	1to4	hackflex	12819_11845_147327_H5W2HAFX3_MG_test_C6_bb432d38_GCGTCATT_GATTGCTC_R	Failed, only had 1 read
14381.m1192	m1192_POST	mouse	truseq	truseq	m1192_POST_R
14381.E6	m1194_POST	mouse	1to1	hackflex	12819_11845_147327_H5W2HAFX3_MG_test_E6_a8fbe33a_CTGTTGAC_GAAGGAAG_R
14381.F6	m1194_POST	mouse	1to2	hackflex	12819_11845_147327_H5W2HAFX3_MG_test_F6_d54f484f_TATCGGTC_GATTACCG_R
14381.H6	m1194_POST	mouse	1to8	hackflex	12819_11845_147327_H5W2HAFX3_MG_test_H6_f7ac11b3_TCAGGCTT_GAGACGAT_R
14381.m1194	m1194_POST	mouse	truseq	truseq	m1194_POST_R
14381.E4	m1212_POST	mouse	1to1	hackflex	12819_11845_147327_H5W2HAFX3_MG_test_E4_094c90a8_ATCGCCAT_CGGTTGTT_R
14381.F4	m1212_POST	mouse	1to2	hackflex	12819_11845_147327_H5W2HAFX3_MG_test_F4_1167a8a6_GATTGCTC_GCGTCATT_R
14381.G4	m1212_POST	mouse	1to4	hackflex	12819_11845_147327_H5W2HAFX3_MG_test_G4_35489d2a_CACTAGCT_AACTGAGC_R
14381.H4	m1212_POST	mouse	1to8	hackflex	12819_11845_147327_H5W2HAFX3_MG_test_H4_2cfac02b_AGAACGAG_TTCCAAGG_R
14381.m1212	m1212_POST	mouse	truseq	truseq	m1212_POST_R
m1081_PRE_nextera	m1081_PRE	mouse	nextera	nextera	hackflex_test_F01_m1081_pre_10472895_22JLY3LT3_L3_R
m1081_PRE_1to1	m1081_PRE	mouse	1to1	hackflex	1081_A1_10472895_22JLY3LT3_L3_R
m1081_PRE_1to2	m1081_PRE	mouse	1to2	hackflex	1081_B1_10472895_22JLY3LT3_L3_R
m1081_PRE_1to4	m1081_PRE	mouse	1to4	hackflex	1081_C1_10472895_22JLY3LT3_L3_R
m1081_PRE_1to8	m1081_PRE	mouse	1to8	hackflex	1081_D1_10472895_22JLY3LT3_L3_R
m1184_PRE_nextera	m1184_PRE	mouse	nextera	nextera	hackflex_test_A01_m1184_pre_10472895_22JLY3LT3_L3_R
m1184_PRE_1to1	m1184_PRE	mouse	1to1	hackflex	1184_E1_10472895_22JLY3LT3_L3_R
m1184_PRE_1to2	m1184_PRE	mouse	1to2	hackflex	1184_F1_10472895_22JLY3LT3_L3_R
m1184_PRE_1to4	m1184_PRE	mouse	1to4	hackflex	1184_G1_10472895_22JLY3LT3_L3_R
m1184_PRE_1to8	m1184_PRE	mouse	1to8	hackflex	1184_H1_10472895_22JLY3LT3_L3_R
m1187_PRE_nextera	m1187_PRE	mouse	nextera	nextera	hackflex_test_E01_m1187_pre_10472895_22JLY3LT3_L3_R
m1187_PRE_1to1	m1187_PRE	mouse	1to1	hackflex	1187_A2_10472895_22JLY3LT3_L3_R
m1187_PRE_1to2	m1187_PRE	mouse	1to2	hackflex	1187_B2_10472895_22JLY3LT3_L3_R
m1187_PRE_1to4	m1187_PRE	mouse	1to4	hackflex	1187_C2_10472895_22JLY3LT3_L3_R
m1187_PRE_1to8	m1187_PRE	mouse	1to8	hackflex	1187_D2_10472895_22JLY3LT3_L3_R
m1188_PRE_nextera	m1188_PRE	mouse	nextera	nextera	hackflex_test_B01_m1188_pre_10472895_22JLY3LT3_L3_R
m1188_PRE_1to1	m1188_PRE	mouse	1to1	hackflex	1188_F2_10472895_22JLY3LT3_L3_R
m1188_PRE_1to2	m1188_PRE	mouse	1to2	hackflex	1188_G2_10472895_22JLY3LT3_L3_R
m1188_PRE_1to4	m1188_PRE	mouse	1to4	hackflex	1188_H2_10472895_22JLY3LT3_L3_R
m1188_PRE_1to8	m1188_PRE	mouse	1to8	hackflex	1188_A3_10472895_22JLY3LT3_L3_R
m1212_PRE_nextera	m1212_PRE	mouse	nextera	nextera	hackflex_test_C01_m1212_pre_10472895_22JLY3LT3_L3_R
m1212_PRE_1to1	m1212_PRE	mouse	1to1	hackflex	1212_B3_10472895_22JLY3LT3_L3_R
m1212_PRE_1to2	m1212_PRE	mouse	1to2	hackflex	1212_C3_10472895_22JLY3LT3_L3_R
m1212_PRE_1to4	m1212_PRE	mouse	1to4	hackflex	1212_D3_10472895_22JLY3LT3_L3_R
m1212_PRE_1to8	m1212_PRE	mouse	1to8	hackflex	1212_E3_10472895_22JLY3LT3_L3_R
14381.A1	Zymo	zymo	10nguL	hackflex	12819_11845_147327_H5W2HAFX3_MG_test_A1_64578656_CTGATCGT_TAACCGGT_R
14381.A3	Zymo	zymo	10nguL	hackflex	12819_11845_147327_H5W2HAFX3_MG_test_A3_5d0c4e2a_TGAGCTAG_CCTTGTAG_R
14381.B1	Zymo	zymo	5nguL	hackflex	12819_11845_147327_H5W2HAFX3_MG_test_B1_89cea633_TACGCTAC_CGACGTTA_R
14381.B2	Zymo	zymo	5nguL	hackflex	12819_11845_147327_H5W2HAFX3_MG_test_B2_602a285d_TGGACTCT_ATGCACGA_R
14381.B3	Zymo	zymo	5nguL	hackflex	12819_11845_147327_H5W2HAFX3_MG_test_B3_7d766f08_AGAGTAGC_CCTGATTG_R
14381.C1	Zymo	zymo	2.5nguL	hackflex	12819_11845_147327_H5W2HAFX3_MG_test_C1_c339aae2_CCTTGATC_CAGTCCAA_R
14381.C3	Zymo	zymo	2.5nguL	hackflex	12819_11845_147327_H5W2HAFX3_MG_test_C3_776d34f0_ACCACGAT_AACGTCTG_R
14381.D1	Zymo	zymo	1.25nguL	hackflex	12819_11845_147327_H5W2HAFX3_MG_test_D1_6999f358_TGTGACTG_ATGACGTC_R
14381.D2	Zymo	zymo	1.25nguL	hackflex	12819_11845_147327_H5W2HAFX3_MG_test_D2_ae2d63e0_GTCATCGA_GAAGTTGG_R
14381.D3	Zymo	zymo	1.25nguL	hackflex	12819_11845_147327_H5W2HAFX3_MG_test_D3_b6ed4025_AGCACTTC_CATACCAC_R
14381.E1	Zymo	zymo	0.625nguL	hackflex	12819_11845_147327_H5W2HAFX3_MG_test_E1_7f2035c3_GAGCAGTA_GTTACGCA_R
14381.E2	Zymo	zymo	0.625nguL	hackflex	12819_11845_147327_H5W2HAFX3_MG_test_E2_2b6aee84_AGTTCGTC_TGAAGACG_R
14381.E3	Zymo	zymo	0.625nguL	hackflex	12819_11845_147327_H5W2HAFX3_MG_test_E3_94da995c_TTGCGAAG_ACTGAGGT_R
14381.F1	Zymo	zymo	0.3125nguL	hackflex	12819_11845_147327_H5W2HAFX3_MG_test_F1_77dc634a_TGGTAGCT_GTGAAGTG_R
14381.F3	Zymo	zymo	0.3125nguL	hackflex	12819_11845_147327_H5W2HAFX3_MG_test_F3_4496b792_GATGTGTG_ATCCGGTA_R
14381.G1	Zymo	zymo	0.15625nguL	hackflex	12819_11845_147327_H5W2HAFX3_MG_test_G1_44f10a93_GTTGACCT_GAATCCGA_R
14381.G2	Zymo	zymo	0.15625nguL	hackflex	12819_11845_147327_H5W2HAFX3_MG_test_G2_58358272_CGTGTGTA_GTGCCATA_R
14381.G3	Zymo	zymo	0.15625nguL	hackflex	12819_11845_147327_H5W2HAFX3_MG_test_G3_1c7243d3_ACGACTTG_CTTAGGAC_R

## Sheet: Supp Table 2
Supplementary Table 2. Mock DNA Community MIQ Scores.
Sample	MIQ_Score	ID	DNA Concentration, ng/uL	run_prefix	kraken_customdb_percentage_classified	minimap2_percentage_mapped
A1	52	10-Rep1	10	12819_11845_147327_H5W2HAFX3_MG_test_A1_64578656_CTGATCGT_TAACCGGT_R	70.75	98.25
A3	45	10-Rep2	10	12819_11845_147327_H5W2HAFX3_MG_test_A3_5d0c4e2a_TGAGCTAG_CCTTGTAG_R	65.06	61.13
B1	65	5-Rep1	5	12819_11845_147327_H5W2HAFX3_MG_test_B1_89cea633_TACGCTAC_CGACGTTA_R	78.93	97.99
B2	62	5-Rep2	5	12819_11845_147327_H5W2HAFX3_MG_test_B2_602a285d_TGGACTCT_ATGCACGA_R	74.22	97.86
B3	65	5-Rep3	5	12819_11845_147327_H5W2HAFX3_MG_test_B3_7d766f08_AGAGTAGC_CCTGATTG_R	76.73	98.1
C1	62	2.5-Rep1	2.5	12819_11845_147327_H5W2HAFX3_MG_test_C1_c339aae2_CCTTGATC_CAGTCCAA_R	76.87	97.36
C3	68	2.5-Rep2	2.5	12819_11845_147327_H5W2HAFX3_MG_test_C3_776d34f0_ACCACGAT_AACGTCTG_R	81.29	97.9
D1	67	1.25-Rep1	1.25	12819_11845_147327_H5W2HAFX3_MG_test_D1_6999f358_TGTGACTG_ATGACGTC_R	94.44	96.85
D2	67	1.25-Rep2	1.25	12819_11845_147327_H5W2HAFX3_MG_test_D2_ae2d63e0_GTCATCGA_GAAGTTGG_R	79.17	98.02
D3	69	1.25-Rep3	1.25	12819_11845_147327_H5W2HAFX3_MG_test_D3_b6ed4025_AGCACTTC_CATACCAC_R	81.1	97.91
E1	70	0.625-Rep1	0.625	12819_11845_147327_H5W2HAFX3_MG_test_E1_7f2035c3_GAGCAGTA_GTTACGCA_R	83.53	97.87
E2	73	0.625-Rep2	0.625	12819_11845_147327_H5W2HAFX3_MG_test_E2_2b6aee84_AGTTCGTC_TGAAGACG_R	85.32	98
E3	68	0.625-Rep3	0.625	12819_11845_147327_H5W2HAFX3_MG_test_E3_94da995c_TTGCGAAG_ACTGAGGT_R	81.13	98.01
F1	72	0.3125-Rep1	0.3125	12819_11845_147327_H5W2HAFX3_MG_test_F1_77dc634a_TGGTAGCT_GTGAAGTG_R	85.94	97.77
F3	74	0.3125-Rep2	0.3125	12819_11845_147327_H5W2HAFX3_MG_test_F3_4496b792_GATGTGTG_ATCCGGTA_R	87.12	98.53
G1	74	0.15625-Rep1	0.15625	12819_11845_147327_H5W2HAFX3_MG_test_G1_44f10a93_GTTGACCT_GAATCCGA_R	88.31	97.87
G2	75	0.15625-Rep2	0.15625	12819_11845_147327_H5W2HAFX3_MG_test_G2_58358272_CGTGTGTA_GTGCCATA_R	88.43	98.22
G3	74	0.15625-Rep3	0.15625	12819_11845_147327_H5W2HAFX3_MG_test_G3_1c7243d3_ACGACTTG_CTTAGGAC_R	88.27	98.34
				Mean	81.4783	95.8878
Samples from Gaulke et al. 2021 mSystems
Zymo mock community library prepped with Illumina DNA Prep
Sample	MIQ_Score
s566	86
s567	87
s568	86
s569	86
s570	89
Mean	86.8
Median	86

## Sheet: Supp Table 3
Supplementary Table 3. PERMANOVA formulae and tables.
Statistics for Zymo mock community	Df	Sum Sq	Mean Sq	F value	Pr(>F)	FDR-corrected p value
Domain	1	0.1086	0.1086	1.172	0.311	1
Gram	1	0.2773	0.27735	4.697	0.0733	0.2665
GC content	1,8			1.266	0.2932	1
Genome size	1,8			0.4167	0.5366	1
Genome size (bacteria only)	1,6			21.34	0.003617	0.018085
Genome size (bacteria only, no Lactobacillus)	1,5			15.21	0.01142	0.0571
Mouse Truseq vs Hackflex GC content	1,48			0.4401	0.5102	1
Mouse Truseq vs Hackflex gram status	2	0.418	0.208956	2.196	0.123	0.246
Statistics for Mouse TruSeq vs Hackflex
adonis2(formula = deicodematrix ~ mouse_id* lib_meth, data = md_mice)
	Df	SumOfSqs	R2	F	Pr(>F)
host_subject_id	4	12.7698	0.308991	1.43067	0.227
library_meth	5	6.24319	0.151067	0.559566	0.914
Residual	10	22.3144	0.539942	NA	NA
Total	19	41.3274	1	NA	NA
adonis2(formula = deicodematrix ~ lib_meth * mouse_id, data = md_mice)
	Df	SumOfSqs	R2	F	Pr(>F)
library_meth	5	9.2766	0.224466	0.831445	0.714
host_subject_id	4	9.73639	0.235592	1.09082	0.423
Residual	10	22.3144	0.539942	NA	NA
Total	19	41.3274	1	NA	NA
Statistics for Mouse Illumina DNA Prep vs Hackflex
adonis2(formula = mice_deicode_matrix_nextera ~ mouse_id * lib_meth, data = metadata_nextera)
	Df	SumOfSqs	R2	F	Pr(>F)
mouse_id	4	11.872	0.22219	1.505	0.18
lib_meth	1	2.824	0.05285	1.4318	0.235
mouse_id:lib_meth	4	9.155	0.17133	1.1605	0.319
Residual	15	29.582	0.55363	NA	NA
Total	24	53.432	1	NA	NA
adonis2(formula = mice_deicode_matrix_nextera ~ mouse_id * lib_meth, data = metadata_nextera)
	Df	SumOfSqs	R2	F	Pr(>F)
lib_meth	1	2.824	0.05285	1.4318	0.228
mouse_id	4	11.872	0.22219	1.505	0.197
lib_meth:mouse_id	4	9.155	0.17133	11.1605.1605	0.338
Residual	15	29.582	0.55363	NA	NA
Total	24	53.432	1	NA	NA

## Sheet: Supp Table 4
Supplementary Table 4. Mouse metadata.
TruSeq vs. Hackflex Samples
Mouse_ID	Genotype	Sex	Cage_Number	DOB
m1082	C57	Male	c7	2020-01-05
m1186	C57	Female	c18	2020-01-27
m1192	C57	Female	c21	2020-01-27
m1194	C57	Female	c21	2020-01-27
m1212	C57	Male	c23	2020-01-31
Illumina DNA Prep vs. Hackflex Samples
m1081	C57	Male	c7	2020-01-05
m1184	C57	Female	c18	2020-01-27
m1187	C57	Female	c22	2020-01-27
m1188	C57	Female	c22	2020-01-27
m1212	C57	Male	c23	2020-01-31

## Sheet: Supp Table 5
Supplementary Table 5. Woltka taxonomy table for Illumina DNA Prep and Hackflex comparisons.
index	195438.15506.m1187.1to2	195439.15506.m1081.1to4	195474.15506.m1081.1to8	195474.15506.m1084.1to4	195474.15506.m1084.1to2	195474.15506.m1184.1to1	195474.15506.m1212.1to4	195474.15506.blank	195474.15506.m1212.1to8	195474.15506.m1212.1to2	195474.15506.m1084.1to8	195474.15506.m1187.1to1	195474.15506.m1188.1to4	195474.15506.m1187.1to8	195474.15506.m1187.1to4	195474.15506.m1188.1to1	195474.15506.m1212.1to1	195474.15506.m1188.1to8	195477.15506.m1188.nextera	195477.15506.m1081.nextera	195477.15506.m1184.nextera	195477.15506.m1212.nextera	195477.15506.m1187.nextera	195494.15522.m1081.1to1	195494.15522.m1081.1to2	195504.15506.m1188.1to2
d__Bacteria;p__Firmicutes_A;c__Clostridia;o__Lachnospirales;f__Lachnospiraceae;g__COE1;s__COE1 sp000403215	71702	45105	216208	96405	146255	92396	1639	2	134810	148012	248442	55520	73262	72691	67628	89831	84455	161479	286818	314173	448728	260609	868693	147158	346337	134669
d__Bacteria;p__Firmicutes;c__Bacilli;o__Lactobacillales;f__Lactobacillaceae;g__Ligilactobacillus;s__Ligilactobacillus murinus	33124	3030	20913	23052	32873	19242	840	12	63999	62483	60840	25954	173701	35614	31680	193501	35444	379542	55561	142467	18998	117743	2049323	10984	30758	307601
d__Bacteria;p__Verrucomicrobiota;c__Verrucomicrobiae;o__Verrucomicrobiales;f__Akkermansiaceae;g__Akkermansia;s__Akkermansia muciniphila	249118	37076	223589	83	161	113	2233	0	183179	232715	215	200587	3586	248299	246041	5424	119963	9329	264	305826	132824	688801	36307	113966	352629	7177
d__Bacteria;p__Bacteroidota;c__Bacteroidia;o__Bacteroidales;f__Muribaculaceae;g__CAG-485;s__CAG-485 sp002362485	97597	3856	27044	10469	15667	9964	724	4	56800	62240	27177	80312	97205	98650	94400	121690	34394	222561	29189	125822	27175	361548	1290592	14490	40436	180716
d__Bacteria;p__Bacteroidota;c__Bacteroidia;o__Bacteroidales;f__Muribaculaceae;__;__	59322	17616	114587	15858	24194	14967	847	0	67355	75480	40248	47984	61654	59918	58104	74879	42318	140969	43444	153685	118795	214960	798456	61881	174101	112933
d__Bacteria;p__Bacteroidota;c__Bacteroidia;o__Bacteroidales;f__Bacteroidaceae;g__Bacteroides;s__Bacteroides uniformis	72736	11396	66978	25605	39004	25846	2	2	64	65	63729	60721	72866	71997	71818	96313	39	161872	75224	133	74927	265972	907382	39687	105164	132628
d__Bacteria;p__Bacteroidota;c__Bacteroidia;o__Bacteroidales;__;__;__	46533	18367	112214	20129	30833	20187	488	1	42120	47115	52192	38594	52442	47014	46484	67076	26120	121627	59164	91721	120297	172845	670971	62720	171919	98137
d__Bacteria;p__Firmicutes_A;c__Clostridia;o__Lachnospirales;f__Lachnospiraceae;__;__	21871	15046	85888	114828	171993	110899	377	0	30561	33451	286416	17932	22050	21710	20587	27579	19108	46564	316696	63986	119545	76708	233319	51659	133953	39755
d__Bacteria;p__Bacteroidota;c__Bacteroidia;o__Bacteroidales;f__Muribaculaceae;g__Duncaniella;s__Duncaniella dubosii	8572	3265	22216	3443	5339	3348	4340	0	326145	368366	9065	6846	11148	8640	8092	13503	202791	26245	10227	730441	22739	32754	159433	11463	33162	21052
d__Bacteria;p__Bacteroidota;c__Bacteroidia;o__Bacteroidales;f__Muribaculaceae;g__Muribaculum;s__Muribaculum intestinale	50531	7804	51079	680	1016	649	1039	0	86246	101927	1783	41020	49559	48974	48542	69046	56409	119273	1935	193353	55266	187425	643759	28748	80823	95460
d__Bacteria;p__Bacteroidota;c__Bacteroidia;o__Bacteroidales;f__Muribaculaceae;g__Muribaculum;s__Muribaculum gordoncarteri	187625	4588	29284	1460	2216	1443	556	0	42068	48664	3749	152507	12741	187631	184572	16755	26683	29296	4235	92925	29566	678422	164077	15740	45032	23863
d__Bacteria;p__Bacteroidota;c__Bacteroidia;o__Bacteroidales;f__Muribaculaceae;g__Duncaniella;s__Duncaniella sp001689575	1594	36670	235545	522	775	439	536	0	44199	54347	1361	1428	1973	1779	1746	2604	29481	4611	1493	93910	205069	6634	25280	126579	378309	3567
d__Bacteria;__;__;__;__;__;__	20114	8551	49268	26500	39342	26018	345	375	28119	31621	64885	16414	25876	20192	19679	33120	17723	58580	70968	58910	53272	67860	301161	28389	77024	47653
d__Bacteria;p__Proteobacteria;c__Alphaproteobacteria;o__Rhizobiales;f__Beijerinckiaceae;g__Methylobacterium;s__Methylobacterium brachiatum	13796	59815	28732	103936	78442	374486	17	252936	12284	19878	9459	7082	5830	13059	24217	42751	4296	5093	1	0	0	0	8	3608	41215	14261
d__Bacteria;p__Bacteroidota;c__Bacteroidia;o__Bacteroidales;f__Tannerellaceae;g__Parabacteroides;s__Parabacteroides goldsteinii	77	33231	201937	7	24	15	471	0	38606	40952	36	61	98	92	65	115	22943	205	32	85030	229531	272	998	115178	306546	152
d__Bacteria;p__Firmicutes;c__Bacilli;o__Lactobacillales;f__Lactobacillaceae;g__Ligilactobacillus;__	9072	892	5893	6392	9050	5427	235	3	18459	17539	16965	7550	48490	9863	8758	54657	10117	104391	15037	38652	5030	31516	539309	2995	8380	85793
d__Bacteria;p__Bacteroidota;c__Bacteroidia;o__Bacteroidales;f__Muribaculaceae;g__CAG-485;s__CAG-485 sp002493045	6783	26454	174923	2746	4628	2988	153	0	13661	16488	6770	5527	9593	6765	6697	13689	8881	24076	7899	26892	195148	20568	96125	94489	264714	18389
d__Bacteria;p__Bacteroidota;c__Bacteroidia;o__Bacteroidales;f__Muribaculaceae;g__UBA3263;s__UBA3263 sp001689615	5348	27356	158569	1402	2135	1283	184	0	13018	14086	3397	4293	5222	5675	4939	6221	7925	11627	3901	30198	147329	21172	74788	90940	256008	9465
d__Bacteria;p__Firmicutes_A;c__Clostridia;__;__;__;__	9177	5381	27776	52144	82441	53272	108	1	8092	9500	125874	7345	7427	8622	8448	9794	5232	15555	140630	15162	31600	27723	66957	16502	44196	13264
d__Bacteria;p__Bacteroidota;c__Bacteroidia;o__Bacteroidales;f__Muribaculaceae;g__UBA7173;s__UBA7173 sp002491305	2609	6380	36729	973	1519	851	1275	0	110655	141642	2604	2041	2893	2596	2625	3684	74444	6732	2924	204926	32471	9733	36229	18735	57240	5351
d__Bacteria;p__Bacteroidota;c__Bacteroidia;o__Bacteroidales;f__Bacteroidaceae;g__Bacteroides;__	6369	16982	104751	2435	3779	2337	170	0	12634	12931	6344	5392	6675	6599	6221	8755	7480	14809	6711	27617	124457	23274	84718	60597	158312	12208
d__Bacteria;p__Bacteroidota;c__Bacteroidia;o__Bacteroidales;f__Muribaculaceae;g__CAG-873;s__CAG-873 sp011959565	14576	1085	6315	2589	4312	2713	750	0	58962	74228	6961	11919	13797	13953	14532	18753	39452	31757	7875	117324	6484	50267	164640	3616	9836	24909
d__Bacteria;p__Firmicutes_A;c__Clostridia;o__Lachnospirales;f__Lachnospiraceae;g__COE1;s__COE1 sp000403335	20046	420	2457	22766	32944	20783	1	0	418	448	58556	16152	10300	21099	19576	12105	279	22537	57633	923	3449	73420	123464	1542	3848	18341
d__Bacteria;p__Firmicutes_A;c__Clostridia;o__Lachnospirales;f__Lachnospiraceae;g__CAG-95;s__CAG-95 sp009917455	22864	385	2184	15521	22666	14870	8	0	1207	1303	37889	19269	13558	22161	22132	16677	801	27138	41119	2549	2891	79714	136398	1314	3180	23649
d__Bacteria;p__Bacteroidota;c__Bacteroidia;o__Bacteroidales;f__Bacteroidaceae;g__Phocaeicola;s__Phocaeicola vulgatus	7340	2570	14361	4916	6257	3915	105	5	9288	9528	10787	6587	15383	7109	7171	18937	5743	33002	11915	20694	19173	29842	206944	8290	21583	27378
d__Bacteria;p__Firmicutes_A;c__Clostridia;o__Lachnospirales;f__Lachnospiraceae;g__CAG-56;s__CAG-56 sp004793585	1954	234	1093	6024	8595	6126	0	0	381	349	14017	1575	20998	2037	1820	27163	201	47457	15763	820	1340	6340	227502	709	1720	37401
d__Bacteria;p__Bacteroidota;c__Bacteroidia;o__Bacteroidales;f__Bacteroidaceae;g__Phocaeicola;__	5622	1859	11144	3961	5151	3223	66	1	7133	7615	8595	5271	12199	5824	5862	15675	4261	26202	9367	14791	15012	23301	164150	6560	16820	21852
d__Bacteria;p__Campylobacterota;c__Campylobacteria;o__Campylobacterales;f__Helicobacteraceae;g__Helicobacter_C;s__Helicobacter_C japonicus	4	11379	63089	74	127	63	48	0	3780	3355	203	10	58	12	11	60	2139	135	197	8871	112421	25	831	38526	90209	101
d__Bacteria;p__Firmicutes_A;c__Clostridia;o__Lachnospirales;f__Lachnospiraceae;g__MD308;s__MD308 sp000403475	2874	5815	34707	7255	11270	7392	10	0	944	981	18040	2246	2735	2756	2660	3408	588	4944	20682	1912	38740	9506	23421	20010	53475	4577
d__Bacteria;p__Bacteroidota;c__Bacteroidia;__;__;__;__	5524	1618	9776	2521	4078	2518	79	1	5509	6469	6389	4524	6567	5360	5297	8548	3442	15606	6876	11133	9375	17928	76599	5728	15556	12439
d__Bacteria;p__Firmicutes_A;c__Clostridia;o__Oscillospirales;f__Oscillospiraceae;g__Dysosmobacter;s__Dysosmobacter sp000403435	1542	365	1614	18919	31522	20799	6	0	799	1017	43684	1324	1218	1439	1552	1754	568	2683	54908	1395	2292	4807	12187	1094	2723	2258
d__Bacteria;p__Verrucomicrobiota;c__Verrucomicrobiae;o__Verrucomicrobiales;f__Akkermansiaceae;g__Akkermansia;__	13636	2929	18210	2	4	3	98	0	10093	13091	6	11606	228	13620	13882	281	7120	490	16	15834	10207	35469	1854	9230	28765	347
d__Bacteria;p__Firmicutes_A;c__Clostridia;o__Lachnospirales;f__Lachnospiraceae;g__Sporofaciens;s__Sporofaciens sp000403455	3017	2543	15904	6665	10442	6647	10	0	1175	1260	17227	2609	3465	3128	2890	4193	696	6307	19254	2339	17388	10249	28483	9051	24395	5738
d__Bacteria;p__Bacteroidota;c__Bacteroidia;o__Bacteroidales;f__UBA932;g__Cryptobacteroides;s__Cryptobacteroides sp009774765	902	5863	36897	501	733	462	0	0	165	149	1219	880	1030	954	985	1432	57	2268	1341	387	42793	3152	11661	22062	57710	1857
d__Bacteria;p__Firmicutes_A;c__Clostridia;o__Lachnospirales;f__Lachnospiraceae;g__Clostridium_Q;s__Clostridium_Q sp009911305	618	1381	7135	9834	16317	10274	125	0	8432	10067	24499	543	1331	630	659	1715	5572	2652	28621	16537	7871	2207	13358	4362	12518	2471
d__Bacteria;p__Firmicutes_A;c__Clostridia;o__Lachnospirales;f__Lachnospiraceae;g__1XD42-69;s__1XD42-69 sp009911505	446	564	3194	15919	24515	15794	9	0	800	855	39944	362	518	460	407	637	485	1102	45725	1760	4376	1619	5830	1902	4776	990
d__Bacteria;p__Firmicutes_A;c__Clostridia;o__Lachnospirales;f__Lachnospiraceae;g__Eubacterium_J;s__Eubacterium_J plexicaudatum	677	1784	11142	10763	16488	10252	9	0	913	1023	27806	634	811	705	718	988	594	1765	29717	2046	12356	2504	8690	6553	17556	1415
d__Bacteria;p__Campylobacterota;c__Campylobacteria;o__Campylobacterales;f__Helicobacteraceae;g__Helicobacter_C;s__Helicobacter_C hepaticus	894	234	1304	7329	9914	6217	1	0	119	103	18441	904	4458	902	880	4741	67	9517	18410	250	2175	3738	63550	835	2072	7941
d__Bacteria;p__Firmicutes_A;c__Clostridia;o__Lachnospirales;f__Lachnospiraceae;g__UBA3282;s__UBA3282 sp003611805	592	293	1983	11728	17924	12019	5	0	552	495	29574	475	1879	660	513	2350	301	4158	33077	1045	2609	2287	21006	1201	2884	3435
d__Bacteria;p__Proteobacteria;c__Alphaproteobacteria;o__Rhizobiales;f__Beijerinckiaceae;g__Methylobacterium;__	1839	8865	3658	17087	11840	50716	0	29781	1578	2268	1705	980	742	1604	2782	5158	535	669	0	0	0	0	0	626	5257	1967
d__Bacteria;p__Proteobacteria;c__Gammaproteobacteria;o__Burkholderiales;f__Burkholderiaceae;g__Parasutterella;s__Parasutterella excrementihominis	1086	855	5721	428	551	316	78	0	7074	7914	1021	941	4254	1190	1132	5752	4198	10057	919	14476	4722	3793	52572	2906	8399	7794
d__Bacteria;p__Firmicutes_A;c__Clostridia;o__Lachnospirales;f__Lachnospiraceae;g__14-2;s__14-2 sp000403315	886	901	5152	7906	12248	7785	66	0	5532	6018	19942	780	957	953	907	1226	3390	2039	22210	11071	6265	3089	9501	2764	7876	1765
d__Bacteria;p__Bacteroidota;c__Bacteroidia;o__Bacteroidales;f__Muribaculaceae;g__UBA7173;s__UBA7173 sp004102805	1470	2691	17507	519	764	535	63	0	4033	4940	1202	1193	1362	1567	1477	1621	2688	3038	1354	8708	17450	5512	15967	9712	27484	2419
d__Bacteria;p__Bacteroidota;c__Bacteroidia;o__Bacteroidales;f__Bacteroidaceae;__;__	2773	1401	8335	1105	1539	945	23	0	2412	2420	2684	2175	2885	2641	2798	3781	1426	6320	2975	5056	9861	10026	36681	5011	13022	5271
d__Bacteria;p__Bacteroidota;c__Bacteroidia;o__Bacteroidales;f__Muribaculaceae;g__Paramuribaculum;s__Paramuribaculum sp001689565	2341	973	6297	779	1179	797	72	0	6159	6920	2192	1920	2330	2270	2203	3044	3733	5566	2255	14222	7040	8670	33378	3555	9711	4561
d__Bacteria;p__Bacteroidota;c__Bacteroidia;o__Bacteroidales;f__Muribaculaceae;g__CAG-873;s__CAG-873 sp001689415	2725	520	3299	1141	1800	1249	38	0	2220	2577	3149	2118	3775	2695	2529	4689	1477	8730	3572	5332	3384	10168	49574	1746	4935	7057
d__Bacteria;p__Bacteroidota;c__Bacteroidia;o__Bacteroidales;f__Muribaculaceae;g__Paramuribaculum;s__Paramuribaculum intestinale	3040	689	4625	799	1185	797	45	0	3585	4200	1939	2526	3233	3047	2939	4209	2171	7589	2240	8983	5068	10990	40459	2536	7141	6031
d__Bacteria;p__Firmicutes_A;c__Clostridia;o__Oscillospirales;__;__;__	704	213	874	11002	17620	12209	5	0	426	575	24539	664	513	705	800	755	317	1188	32324	741	1129	2396	4730	523	1419	949
d__Bacteria;p__Bacteroidota;c__Bacteroidia;o__Bacteroidales;f__Bacteroidaceae;g__Alloprevotella;s__Alloprevotella sp002933955	1865	2557	14611	365	508	309	17	0	1835	2037	867	1478	1346	1877	1804	1810	1131	2814	1077	4416	14278	6931	17289	8235	22886	2487
d__Bacteria;p__Firmicutes_A;c__Clostridia;o__Lachnospirales;f__Lachnospiraceae;g__Merdisoma;s__Merdisoma sp011959465	1591	606	3257	4302	6658	4283	11	0	860	922	10740	1341	2559	1620	1575	3222	576	5531	12509	1789	4770	5939	25203	1920	5028	4492
d__Bacteria;p__Firmicutes_A;c__Clostridia;o__Oscillospirales;f__Oscillospiraceae;g__Lawsonibacter;s__Lawsonibacter sp000492175	1157	158	560	9489	15428	10716	8	0	333	486	21809	1053	769	1075	1113	1116	226	1676	28236	679	682	3558	6720	362	1007	1373
d__Bacteria;p__Firmicutes_A;c__Clostridia;o__Lachnospirales;f__Lachnospiraceae;g__1XD42-69;s__1XD42-69 sp003612565	981	709	3800	6841	10036	6419	6	0	993	1066	16754	695	1056	971	902	1309	591	2501	18663	2215	5776	3486	12301	2287	5741	1921
d__Bacteria;p__Bacteroidota;c__Bacteroidia;o__Bacteroidales;f__Bacteroidaceae;g__Bacteroides;s__Bacteroides ovatus	9	3440	20689	6	11	2	36	0	2496	2459	15	5	13	15	21	25	1395	23	11	5465	25223	50	161	11981	31972	36
d__Bacteria;p__Firmicutes_A;c__Clostridia;o__Lachnospirales;f__Lachnospiraceae;g__Ventrimonas;s__Ventrimonas sp003611875	1023	1142	6095	4950	7273	4772	25	0	2463	2879	11982	794	867	919	879	1070	1530	1688	13641	5080	7834	3289	8882	3642	9439	1457
d__Bacteria;p__Firmicutes_A;c__Clostridia;o__Oscillospirales;f__Ruminococcaceae;g__Anaerotruncus;s__Anaerotruncus sp000403395	724	114	549	10098	15894	10233	0	0	132	147	23583	679	261	723	724	380	62	620	28575	206	841	2237	2666	383	895	467
d__Bacteria;p__Bacteroidota;c__Bacteroidia;o__Bacteroidales;f__Bacteroidaceae;g__Phocaeicola;s__Phocaeicola dorei	1356	442	2872	946	1295	791	21	0	1759	1885	2139	1321	3012	1433	1450	3780	1107	6414	2306	3759	3989	5799	41615	1734	4268	5522
d__Bacteria;p__Firmicutes_A;c__Clostridia;o__Lachnospirales;f__Lachnospiraceae;g__Kineothrix;s__Kineothrix sp000403275	491	271	1633	4830	7030	4508	94	0	6164	6249	11983	381	503	479	454	489	3747	1031	12820	12130	2168	1617	4861	989	2383	822
d__Bacteria;p__Firmicutes_A;c__Clostridia;o__Lachnospirales;f__Lachnospiraceae;g__Acetatifactor;s__Acetatifactor muris	940	636	3743	5115	7647	5133	7	0	608	704	12449	813	943	1071	912	1214	407	1934	14492	1240	4973	3358	9429	2255	6059	1740
d__Bacteria;p__Firmicutes_A;c__Clostridia;o__Oscillospirales;f__Ruminococcaceae;g__Anaerotruncus;s__Anaerotruncus sp003612625	602	148	757	5736	8887	5567	47	0	5011	5540	14307	522	346	499	562	555	3106	827	14953	9656	939	1833	3829	441	1122	699
d__Bacteria;p__Firmicutes;c__Bacilli;o__Lactobacillales;f__Lactobacillaceae;g__Ligilactobacillus;s__Ligilactobacillus animalis	647	124	782	472	685	372	46	0	2538	2206	1202	532	3465	705	646	3599	1338	7626	1026	5631	756	2332	39989	399	1039	5984
d__Bacteria;p__Actinobacteriota;c__Coriobacteriia;o__Coriobacteriales;f__Eggerthellaceae;g__Adlercreutzia;s__Adlercreutzia caecimuris	2073	1401	5638	1698	2812	1826	59	0	5165	7434	3323	1489	1248	2055	2127	2118	3575	3464	3460	5905	1817	3984	6417	1460	9277	2427
d__Bacteria;p__Bacteroidota;c__Bacteroidia;o__Bacteroidales;f__Marinifilaceae;g__Butyricimonas;s__Butyricimonas virosa	770	1794	10347	801	1195	789	25	0	1437	1589	1927	693	822	720	744	1038	864	1952	2341	3155	11973	3181	11052	5917	15241	1675
d__Bacteria;p__Firmicutes;c__Bacilli;o__Lactobacillales;f__Lactobacillaceae;__;__	925	83	406	570	809	411	11	6	1242	1283	1312	712	3496	907	826	3878	700	7808	1297	2725	366	3126	39256	218	584	5973
d__Bacteria;p__Firmicutes_A;c__Clostridia;o__Lachnospirales;f__Lachnospiraceae;g__Schaedlerella;s__Schaedlerella sp000403295	293	619	3822	5566	8492	5387	6	0	309	329	14042	242	667	279	256	926	197	1149	15521	644	3643	919	5417	2084	5941	1141
d__Bacteria;p__Firmicutes_A;c__Clostridia;o__Lachnospirales;f__Lachnospiraceae;g__14-2;s__14-2 sp000403255	434	404	2914	5260	8139	5112	16	2	1379	1518	13214	370	455	459	390	538	865	1091	14451	3006	3738	1564	5205	1671	4331	917
d__Bacteria;p__Bacteroidota;c__Bacteroidia;o__Bacteroidales;f__Rikenellaceae;g__Alistipes;s__Alistipes finegoldii	114	475	2456	6638	10782	6545	20	0	2097	2736	15284	81	93	128	106	113	1359	131	15431	3272	2097	420	572	1183	3819	115
d__Bacteria;p__Firmicutes_A;c__Clostridia;o__Lachnospirales;f__Lachnospiraceae;g__14-2;__	362	957	5079	4069	6072	3712	3	0	811	911	10124	292	298	339	314	342	550	618	11294	1702	9568	1122	3213	3351	7914	540
d__Bacteria;p__Firmicutes_A;c__Clostridia;o__Lachnospirales;__;__;__	550	478	3029	4145	6211	3827	13	1	1048	1057	10772	438	668	527	460	809	612	1299	11008	2063	4110	1933	6697	1718	4557	1156
d__Bacteria;p__Bacteroidota;c__Bacteroidia;o__Bacteroidales;f__Bacteroidaceae;g__Bacteroides;s__Bacteroides caccae	426	1376	8668	144	284	158	29	0	2733	2767	430	318	470	410	343	626	1543	1061	469	6004	10109	1587	6814	5016	13319	901
d__Bacteria;p__Firmicutes_A;c__Clostridia;o__Oscillospirales;f__Oscillospiraceae;__;__	371	39	185	5148	8773	5735	2	0	84	101	12097	302	284	323	359	403	52	578	16005	154	229	1119	2668	106	308	536
d__Bacteria;p__Actinobacteriota;c__Coriobacteriia;o__Coriobacteriales;f__Eggerthellaceae;g__Adlercreutzia;s__Adlercreutzia mucosicola	1524	1522	6323	464	770	437	6	0	803	1231	834	1166	1421	1520	1594	2172	582	3858	831	948	2038	2977	7542	1597	10336	2738
d__Bacteria;p__Bacteroidota;c__Bacteroidia;o__Bacteroidales;f__Muribaculaceae;g__Paramuribaculum;__	697	493	3065	264	425	270	51	0	3026	3846	639	542	784	647	686	1013	1930	1937	738	7010	2954	2739	11015	1748	4738	1630
d__Bacteria;p__Firmicutes_A;c__Clostridia;o__Lachnospirales;f__Lachnospiraceae;g__CAG-95;s__CAG-95 sp000403495	321	346	1926	3092	4766	3044	8	0	411	514	8117	253	520	376	295	614	261	1162	8882	819	2713	1137	5823	1138	3164	920
d__Bacteria;p__Firmicutes;c__Bacilli;o__Lactobacillales;f__Lactobacillaceae;g__Limosilactobacillus;s__Limosilactobacillus reuteri	421	45	298	283	442	216	11	0	793	650	823	324	2146	468	302	2314	398	4516	686	1596	312	1446	25048	167	425	3708
d__Bacteria;p__Firmicutes_A;c__Clostridia;o__Oscillospirales;f__Acutalibacteraceae;g__Acutalibacter;s__Acutalibacter muris	370	66	363	2581	3950	2784	2	0	286	419	6244	320	1112	334	374	1626	188	2411	7492	603	476	1071	10210	236	629	2066
d__Bacteria;p__Bacteroidota;c__Bacteroidia;o__Bacteroidales;f__Bacteroidaceae;g__Bacteroides;s__Bacteroides fluxus	1268	222	1648	430	754	417	4	0	109	85	1167	1135	1176	1274	1257	1509	50	2662	1233	254	1895	4724	16083	940	2435	2296
d__Bacteria;p__Campylobacterota;c__Campylobacteria;o__Campylobacterales;f__Helicobacteraceae;g__Helicobacter_C;__	155	538	2972	1635	2295	1431	3	4	236	187	4206	121	609	144	141	570	116	1238	4272	485	5120	517	7959	1925	4542	1098
d__Bacteria;p__Bacteroidota;c__Bacteroidia;o__Bacteroidales;f__Bacteroidaceae;g__Bacteroides;s__Bacteroides thetaiotaomicron	161	1045	6481	79	118	90	15	0	1345	1513	231	101	183	159	197	214	846	414	257	3085	7576	603	2409	3577	10002	359
d__Bacteria;p__Firmicutes_A;c__Clostridia;o__Oscillospirales;f__Acutalibacteraceae;g__Acutalibacter;s__Acutalibacter sp009936055	344	122	637	2953	4911	3161	3	0	257	390	7131	268	334	261	323	483	207	690	8660	526	794	909	3103	378	940	603
d__Bacteria;p__Bacteroidota;c__Bacteroidia;o__Bacteroidales;f__Tannerellaceae;g__Parabacteroides;__	1	1133	7078	0	2	3	14	0	1374	1415	0	0	6	0	4	1	822	4	2	3093	8011	5	54	3918	10811	5
d__Bacteria;p__Firmicutes_A;c__Clostridia;o__Lachnospirales;f__Lachnospiraceae;g__Enterocloster;s__Enterocloster clostridioformis	54	915	4811	532	726	530	15	0	1998	2547	1147	37	31	41	39	26	1392	46	1330	4214	5354	130	245	2924	7956	36
d__Bacteria;p__Actinobacteriota;c__Coriobacteriia;o__Coriobacteriales;f__Eggerthellaceae;g__Adlercreutzia;__	932	745	3029	438	671	435	16	0	1862	2692	788	735	837	944	1019	1254	1346	2269	801	2082	882	1672	3977	700	4989	1707
d__Bacteria;p__Proteobacteria;c__Gammaproteobacteria;o__Burkholderiales;f__Burkholderiaceae;g__Parasutterella;__	237	209	1477	90	137	89	34	0	1869	2096	258	249	1161	264	263	1444	1167	2426	196	3412	1170	956	12426	744	2170	2025
d__Bacteria;p__Bacteroidota;c__Bacteroidia;o__Bacteroidales;f__Muribaculaceae;g__UBA7173;s__UBA7173 sp900540205	764	48	551	319	476	296	1	0	253	284	870	604	1084	799	749	1385	165	2580	879	613	569	2578	13627	300	788	1988
d__Bacteria;p__Firmicutes_A;c__Clostridia;o__Lachnospirales;f__Lachnospiraceae;g__Enterocloster;s__Enterocloster citroniae	3	10	33	2	9	4	61	0	6382	8004	13	0	5	1	0	4	4298	4	4	13475	46	9	23	21	39	5
d__Bacteria;p__Bacteroidota;c__Bacteroidia;o__Bacteroidales;f__Muribaculaceae;g__UBA7173;__	470	364	2496	83	151	68	33	0	2200	2394	273	379	373	544	477	443	1404	804	320	5038	2259	1662	4541	1294	3691	646
d__Bacteria;p__Bacteroidota;c__Bacteroidia;o__Bacteroidales;f__Bacteroidaceae;g__Bacteroides;s__Bacteroides intestinigallinarum	10	1070	6379	4	3	4	0	0	396	376	14	10	12	4	9	17	240	28	3	797	7813	23	161	3743	9891	15
d__Bacteria;p__Firmicutes_A;c__Clostridia;o__Lachnospirales;f__Lachnospiraceae;g__14-2;s__14-2 sp000403845	155	151	1076	2046	3145	1936	11	0	755	863	5121	114	223	199	196	278	479	408	5615	1595	1134	578	2053	563	1618	363
d__Bacteria;p__Bacteroidota;c__Bacteroidia;o__Bacteroidales;f__Bacteroidaceae;g__Bacteroides;s__Bacteroides faecichinchillae	523	379	2102	267	301	210	3	0	167	165	659	399	627	581	496	710	108	1473	579	431	2529	2141	9870	1214	3107	1136
d__Bacteria;p__Bacteroidota;c__Bacteroidia;o__Bacteroidales;f__Rikenellaceae;g__Alistipes;__	303	461	2591	565	800	614	11	0	724	983	1306	324	550	340	302	634	476	858	1228	1363	2642	975	4039	1604	4356	812
d__Bacteria;p__Firmicutes_A;c__Clostridia;o__Lachnospirales;f__Lachnospiraceae;g__Acetatifactor;__	182	137	858	2016	2956	1930	3	0	195	238	4830	176	226	231	167	290	138	490	5810	430	1208	654	2603	545	1555	393
d__Bacteria;p__Firmicutes_A;c__Clostridia;o__Lachnospirales;f__Lachnospiraceae;g__C-53;s__C-53 sp003612525	176	144	867	2077	2818	1876	1	0	313	312	5086	171	200	210	168	231	160	416	5197	558	1371	712	2200	562	1384	328
d__Bacteria;p__Firmicutes_A;c__Clostridia;o__Lachnospirales;f__Lachnospiraceae;g__Acetatifactor;s__Acetatifactor sp011959105	125	129	831	1796	2971	1843	4	0	349	341	4584	84	285	132	114	312	196	555	5234	764	1119	416	2826	486	1317	485
d__Bacteria;p__Firmicutes;c__Bacilli;o__Lactobacillales;f__Lactobacillaceae;g__Lactobacillus;s__Lactobacillus gasseri	2634	0	3	1047	1365	827	0	0	0	0	2832	1898	3	2744	2353	2	0	6	2313	0	1	8575	32	0	0	5
d__Bacteria;p__Actinobacteriota;c__Coriobacteriia;o__Coriobacteriales;f__Eggerthellaceae;g__QWKK01;s__QWKK01 sp009911695	537	472	1921	297	491	322	36	0	1770	2722	492	404	635	527	630	1091	1242	1678	574	1541	407	682	2291	402	2882	1216
d__Bacteria;p__Bacteroidota;c__Bacteroidia;o__Bacteroidales;f__Bacteroidaceae;g__Bacteroides;s__Bacteroides finegoldii	23	795	4811	3	1	1	10	0	789	870	8	30	6	31	28	6	501	11	5	1862	5611	149	49	2533	7100	6
d__Bacteria;p__Firmicutes_A;c__Clostridia;o__Lachnospirales;f__Lachnospiraceae;g__Anaerostipes;s__Anaerostipes caccae	1	731	5533	2	0	4	13	0	427	418	6	0	0	0	0	0	282	0	6	841	4874	1	0	2760	8131	0
d__Bacteria;p__Firmicutes_A;c__Clostridia;o__Lachnospirales;f__Lachnospiraceae;g__Butyribacter;s__Butyribacter sp003612285	251	110	775	1496	2260	1516	8	0	350	387	4121	174	200	265	224	231	228	420	4378	727	946	866	2013	456	1162	353
d__Bacteria;p__Bacteroidota;c__Bacteroidia;o__Bacteroidales;f__Rikenellaceae;g__Alistipes;s__Alistipes shahii	242	442	1989	131	154	87	6	0	472	416	298	278	435	296	289	523	185	894	319	1122	3081	1152	5972	1132	3159	751
d__Bacteria;p__Firmicutes_A;c__Clostridia;o__Lachnospirales;f__Lachnospiraceae;g__Choladousia;s__Choladousia sp003612585	199	142	730	1481	2013	1409	10	0	791	807	3528	139	145	196	157	131	503	258	3788	1863	973	658	1329	461	1174	232
d__Bacteria;p__Firmicutes_A;c__Clostridia;o__Lachnospirales;f__Lachnospiraceae;g__CAG-95;__	192	197	846	1318	1737	1199	14	0	713	733	3300	154	159	198	195	160	438	267	3155	1582	1804	718	1415	573	1346	226
d__Bacteria;p__Firmicutes;c__Bacilli;o__Erysipelotrichales;f__Erysipelotrichaceae;g__Faecalibaculum;s__Faecalibaculum rodentium	8	689	5010	145	201	139	0	0	25	50	244	4	2	6	8	0	18	1	341	70	3242	5	10	2654	8275	0
d__Bacteria;p__Campylobacterota;c__Campylobacteria;o__Campylobacterales;f__Helicobacteraceae;__;__	31	338	2020	795	1155	849	0	0	182	115	2088	33	97	37	43	165	78	223	2704	281	3391	159	1283	1187	2819	168
d__Bacteria;p__Bacteroidota;c__Bacteroidia;o__Bacteroidales;f__Bacteroidaceae;g__Prevotella;s__Prevotella buccalis	253	99	682	152	258	154	2	0	309	270	429	223	534	305	281	629	184	1263	443	736	973	1162	8257	392	1027	952
d__Bacteria;p__Bacteroidota;c__Bacteroidia;o__Bacteroidales;f__Tannerellaceae;g__Parabacteroides;s__Parabacteroides gordonii	235	381	2330	94	129	89	5	0	593	488	271	203	237	300	206	291	329	478	279	1272	2741	887	2822	1352	3365	341
d__Bacteria;p__Firmicutes_A;c__Clostridia;o__Lachnospirales;f__Anaerotignaceae;g__Coprocola;s__Coprocola sp000364165	79	12	47	1278	1556	995	10	0	880	812	3088	62	295	73	55	298	486	592	2767	2065	45	220	3038	11	67	497
d__Bacteria;p__Firmicutes_A;c__Clostridia;o__Lachnospirales;f__Lachnospiraceae;g__COE1;__	410	81	523	750	979	682	5	0	475	481	1781	340	305	441	409	276	233	675	1946	962	814	1611	3429	301	662	487
d__Bacteria;p__Campylobacterota;c__Campylobacteria;o__Campylobacterales;f__Helicobacteraceae;g__Helicobacter_C;s__Helicobacter_C typhlonius	48	158	814	1393	1787	1065	0	0	64	55	3361	41	192	56	56	222	30	357	2831	168	1439	290	2534	511	1215	325
d__Bacteria;p__Bacteroidota;c__Bacteroidia;o__Bacteroidales;f__Muribaculaceae;g__CAG-485;s__CAG-485 sp001701295	1027	70	579	11	38	20	5	0	943	1126	39	816	133	986	1004	173	700	349	33	2105	549	3831	1956	332	815	274
d__Bacteria;p__Bacteroidota;c__Bacteroidia;o__Bacteroidales;f__Bacteroidaceae;g__Bacteroides;s__Bacteroides cellulosilyticus	518	90	467	202	279	193	1	0	26	23	498	360	481	536	449	625	11	1104	512	42	581	2028	6908	249	770	957
d__Bacteria;p__Bacteroidota;c__Bacteroidia;o__Bacteroidales;f__Muribaculaceae;g__Duncaniella;__	282	134	955	104	198	110	6	0	821	872	283	187	332	305	237	433	483	890	294	1836	916	874	4467	560	1414	697
d__Bacteria;p__Firmicutes;c__Bacilli;o__Lactobacillales;f__Lactobacillaceae;g__Lactobacillus;__	1613	0	8	614	848	485	0	2	2	0	1581	1364	16	1762	1580	17	0	20	1492	2	6	5578	38	10	8	20
d__Bacteria;p__Bacteroidota;c__Bacteroidia;o__Bacteroidales;f__Bacteroidaceae;g__Bacteroides;s__Bacteroides salyersiae	569	33	241	132	136	75	0	0	52	60	275	522	393	646	570	410	38	892	344	105	306	2497	6108	129	430	726
d__Bacteria;p__Firmicutes_A;c__Clostridia;o__Lachnospirales;f__Lachnospiraceae;g__CAG-317;s__CAG-317 sp011960265	125	161	815	883	1201	760	2	0	198	172	2145	125	166	106	139	224	122	296	2235	367	1264	423	1498	535	1387	271
d__Bacteria;p__Bacteroidota;c__Bacteroidia;o__Bacteroidales;f__Rikenellaceae;g__Alistipes;s__Alistipes putredinis	135	346	1837	5	6	3	6	0	285	329	10	121	296	125	117	405	182	584	14	583	2193	446	2695	1148	2842	502
d__Bacteria;p__Firmicutes;c__Bacilli;o__Lactobacillales;__;__;__	178	6	60	82	147	87	0	0	163	212	220	157	638	200	170	729	110	1420	268	403	57	572	7239	33	72	1094
d__Bacteria;p__Firmicutes_A;c__Clostridia;o__Lachnospirales;f__Lachnospiraceae;g__1XD8-76;s__1XD8-76 sp003611955	199	85	490	914	1251	764	4	0	179	190	1929	161	134	218	211	213	90	280	2215	315	716	756	1363	278	741	266
d__Bacteria;p__Firmicutes_A;c__Clostridia;o__Peptostreptococcales;f__Peptostreptococcaceae;g__Clostridioides;s__Clostridioides difficile	0	324	2384	3	0	3	7	0	511	346	5	0	0	0	0	0	246	0	11	1134	3976	0	2	1196	3295	0
d__Bacteria;p__Bacteroidota;c__Bacteroidia;o__Bacteroidales;f__Bacteroidaceae;g__Phocaeicola;s__Phocaeicola plebeius	143	156	1160	162	239	104	6	0	408	383	398	103	134	153	108	135	253	300	430	952	1639	597	2256	681	1728	273
d__Bacteria;p__Bacteroidota;c__Bacteroidia;o__Bacteroidales;f__Marinifilaceae;g__Odoribacter;s__Odoribacter laneus	0	357	2330	0	1	1	3	0	376	334	2	1	2	0	0	2	188	3	1	855	2725	1	9	1425	3792	2
d__Bacteria;p__Bacteroidota;c__Bacteroidia;o__Bacteroidales;f__Bacteroidaceae;g__Prevotella;__	230	141	802	140	210	160	7	0	240	397	350	199	237	218	179	332	194	514	402	677	891	745	2601	504	1349	511
d__Bacteria;p__Bacteroidota;c__Bacteroidia;o__Bacteroidales;f__Bacteroidaceae;g__Bacteroides;s__Bacteroides oleiciplenus	227	175	1175	99	124	91	1	0	56	56	207	174	246	203	250	322	31	555	252	141	1233	776	2853	700	1635	444
d__Bacteria;p__Bacteroidota;c__Bacteroidia;o__Bacteroidales;f__Bacteroidaceae;g__Phocaeicola;s__Phocaeicola massiliensis	164	62	394	143	159	85	3	0	166	202	291	147	366	173	188	410	129	750	264	439	434	773	4800	235	580	618
d__Bacteria;p__Firmicutes;c__Bacilli;o__Lactobacillales;f__Lactobacillaceae;g__Ligilactobacillus;s__Ligilactobacillus apodemi	101	5	64	90	113	64	2	0	230	201	201	71	525	100	78	520	153	1058	196	480	64	323	6199	43	92	950
d__Bacteria;p__Bacteroidota;c__Bacteroidia;o__Bacteroidales;f__Bacteroidaceae;g__43-108;s__43-108 sp001915545	277	35	310	106	202	101	0	0	4	0	314	244	273	293	231	357	2	743	403	6	467	1329	4882	138	432	520
d__Bacteria;p__Campylobacterota;c__Campylobacteria;o__Campylobacterales;f__Helicobacteraceae;g__Helicobacter_D;s__Helicobacter_D rodentium	31	75	362	960	1333	863	0	0	46	32	2705	37	73	48	65	91	25	138	2159	82	487	151	927	211	520	138
d__Bacteria;p__Bacteroidota;c__Bacteroidia;o__Bacteroidales;f__Tannerellaceae;g__Parabacteroides;s__Parabacteroides johnsonii	435	183	1149	35	50	37	4	0	228	219	73	406	68	500	408	60	114	110	91	456	1300	1648	1011	803	1932	128
d__Bacteria;p__Bacteroidota;c__Bacteroidia;o__Bacteroidales;f__Bacteroidaceae;g__Phocaeicola;s__Phocaeicola coprocola	236	90	428	107	166	92	0	0	184	167	234	211	235	268	238	379	92	605	272	393	576	919	3989	260	647	476
d__Bacteria;p__Firmicutes;c__Bacilli;__;__;__;__	246	9	46	128	181	145	5	1	422	536	292	181	397	248	259	479	286	835	327	748	27	633	3491	15	62	635
d__Bacteria;p__Bacteroidota;c__Bacteroidia;o__Bacteroidales;f__Bacteroidaceae;g__Phocaeicola;s__Phocaeicola coprophilus	77	181	1426	23	48	12	2	0	304	302	59	93	116	85	78	136	171	249	61	692	1407	289	1511	793	2113	213
d__Bacteria;p__Bacteroidota;c__Bacteroidia;o__Bacteroidales;f__Bacteroidaceae;g__Bacteroides;s__Bacteroides fragilis	96	235	1176	53	59	50	2	0	219	221	103	109	140	137	89	166	127	236	146	487	1329	422	1783	715	1910	257
d__Bacteria;p__Bacteroidota;c__Bacteroidia;o__Bacteroidales;f__Barnesiellaceae;g__Barnesiella;s__Barnesiella viscericola	313	14	184	81	93	59	2	0	138	136	162	254	274	262	256	373	108	706	173	310	254	1089	3993	116	248	488
d__Bacteria;p__Proteobacteria;c__Gammaproteobacteria;o__Enterobacterales;f__Enterobacteriaceae;g__Escherichia;s__Escherichia coli	947	8	47	24	72	34	1	1	329	306	47	731	54	906	956	95	205	146	58	655	50	3238	516	42	135	103
d__Bacteria;p__Firmicutes_A;c__Clostridia;o__Lachnospirales;f__Lachnospiraceae;g__Enterocloster;__	1	280	1296	15	11	8	12	0	672	840	17	2	0	0	0	0	545	5	40	1516	1355	7	9	742	2231	4
d__Bacteria;p__Bacteroidota;c__Bacteroidia;o__Bacteroidales;f__Paludibacteraceae;g__Aphodosoma;s__Aphodosoma sp900769035	276	45	384	73	101	73	0	0	23	30	211	199	249	249	203	250	10	548	216	53	493	955	3615	218	581	477
d__Bacteria;p__Bacteroidota;c__Bacteroidia;o__Bacteroidales;f__Bacteroidaceae;g__Bacteroides;s__Bacteroides stercoris	82	211	1383	34	46	25	0	0	60	92	70	86	73	95	68	105	71	160	85	161	1694	283	1020	739	2153	158
d__Bacteria;p__Bacteroidota;c__Bacteroidia;o__Bacteroidales;f__Muribaculaceae;g__Amulumruptor;s__Amulumruptor caecigallinarius	113	193	1146	42	63	39	0	0	42	23	99	73	81	141	110	153	23	247	78	86	1540	389	1446	637	1653	234
d__Bacteria;p__Bacteroidota;c__Bacteroidia;o__Bacteroidales;f__Tannerellaceae;g__Parabacteroides;s__Parabacteroides distasonis	147	106	1053	71	60	56	0	0	6	5	149	96	130	165	120	135	5	286	149	7	1140	589	1907	523	1477	249
d__Bacteria;p__Bacteroidota;c__Bacteroidia;o__Bacteroidales;f__Bacteroidaceae;g__Prevotella;s__Prevotella sp001553265	291	29	133	114	149	97	0	0	31	37	206	250	283	299	269	367	22	613	244	63	141	943	3098	76	238	504
d__Bacteria;p__Actinobacteriota;c__Coriobacteriia;o__Coriobacteriales;f__Eggerthellaceae;__;__	185	155	605	84	138	95	6	0	397	554	189	166	191	193	197	278	261	510	198	516	233	399	1123	219	1011	382
d__Bacteria;p__Patescibacteria;c__Saccharimonadia;o__Saccharimonadales;f__Nanosyncoccaceae;g__Nanosyncoccus;s__Nanosyncoccus sp003979185	0	0	0	976	1273	851	0	0	0	0	2378	0	0	0	0	0	0	0	2402	0	0	0	0	0	0	0
d__Bacteria;p__Bacteroidota;c__Bacteroidia;o__Bacteroidales;f__Marinifilaceae;g__Butyricimonas;s__Butyricimonas synergistica	115	115	732	73	83	44	1	0	134	128	158	85	119	139	98	143	111	241	181	354	951	438	1584	408	1092	222
d__Bacteria;p__Firmicutes_A;c__Clostridia;o__Lachnospirales;f__Lachnospiraceae;g__1XD42-69;__	104	45	283	492	603	397	3	0	58	39	1147	66	80	79	100	86	31	143	1219	117	380	381	1099	143	352	158
d__Bacteria;p__Firmicutes;c__Bacilli;o__Erysipelotrichales;f__Erysipelotrichaceae;g__Clostridium_AQ;s__Clostridium_AQ innocuum	44	72	719	230	395	222	2	0	143	198	671	31	59	47	43	61	105	91	765	300	792	150	460	435	1066	91
d__Bacteria;p__Bacteroidota;c__Bacteroidia;o__Bacteroidales;f__Tannerellaceae;g__Parabacteroides_B;s__Parabacteroides_B pacaensis	180	39	293	96	133	68	1	0	52	37	189	131	182	161	131	186	27	341	238	118	424	689	2466	180	428	335
d__Bacteria;p__Verrucomicrobiota;c__Verrucomicrobiae;o__Verrucomicrobiales;f__Akkermansiaceae;g__Akkermansia;s__Akkermansia muciniphila_B	25	278	1722	0	0	0	0	0	12	22	0	10	0	22	23	1	11	1	0	28	1237	68	2	900	2752	1
d__Bacteria;p__Bacteroidota;c__Bacteroidia;o__Bacteroidales;f__Bacteroidaceae;g__Bacteroides;s__Bacteroides ndongoniae	216	16	92	68	164	74	0	0	0	4	211	191	228	214	205	237	0	447	233	7	94	849	2766	61	134	417
d__Bacteria;p__Bacteroidota;c__Bacteroidia;o__Bacteroidales;f__Bacteroidaceae;g__Paraprevotella;s__Paraprevotella sp003477995	152	46	334	63	117	51	0	0	120	92	191	133	145	174	148	203	53	367	184	218	377	627	2038	172	481	232
d__Bacteria;p__Firmicutes_A;c__Clostridia;o__Oscillospirales;f__Oscillospiraceae;g__Enterenecus;s__Enterenecus sp004560375	20	55	250	444	868	566	0	0	7	2	976	17	60	16	29	129	0	177	1205	1	264	50	511	141	383	137
d__Bacteria;p__Firmicutes_A;c__Clostridia;o__Oscillospirales;f__Acutalibacteraceae;g__Acutalibacter;__	42	24	227	455	741	427	0	0	53	94	1081	23	41	28	29	58	47	91	1345	109	298	67	387	168	385	75
d__Bacteria;p__Proteobacteria;c__Alphaproteobacteria;o__Rhizobiales;f__Beijerinckiaceae;g__Methylobacterium;s__Methylobacterium organophilum	85	374	145	748	485	2100	0	1255	69	98	51	46	32	65	114	198	23	32	0	0	0	0	0	33	232	72
d__Bacteria;p__Bacteroidota;c__Bacteroidia;o__Bacteroidales;f__Bacteroidaceae;g__Phocaeicola;s__Phocaeicola sp000434735	0	209	1034	3	6	1	8	0	292	278	6	0	5	2	0	8	161	6	4	670	1170	6	53	577	1610	4
d__Bacteria;p__Firmicutes_A;c__Clostridia;o__Oscillospirales;f__Ruminococcaceae;g__Anaerotruncus;__	55	12	50	502	802	589	0	0	46	34	1109	41	27	45	61	57	17	59	1603	62	72	162	307	22	68	45
d__Bacteria;p__Firmicutes_A;c__Clostridia;o__Lachnospirales;f__Lachnospiraceae;g__UBA7050;s__UBA7050 sp003979345	21	30	230	434	646	357	0	0	30	32	1067	19	45	33	24	41	24	72	1147	56	371	104	423	138	334	66
d__Bacteria;p__Bacteroidota;c__Bacteroidia;o__Bacteroidales;f__Muribaculaceae;g__CAG-485;__	140	72	364	18	28	18	1	0	184	186	29	122	138	176	156	143	75	302	34	297	370	507	1350	192	615	223
d__Bacteria;p__Firmicutes;c__Bacilli;o__Lactobacillales;f__Lactobacillaceae;g__Lactobacillus;s__Lactobacillus intestinalis	519	0	0	269	312	156	0	0	0	0	659	390	0	662	505	0	0	0	451	0	0	1795	8	0	0	0
d__Bacteria;p__Patescibacteria;c__Saccharimonadia;o__Saccharimonadales;f__Nanosyncoccaceae;g__UBA2834;s__UBA2834 sp004561445	475	0	2	233	378	136	0	0	6	1	620	403	2	616	482	3	0	7	456	5	1	1794	23	1	4	3
d__Bacteria;p__Campylobacterota;c__Campylobacteria;o__Campylobacterales;f__Helicobacteraceae;g__Helicobacter_B;s__Helicobacter_B fennelliae	0	206	1086	4	4	2	3	0	51	50	8	0	1	0	0	2	24	15	13	112	1899	3	44	564	1355	9
d__Bacteria;p__Firmicutes_A;c__Clostridia;o__Oscillospirales;f__CAG-272;g__Avispirillum;s__Avispirillum sp011957885	32	50	289	385	584	375	0	0	27	44	1032	17	13	38	28	11	31	47	1139	91	259	56	179	142	346	36
d__Bacteria;p__Bacteroidota;c__Bacteroidia;o__Bacteroidales;f__Coprobacteraceae;g__Coprobacter;s__Coprobacter secundus	169	59	363	41	28	26	2	0	42	75	56	112	63	200	143	102	30	183	102	188	404	613	1185	186	580	177
d__Bacteria;p__Bacteroidota;c__Bacteroidia;o__Bacteroidales;f__Rikenellaceae;g__Alistipes;s__Alistipes senegalensis	68	83	619	21	19	17	0	0	70	59	39	49	67	73	85	116	29	151	54	111	814	190	588	407	975	155
d__Bacteria;p__Bacteroidota;c__Bacteroidia;o__Bacteroidales;f__Bacteroidaceae;g__Bacteroides;s__Bacteroides zhangwenhongi	0	108	1004	0	0	0	0	0	184	156	0	0	0	0	0	2	94	0	0	356	1104	0	0	523	1265	2
d__Bacteria;p__Bacteroidota;c__Bacteroidia;o__Bacteroidales;f__Muribaculaceae;g__Sodaliphilus;s__Sodaliphilus pleomorphus	156	31	219	14	29	17	0	0	82	82	55	105	133	126	150	207	51	312	66	114	192	429	1517	107	300	292
d__Bacteria;p__Bacteroidota;c__Bacteroidia;o__Bacteroidales;f__Bacteroidaceae;g__Phocaeicola;s__Phocaeicola salanitronis	56	44	369	22	32	13	3	0	184	169	69	31	72	80	55	63	89	140	57	509	416	296	1033	195	517	116
d__Bacteria;p__Proteobacteria;c__Alphaproteobacteria;o__Rhizobiales;f__Beijerinckiaceae;__;__	65	297	90	514	355	1569	0	901	53	77	55	26	23	36	81	147	18	23	0	0	0	0	1	39	165	59
d__Bacteria;p__Proteobacteria;c__Alphaproteobacteria;__;__;__;__	44	299	131	556	406	1538	0	766	49	62	51	38	16	55	86	120	19	21	0	0	0	2	0	24	147	55
d__Bacteria;p__Bacteroidota;c__Bacteroidia;o__Bacteroidales;f__Bacteroidaceae;g__Prevotella;s__Prevotella stercorea	125	28	156	31	67	33	2	0	62	38	87	101	96	160	104	122	29	191	96	113	233	635	1464	85	186	181
d__Bacteria;p__Bacteroidota;c__Bacteroidia;o__Bacteroidales;f__Bacteroidaceae;g__Alloprevotella;s__Alloprevotella sp000437675	106	42	315	42	66	38	0	0	15	13	133	71	99	79	87	136	14	234	106	51	320	284	1294	155	427	201
d__Bacteria;p__Bacteroidota;c__Bacteroidia;o__Bacteroidales;f__Bacteroidaceae;g__Bacteroides;s__Bacteroides pyogenes_A	76	68	370	33	66	41	0	0	52	56	97	67	82	71	47	94	30	201	115	111	450	252	1011	186	514	140
d__Bacteria;p__Bacteroidota;c__Bacteroidia;o__Bacteroidales;f__Bacteroidaceae;g__Prevotella;s__Prevotella sp004792655	92	18	146	27	58	34	0	0	18	21	130	64	125	75	85	156	11	287	102	30	230	258	1623	88	227	245
d__Bacteria;p__Proteobacteria;c__Alphaproteobacteria;o__Rhizobiales;__;__;__	46	200	98	495	333	1428	0	752	47	67	52	25	21	40	65	128	11	19	0	0	0	0	3	20	142	56
d__Bacteria;p__Bacteroidota;c__Bacteroidia;o__Bacteroidales;f__Rikenellaceae;g__Alistipes;s__Alistipes sp001941065	106	10	57	38	52	32	0	0	38	32	72	78	163	107	83	175	12	298	67	47	51	346	1801	36	95	251
d__Bacteria;p__Bacteroidota;c__Bacteroidia;o__Bacteroidales;f__Rikenellaceae;g__Alistipes;s__Alistipes excrementavium	68	65	381	2	1	0	0	0	68	85	2	64	111	78	77	136	54	220	2	79	368	219	967	200	607	162
d__Bacteria;p__Bacteroidota;c__Bacteroidia;o__Bacteroidales;f__Marinifilaceae;g__Gabonibacter;s__Gabonibacter massiliensis	56	92	423	18	19	26	0	4	117	133	78	30	43	36	35	65	76	70	74	247	586	169	398	230	729	66
d__Bacteria;p__Bacteroidota;c__Bacteroidia;o__Bacteroidales;f__Muribaculaceae;g__CAG-1031;s__CAG-1031 sp000431215	87	65	374	8	10	6	0	0	83	67	14	95	47	138	88	63	58	121	16	144	369	426	669	192	525	97
d__Bacteria;p__Firmicutes_A;c__Clostridia;o__Oscillospirales;f__Oscillospiraceae;g__Flavonifractor;s__Flavonifractor plautii	32	29	99	249	441	299	0	0	15	30	586	28	22	41	50	36	17	63	780	27	102	112	215	63	140	65
d__Bacteria;p__Bacteroidota;c__Bacteroidia;o__Bacteroidales;f__Coprobacteraceae;g__Coprobacter;s__Coprobacter fastidiosus	28	32	273	28	27	18	4	0	63	56	54	39	71	49	38	52	33	116	76	194	349	181	1124	133	394	102
d__Bacteria;p__Bacteroidota;c__Bacteroidia;o__Bacteroidales;f__Bacteroidaceae;g__Prevotella;s__Prevotella sp900317685	44	60	318	44	79	41	0	0	44	42	151	44	48	45	27	34	21	99	120	122	500	187	707	170	472	67
d__Bacteria;p__Bacteroidota;c__Bacteroidia;o__Bacteroidales;f__Marinifilaceae;g__Odoribacter;s__Odoribacter splanchnicus	45	37	144	40	33	36	1	0	114	117	74	47	81	53	40	102	76	148	101	293	271	208	874	91	240	112
d__Bacteria;p__Firmicutes;c__Bacilli;o__Staphylococcales;f__Staphylococcaceae;g__Staphylococcus;s__Staphylococcus hominis	20	35	8	61	60	101	0	58	8	15	2227	14	517	2	4	27	6	37	2	0	2	4	25	6	20	25
d__Bacteria;p__Actinobacteriota;c__Actinomycetia;o__Propionibacteriales;f__Propionibacteriaceae;g__Cutibacterium;s__Cutibacterium acnes	64	128	115	603	218	388	0	214	66	128	105	47	107	50	46	177	46	158	27	4	18	25	162	61	166	124
d__Bacteria;p__Bacteroidota;c__Bacteroidia;o__Bacteroidales;f__Rikenellaceae;g__Alistipes;s__Alistipes sp002362235	55	27	191	27	16	13	0	0	43	64	59	36	93	64	34	123	24	157	63	89	187	205	951	92	254	148
d__Bacteria;p__Bacteroidota;c__Bacteroidia;o__Bacteroidales;f__Rikenellaceae;__;__	45	58	254	2	3	2	1	0	23	11	9	47	79	57	52	69	18	158	8	53	332	177	817	152	435	134
d__Bacteria;p__Firmicutes_A;c__Clostridia;o__Oscillospirales;f__Ruminococcaceae;__;__	27	62	225	103	144	105	0	0	74	73	215	9	13	22	24	30	44	51	284	134	316	97	209	148	439	36
d__Bacteria;p__Bacteroidota;c__Bacteroidia;o__Bacteroidales;f__Muribaculaceae;g__Limisoma;s__Limisoma sp900541935	37	11	85	34	37	26	1	0	53	84	51	38	57	52	43	115	27	186	75	125	103	175	1111	30	113	149
d__Bacteria;p__Firmicutes;c__Bacilli;o__Lactobacillales;f__Enterococcaceae;g__Enterococcus_D;s__Enterococcus_D gallinarum	2	65	570	26	18	21	0	8	4	9	32	2	13	2	10	12	6	24	18	8	466	2	136	269	886	19
d__Bacteria;p__Campylobacterota;c__Campylobacteria;o__Campylobacterales;f__Helicobacteraceae;g__Helicobacter_D;__	5	9	55	239	312	198	0	0	6	9	546	9	15	8	4	18	0	36	656	27	99	28	205	40	61	29
d__Bacteria;p__Firmicutes;c__Bacilli;o__Erysipelotrichales;f__Erysipelotrichaceae;g__C-19;s__C-19 sp009917405	3	16	75	244	381	209	0	0	25	15	618	5	17	7	7	23	5	11	534	33	99	17	113	37	110	9
d__Bacteria;p__Firmicutes;c__Bacilli;o__Haloplasmatales_A;f__Turicibacteraceae;g__Turicibacter;__	0	0	8	24	32	10	4	0	511	540	43	0	0	0	0	1	314	2	75	995	0	0	4	3	9	0
d__Bacteria;p__Bacteroidota;c__Bacteroidia;o__Bacteroidales;f__Bacteroidaceae;g__Bacteroides;s__Bacteroides massiliensis	55	17	105	49	33	11	0	0	24	33	63	54	75	55	85	76	13	189	60	56	100	224	871	62	131	122
d__Bacteria;p__Bacteroidota;c__Bacteroidia;o__Bacteroidales;f__UBA932;g__Cryptobacteroides;s__Cryptobacteroides pullicola	55	14	71	36	36	27	2	0	13	29	60	50	63	81	60	69	21	157	91	59	93	242	826	43	109	109
d__Bacteria;p__Bacteroidota;c__Bacteroidia;o__Bacteroidales;f__Bacteroidaceae;g__Paraprevotella;s__Paraprevotella xylaniphila	48	41	168	15	29	8	0	0	17	25	40	44	33	68	52	58	10	80	51	33	211	234	636	89	260	102
d__Bacteria;p__Bacteroidota;c__Bacteroidia;o__Bacteroidales;f__Bacteroidaceae;g__Alloprevotella;s__Alloprevotella timonensis	41	25	203	36	52	39	1	0	35	42	102	33	29	32	28	36	23	89	88	83	274	130	435	148	255	74
d__Bacteria;p__Bacteroidota;c__Bacteroidia;o__Bacteroidales;f__Muribaculaceae;g__Paramuribaculum;s__Paramuribaculum sp000431155	76	14	98	11	26	4	2	0	117	124	21	63	36	76	49	54	79	86	29	285	66	237	463	56	129	92
d__Bacteria;p__Campylobacterota;c__Campylobacteria;o__Campylobacterales;f__Helicobacteraceae;g__Helicobacter_D;s__Helicobacter_D apodemus	14	13	69	217	252	114	0	0	10	15	555	12	17	5	0	14	3	40	411	19	99	29	195	48	104	31
d__Bacteria;p__Firmicutes_A;c__Clostridia;o__Lachnospirales;f__Lachnospiraceae;g__Robinsoniella;s__Robinsoniella peoriensis	0	122	543	2	3	5	0	0	0	0	13	0	0	0	1	0	0	2	13	0	510	3	4	300	764	0
d__Bacteria;p__Firmicutes_A;c__Clostridia;o__Lachnospirales;f__Lachnospiraceae;g__14-2;s__14-2 sp001940225	85	13	45	19	34	29	0	0	3	6	71	88	48	72	95	92	5	109	71	5	86	325	651	25	91	95
d__Bacteria;p__Bacteroidota;c__Bacteroidia;o__Bacteroidales;f__Bacteroidaceae;g__Bacteroides;s__Bacteroides nordii	9	52	333	6	3	1	2	0	74	128	7	5	6	6	4	5	36	12	6	261	376	24	137	181	467	16
d__Bacteria;p__Bacteroidota;c__Bacteroidia;o__Bacteroidales;f__Bacteroidaceae;g__Bacteroides;s__Bacteroides faecis	39	32	179	9	10	3	3	0	78	56	24	23	29	17	32	31	38	47	27	150	237	111	410	111	269	63
d__Bacteria;p__Firmicutes;c__Bacilli;o__Staphylococcales;f__Staphylococcaceae;g__Staphylococcus;__	36	78	37	144	141	272	0	144	27	51	263	19	75	32	33	70	16	94	138	2	4	18	183	45	46	59
d__Bacteria;p__Proteobacteria;c__Gammaproteobacteria;o__Burkholderiales;f__Burkholderiaceae;g__Parasutterella;s__Parasutterella gallistercoris	15	0	71	9	7	1	2	0	122	94	19	10	59	13	11	70	72	164	12	213	43	61	686	33	114	114
d__Bacteria;p__Proteobacteria;c__Alphaproteobacteria;o__Rhizobiales;f__Beijerinckiaceae;g__Methylobacterium;s__Methylobacterium thiocyanatum	26	113	42	270	136	652	0	367	20	19	25	3	7	38	28	100	13	5	0	0	0	0	0	11	92	25
d__Bacteria;p__Actinobacteriota;c__Coriobacteriia;o__Coriobacteriales;f__Eggerthellaceae;g__D16-63;s__D16-63 sp003612475	41	10	45	90	106	96	0	0	27	46	141	44	56	51	52	110	20	180	135	43	22	130	321	18	97	109
d__Bacteria;p__Firmicutes_A;c__Clostridia;o__Lachnospirales;f__Lachnospiraceae;g__Velocimicrobium;s__Velocimicrobium ethanolgignens	38	3	105	60	102	72	0	0	6	2	192	38	37	44	57	31	2	49	193	13	137	225	311	64	130	73
d__Bacteria;p__Firmicutes_A;c__Clostridia;o__Lachnospirales;f__Lachnospiraceae;g__Blautia;s__Blautia sp001304935	0	33	318	2	5	7	1	0	131	119	17	0	3	0	1	0	70	0	17	265	329	3	9	151	499	1
d__Bacteria;p__Bacteroidota;c__Bacteroidia;o__Bacteroidales;f__Bacteroidaceae;g__Prevotella;s__Prevotella timonensis	83	0	14	20	35	18	0	0	4	7	54	48	68	71	64	90	4	139	49	5	20	220	707	7	37	124
d__Bacteria;p__Firmicutes;c__Bacilli;o__Lactobacillales;f__Lactobacillaceae;g__Ligilactobacillus;s__Ligilactobacillus equi	21	2	13	9	17	12	0	0	49	31	41	16	74	8	13	92	35	156	21	100	15	62	921	2	22	152
d__Bacteria;p__Actinobacteriota;c__Actinomycetia;o__Actinomycetales;f__Bifidobacteriaceae;g__Bifidobacterium;s__Bifidobacterium globosum	7	8	13	177	344	190	0	0	57	77	363	0	1	0	6	14	21	10	425	38	6	8	34	2	21	17
d__Bacteria;p__Bacteroidota;c__Bacteroidia;o__Bacteroidales;f__Rikenellaceae;g__Alistipes;s__Alistipes communis	26	14	162	17	20	4	0	0	29	33	39	27	33	39	27	54	17	71	28	50	153	113	518	72	209	70
d__Bacteria;p__Firmicutes_A;c__Clostridia;o__Lachnospirales;f__Lachnospiraceae;g__Blautia;__	0	61	278	2	14	2	0	0	118	128	13	0	0	2	0	0	93	0	24	220	254	0	2	140	390	0
d__Bacteria;p__Bacteroidota;c__Bacteroidia;o__Bacteroidales;f__Muribaculaceae;g__CAG-873;s__CAG-873 sp004552485	68	10	84	20	9	18	0	0	63	37	27	44	37	67	67	35	17	54	22	105	72	267	370	44	113	67
d__Bacteria;p__Bacteroidota;c__Bacteroidia;o__Bacteroidales;f__Bacteroidaceae;g__Prevotella;s__Prevotella rara	22	26	125	27	32	24	1	0	57	56	43	29	32	24	14	30	38	49	60	88	167	96	333	78	226	39
d__Bacteria;p__Firmicutes_A;c__Clostridia;o__Oscillospirales;f__Acutalibacteraceae;g__Clostridium_A;s__Clostridium_A leptum	0	60	374	2	2	2	0	0	0	2	3	0	0	0	0	0	0	0	1	0	470	0	0	205	593	1
d__Bacteria;p__Bacteroidota;c__Bacteroidia;o__Bacteroidales;f__Muribaculaceae;g__Muribaculum;__	51	6	120	4	8	2	0	0	76	83	11	62	25	71	56	23	63	46	12	119	110	185	223	55	165	43
d__Bacteria;p__Bacteroidota;c__Bacteroidia;o__Bacteroidales;f__Marinifilaceae;g__Butyricimonas;s__Butyricimonas faecihominis	20	18	101	25	27	15	1	0	37	49	83	13	18	32	9	26	20	42	52	102	206	74	281	71	229	37
d__Bacteria;p__Proteobacteria;c__Alphaproteobacteria;o__Rhizobiales;f__Beijerinckiaceae;g__Methylobacterium;s__Methylobacterium ajmalii	16	107	33	144	117	569	0	320	29	30	16	10	4	13	31	33	5	14	0	0	0	0	0	6	65	13
d__Bacteria;p__Bacteroidota;c__Bacteroidia;o__Bacteroidales;f__UBA11471;g__UBA11471;s__UBA11471 sp000434215	19	22	64	36	39	18	2	0	69	49	52	23	32	11	15	42	29	54	72	175	80	70	440	31	68	54
d__Bacteria;p__Bacteroidota;c__Bacteroidia;o__Bacteroidales;f__Bacteroidaceae;g__Alloprevotella;s__Alloprevotella tannerae	47	3	17	8	18	20	0	0	1	0	48	33	66	51	63	84	0	131	44	1	14	166	580	11	26	112
d__Bacteria;p__Firmicutes_A;c__Clostridia;o__Lachnospirales;f__Lachnospiraceae;g__Anaerosporobacter;s__Anaerosporobacter mobilis	33	27	110	28	52	36	0	0	47	29	94	26	2	33	27	4	15	22	132	81	191	114	55	77	233	3
d__Bacteria;p__Firmicutes;c__Bacilli;o__Haloplasmatales_A;f__Turicibacteraceae;g__Turicibacter;s__Turicibacter sp001543345	0	0	4	20	34	8	4	0	263	248	43	0	1	1	0	0	191	0	34	576	1	0	2	3	1	0
d__Bacteria;p__Firmicutes_A;c__Clostridia;o__Lachnospirales;f__Lachnospiraceae;g__Copromonas;s__Copromonas sp900066535	15	9	63	73	73	59	2	0	86	128	121	7	4	21	13	14	44	7	142	188	100	79	50	27	84	10
d__Bacteria;p__Proteobacteria;c__Gammaproteobacteria;o__Enterobacterales;f__Enterobacteriaceae;g__Escherichia;__	140	0	4	8	28	5	1	1	52	41	13	112	20	127	116	55	29	17	12	97	1	402	88	0	16	12
d__Bacteria;p__Bacteroidota;c__Bacteroidia;o__Bacteroidales;f__Muribaculaceae;g__SFTJ01;s__SFTJ01 sp004563195	17	28	149	13	16	19	0	0	25	25	27	22	18	13	18	30	22	59	26	39	184	45	190	101	218	42
d__Bacteria;p__Firmicutes_A;c__Clostridia;o__Lachnospirales;f__Lachnospiraceae;g__Blautia;s__Blautia coccoides	1	19	209	12	23	22	3	0	74	72	38	1	0	0	3	3	44	3	40	130	163	8	14	96	285	1
d__Bacteria;p__Firmicutes;c__Bacilli;o__Lactobacillales;f__Streptococcaceae;g__Streptococcus;s__Streptococcus plurextorum	13	0	7	2	5	10	0	0	19	36	26	9	47	7	2	54	8	116	11	45	16	42	670	4	1	102
d__Bacteria;p__Bacteroidota;c__Bacteroidia;o__Bacteroidales;f__Muribaculaceae;g__Paramuribaculum;s__Paramuribaculum sp900551515	23	5	35	15	19	13	0	0	30	24	41	34	33	31	26	36	11	82	40	57	29	116	419	15	37	60
d__Bacteria;p__Firmicutes_A;c__Clostridia;o__Lachnospirales;f__Lachnospiraceae;g__Enterocloster;s__Enterocloster bolteae	19	27	120	17	24	20	0	0	94	98	41	2	9	9	7	3	42	12	45	144	113	41	44	47	194	14
d__Bacteria;p__Bacteroidota;c__Bacteroidia;o__Bacteroidales;f__Porphyromonadaceae;g__Porphyromonas;s__Porphyromonas crevioricanis	9	15	27	5	10	12	0	0	137	88	21	16	11	18	14	26	61	39	17	293	30	66	156	22	56	33
d__Bacteria;p__Bacteroidota;c__Bacteroidia;o__Bacteroidales;f__Barnesiellaceae;g__CABJAA01;s__CABJAA01 sp003150885	24	1	21	5	7	5	1	0	136	134	16	28	18	23	30	5	80	28	23	192	27	94	178	24	38	32
d__Bacteria;p__Firmicutes_A;c__Clostridia;o__Lachnospirales;f__Lachnospiraceae;g__Eubacterium_G;s__Eubacterium_G sp000435815	27	0	0	15	35	24	0	0	0	0	60	24	46	23	36	39	0	73	83	0	1	113	482	1	0	83
d__Bacteria;p__Firmicutes;c__Bacilli;o__Staphylococcales;f__Staphylococcaceae;g__Mammaliicoccus;s__Mammaliicoccus lentus	6	4	52	28	35	32	0	0	0	2	54	8	48	14	1	33	4	74	77	6	74	39	339	38	109	80
d__Bacteria;p__Verrucomicrobiota;c__Verrucomicrobiae;o__Verrucomicrobiales;f__Akkermansiaceae;__;__	74	14	101	0	0	0	1	0	61	73	0	60	2	51	74	1	45	2	0	98	62	193	11	55	175	3
d__Bacteria;p__Firmicutes_A;c__Clostridia;o__Oscillospirales;f__Ruminococcaceae;g__Anaerotruncus;s__Anaerotruncus colihominis	36	0	0	69	93	53	0	0	64	103	143	17	9	25	25	8	42	12	183	141	5	67	39	1	0	8
d__Bacteria;p__Firmicutes_A;c__Clostridia;o__Oscillospirales;f__Oscillospiraceae;g__Lawsonibacter;__	23	8	22	83	105	64	0	0	8	8	128	18	16	20	30	25	6	26	160	1	28	48	115	15	32	24
d__Bacteria;p__Firmicutes;c__Bacilli;o__Acholeplasmatales;f__Anaeroplasmataceae;g__Pelethenecus;s__Pelethenecus faecipullorum	14	0	0	46	69	46	0	0	0	0	67	21	33	17	18	44	0	57	136	0	0	46	342	0	0	51
d__Bacteria;p__Bacteroidota;c__Bacteroidia;o__Bacteroidales;f__Tannerellaceae;__;__	10	28	164	1	0	1	0	0	42	41	7	1	2	3	4	7	20	6	4	81	154	12	38	92	247	6
d__Bacteria;p__Firmicutes;c__Bacilli;o__Lactobacillales;f__Aerococcaceae;__;__	10	0	9	5	10	1	0	0	8	9	14	5	40	9	13	52	10	108	16	28	3	26	508	3	9	74
d__Bacteria;p__Proteobacteria;__;__;__;__;__	12	10	37	29	33	90	0	38	41	58	7	11	19	10	8	36	32	51	3	68	14	19	233	11	54	46
d__Bacteria;p__Campylobacterota;c__Campylobacteria;o__Campylobacterales;__;__;__	2	11	38	63	88	63	0	0	9	2	170	3	7	3	3	13	4	13	203	6	67	8	83	30	69	11
d__Bacteria;p__Bacteroidota;c__Bacteroidia;o__Bacteroidales;f__Bacteroidaceae;g__Alloprevotella;__	15	16	88	12	15	6	0	0	17	21	22	20	14	12	17	17	2	41	25	28	97	58	201	46	134	25
d__Bacteria;p__Firmicutes_A;c__Clostridia;o__Lachnospirales;f__Lachnospiraceae;g__Muricomes;s__Muricomes contortus_B	4	5	22	81	146	78	0	0	4	3	229	1	2	6	3	0	0	6	225	7	33	8	16	23	43	1
d__Bacteria;p__Firmicutes_A;c__Clostridia;o__Lachnospirales;f__Lachnospiraceae;g__Sellimonas;s__Sellimonas intestinalis	9	8	47	60	72	38	0	0	7	5	125	13	12	11	2	13	3	22	151	7	47	34	94	30	78	21
d__Bacteria;p__Firmicutes_A;c__Clostridia;o__Saccharofermentanales;f__DTU023;g__SFGY01;s__SFGY01 sp004556455	7	2	8	46	141	78	0	0	1	0	151	2	5	11	10	9	2	15	252	5	23	19	86	8	9	15
d__Bacteria;p__Firmicutes_A;c__Clostridia;o__Lachnospirales;f__Lachnospiraceae;g__Eisenbergiella;s__Eisenbergiella tayi	5	7	40	41	62	33	0	0	10	15	154	12	9	8	8	12	4	14	128	33	72	38	77	33	81	8
d__Bacteria;p__Bacteroidota;c__Bacteroidia;o__Bacteroidales;f__Bacteroidaceae;g__Paraprevotella;s__Paraprevotella clara	34	11	49	3	9	4	0	0	16	12	25	17	7	41	32	14	17	18	15	21	86	139	164	30	109	18
d__Bacteria;p__Firmicutes_A;c__Clostridia;o__Oscillospirales;f__Acutalibacteraceae;g__Eubacterium_R;s__Eubacterium_R sp011958665	5	3	29	76	103	61	0	0	3	1	213	4	8	4	2	7	1	20	181	3	32	10	75	13	18	19
d__Bacteria;p__Proteobacteria;c__Alphaproteobacteria;o__Rhizobiales;f__Beijerinckiaceae;g__Methylobacterium;s__Methylobacterium sp001424705	7	79	13	90	66	272	0	202	11	23	13	9	5	6	14	20	3	11	0	0	0	0	0	6	18	7
d__Bacteria;p__Proteobacteria;c__Gammaproteobacteria;o__Burkholderiales;f__Burkholderiaceae;__;__	9	2	31	4	10	4	0	0	56	51	12	9	20	19	9	34	36	50	3	83	17	21	278	22	46	46
d__Bacteria;p__Bacteroidota;c__Bacteroidia;o__Bacteroidales;f__Muribaculaceae;g__CAG-873;s__CAG-873 sp002633115	32	0	1	8	19	9	0	0	0	0	28	24	39	30	27	43	0	74	23	0	7	49	354	3	5	95
d__Bacteria;p__Firmicutes_A;c__Clostridia;o__Lachnospirales;f__Lachnospiraceae;g__Marvinbryantia;s__Marvinbryantia formatexigens	10	4	40	55	83	50	0	0	9	10	140	6	3	5	4	3	10	15	160	16	41	23	83	31	58	10
d__Bacteria;p__Verrucomicrobiota;c__Verrucomicrobiae;o__Verrucomicrobiales;__;__;__	53	15	77	0	0	0	0	0	30	43	0	61	0	47	56	0	25	0	0	74	38	147	9	52	135	2
d__Bacteria;p__Firmicutes;c__Bacilli;o__Erysipelotrichales;f__Erysipelotrichaceae;__;__	0	18	160	16	28	14	0	0	8	2	42	1	0	2	0	0	6	0	48	18	161	4	3	94	234	1
d__Bacteria;p__Actinobacteriota;c__Actinomycetia;o__Actinomycetales;f__Micrococcaceae;g__Micrococcus;s__Micrococcus luteus	62	7	9	231	61	45	0	33	14	33	25	6	19	24	15	45	26	22	0	0	0	0	3	2	150	22
d__Bacteria;p__Proteobacteria;c__Gammaproteobacteria;o__Enterobacterales;f__Succinivibrionaceae;g__Succinivibrio;s__Succinivibrio hippei_B	9	0	17	31	73	34	0	0	1	0	111	4	17	16	5	19	1	38	108	3	41	22	189	23	47	43
d__Bacteria;p__Firmicutes;c__Bacilli;o__Staphylococcales;f__Staphylococcaceae;g__Staphylococcus;s__Staphylococcus warneri	16	24	10	70	59	156	0	107	34	31	19	25	17	21	27	27	19	38	2	0	0	0	22	36	36	39
d__Bacteria;p__Firmicutes_A;c__Clostridia;o__Peptostreptococcales;f__Anaerovoracaceae;g__BX12;s__BX12 sp902363595	14	11	46	36	100	74	0	0	1	2	148	14	12	7	2	7	2	7	165	5	42	31	34	16	45	10
d__Bacteria;p__Bacteroidota;c__Bacteroidia;o__Bacteroidales;f__Rikenellaceae;g__Rikenella;s__Rikenella microfusus	47	14	60	0	0	0	4	0	38	41	0	51	2	43	59	0	28	4	1	90	47	190	13	25	66	1
d__Bacteria;p__Proteobacteria;c__Alphaproteobacteria;o__RF32;f__CAG-239;g__Scatocola;s__Scatocola faecipullorum	0	36	85	0	0	0	6	0	53	83	0	0	2	0	0	0	52	0	0	106	127	0	0	87	178	0
d__Bacteria;p__Bacteroidota;c__Bacteroidia;o__Bacteroidales;f__Barnesiellaceae;g__Barnesiella;s__Barnesiella intestinihominis	15	20	85	3	4	3	0	0	34	24	8	2	6	9	12	7	9	22	16	66	105	38	135	69	72	18
d__Bacteria;p__Bacteroidota;c__Bacteroidia;o__Bacteroidales;f__UBA932;g__Cryptobacteroides;s__Cryptobacteroides sp000432515	23	0	6	7	18	8	0	0	13	3	7	24	19	35	21	23	10	47	18	36	9	138	263	1	21	30
d__Bacteria;p__Firmicutes_A;c__Clostridia;o__Oscillospirales;f__Ruminococcaceae;g__Massilioclostridium;s__Massilioclostridium methylpentosum	7	2	21	60	92	76	0	0	3	4	155	3	3	3	4	5	8	10	168	10	20	32	32	20	31	5
d__Bacteria;p__Firmicutes_A;c__Clostridia;o__Lachnospirales;f__Lachnospiraceae;g__Blautia;s__Blautia hansenii	0	15	80	5	1	6	0	0	75	84	4	0	0	0	1	1	36	3	5	131	138	0	7	37	137	1
d__Bacteria;p__Bacteroidota;c__Bacteroidia;o__Bacteroidales;f__Bacteroidaceae;g__Prevotella;s__Prevotella lascolaii	18	5	41	8	12	5	1	0	8	14	15	22	7	32	32	19	12	33	22	34	64	68	148	27	84	24
d__Bacteria;p__Firmicutes;c__Bacilli;o__Lactobacillales;f__Lactobacillaceae;g__Lactobacillus;s__Lactobacillus hominis	73	0	0	29	42	24	0	0	0	0	72	42	0	73	48	0	0	0	60	0	0	289	2	0	0	0
d__Bacteria;p__Firmicutes_A;c__Clostridia;o__Peptostreptococcales;f__Anaerovoracaceae;g__Emergencia;s__Emergencia sp009935805	12	5	19	58	63	42	0	0	5	7	125	2	5	4	7	10	10	24	119	38	23	23	66	15	54	15
d__Bacteria;p__Bacteroidota;c__Bacteroidia;o__Bacteroidales;f__Rikenellaceae;g__Alistipes;s__Alistipes timonensis	12	18	84	13	1	3	4	0	24	39	11	11	25	6	18	20	11	36	5	46	62	20	95	37	118	29
d__Bacteria;p__Firmicutes;c__Bacilli;o__Lactobacillales;f__Lactobacillaceae;g__Limosilactobacillus;s__Limosilactobacillus fermentum	6	0	1	3	8	3	2	0	22	5	9	5	51	16	6	59	10	83	10	35	4	14	304	3	9	75
d__Bacteria;p__Firmicutes;c__Bacilli;o__Lactobacillales;f__Streptococcaceae;g__Streptococcus;__	11	7	13	25	24	25	0	12	12	12	20	7	24	8	4	31	10	71	10	18	16	24	243	15	28	63
d__Bacteria;p__Bacteroidota;c__Bacteroidia;o__Bacteroidales;f__Bacteroidaceae;g__Prevotella;s__Prevotella sp000688375	20	0	11	11	27	14	0	0	2	12	18	15	30	33	29	18	3	44	25	5	18	85	238	14	21	37
d__Bacteria;p__Bacteroidota;c__Bacteroidia;o__Bacteroidales;f__Porphyromonadaceae;g__Porphyromonas_A;s__Porphyromonas_A somerae	0	15	138	0	0	0	0	0	35	18	1	0	0	0	0	0	28	0	0	67	172	1	2	67	186	0
d__Bacteria;p__Firmicutes_A;c__Clostridia;o__Lachnospirales;f__Lachnospiraceae;g__CAG-95;s__CAG-95 sp900066375	3	2	15	71	111	63	0	0	4	3	161	7	1	1	9	1	2	3	175	3	21	18	27	7	16	2
d__Bacteria;p__Campylobacterota;c__Campylobacteria;o__Campylobacterales;f__Helicobacteraceae;g__Helicobacter_A;s__Helicobacter_A bilis	1	23	113	3	0	3	0	0	5	0	15	0	1	0	0	1	2	4	10	13	229	1	27	82	186	5
d__Bacteria;p__Bacteroidota;c__Bacteroidia;o__Bacteroidales;f__Bacteroidaceae;g__UBA6382;s__UBA6382 sp002439755	9	8	70	15	17	4	0	0	13	17	36	2	8	18	10	22	6	23	33	13	84	37	125	30	92	21
d__Bacteria;p__Bacteroidota;c__Bacteroidia;o__Bacteroidales;f__Bacteroidaceae;g__Prevotella;s__Prevotella copri	15	19	65	7	20	20	0	3	15	14	20	11	16	7	7	12	9	31	25	17	65	39	145	34	70	13
d__Bacteria;p__Firmicutes_A;c__Clostridia;o__Lachnospirales;f__Lachnospiraceae;g__Oliverpabstia;s__Oliverpabstia intestinalis	1	4	29	61	82	56	0	0	2	1	146	1	5	3	1	10	1	8	154	5	28	5	44	12	27	10
d__Bacteria;p__Firmicutes;c__Bacilli;o__Lactobacillales;f__Enterococcaceae;g__Enterococcus;s__Enterococcus faecalis	17	5	13	45	89	54	0	14	2	6	145	6	8	7	8	12	2	21	118	7	15	18	34	7	17	17
d__Bacteria;p__Actinobacteriota;c__Thermoleophilia;o__Solirubrobacterales;f__70-9;g__VAYN01;s__VAYN01 sp005885405	15	27	25	88	77	138	0	94	5	7	20	14	4	14	14	31	9	8	0	0	0	0	0	13	59	14
d__Bacteria;p__Firmicutes;c__Bacilli;o__Erysipelotrichales;f__Erysipelotrichaceae;g__Longicatena;s__Longicatena caecimuris	1	2	33	37	73	29	2	0	24	32	97	0	4	0	2	3	7	3	85	59	52	6	25	16	64	4
d__Bacteria;p__Firmicutes;c__Bacilli;o__Lactobacillales;f__Enterococcaceae;g__Enterococcus_D;__	2	5	9	109	7	18	0	25	60	53	108	5	8	2	2	0	53	9	0	101	3	0	0	15	29	37
d__Bacteria;p__Firmicutes;c__Bacilli;o__Lactobacillales;f__Lactobacillaceae;g__Lentilactobacillus;s__Lentilactobacillus parafarraginis	4	0	0	6	10	2	0	0	0	0	7	4	27	5	5	53	0	73	14	0	0	19	376	0	0	50
d__Bacteria;p__Proteobacteria;c__Gammaproteobacteria;o__Enterobacterales;f__Enterobacteriaceae;__;__	57	0	3	3	2	1	0	1	32	20	0	68	4	72	49	6	18	14	3	47	3	213	21	4	10	4
d__Bacteria;p__Proteobacteria;c__Gammaproteobacteria;o__Pseudomonadales;f__Moraxellaceae;g__Acinetobacter;s__Acinetobacter venetianus	1	3	28	2	0	0	0	0	0	0	2	0	46	1	4	55	0	52	0	3	38	11	290	21	19	78
d__Bacteria;p__Firmicutes;c__Bacilli;o__Lactobacillales;f__Lactobacillaceae;g__Lactobacillus;s__Lactobacillus amylovorus	4	1	51	1	5	1	0	0	10	4	6	4	48	8	10	53	2	65	3	6	37	10	137	40	35	112
d__Bacteria;p__Bacteroidota;c__Bacteroidia;o__Flavobacteriales;f__BACL11;__;__	7	7	27	4	0	0	0	0	4	4	10	3	62	1	1	95	0	46	2	0	53	8	205	29	12	71
d__Bacteria;p__Firmicutes;c__Bacilli;o__Erysipelotrichales;f__Coprobacillaceae;g__Erysipelatoclostridium;s__Erysipelatoclostridium ramosum	0	0	0	0	0	0	2	0	120	156	0	0	10	0	0	2	63	2	0	259	0	0	28	0	0	2
d__Bacteria;p__Firmicutes;c__Bacilli;o__Lactobacillales;f__Aerococcaceae;g__Aerococcus;s__Aerococcus viridans	7	4	2	1	5	3	0	0	1	26	7	2	21	1	9	22	1	65	14	11	0	27	367	3	6	30
d__Bacteria;p__Firmicutes_A;c__Clostridia;o__Lachnospirales;f__Lachnospiraceae;g__Catenibacillus;s__Catenibacillus sp902363555	1	6	21	68	64	31	0	0	13	3	95	5	3	3	3	4	4	17	77	13	39	11	77	19	47	9
d__Bacteria;p__Bacteroidota;c__Bacteroidia;o__Bacteroidales;f__Tannerellaceae;g__Parabacteroides;s__Parabacteroides merdae	26	17	70	1	4	6	0	0	12	18	16	14	4	30	18	8	6	10	4	9	67	81	86	35	83	5
d__Bacteria;p__Bacteroidota;c__Bacteroidia;o__Bacteroidales;f__UBA932;g__Merdivivens;s__Merdivivens faecigallinarum	21	0	13	9	10	3	0	0	4	1	10	25	23	12	17	16	3	30	23	16	20	66	252	6	23	26
d__Bacteria;p__Firmicutes_A;c__Clostridia;o__Lachnospirales;f__Lachnospiraceae;g__Eubacterium_G;s__Eubacterium_G ventriosum	1	0	3	3	6	3	0	0	95	126	4	0	4	2	2	1	49	9	4	260	1	11	30	0	1	7
d__Bacteria;p__Firmicutes_A;c__Clostridia;o__Lachnospirales;f__Anaerotignaceae;g__Anaerotignum;s__Anaerotignum lactatifermentans	15	9	32	18	19	4	0	3	28	40	25	7	2	8	9	2	18	13	34	41	100	38	46	30	69	2
d__Bacteria;p__Actinobacteriota;c__Actinomycetia;o__Propionibacteriales;f__Propionibacteriaceae;g__Cutibacterium;s__Cutibacterium namnetense	16	36	26	150	25	79	0	31	8	19	20	17	29	19	10	28	6	23	2	0	0	0	16	11	21	14
d__Bacteria;p__Bacteroidota;c__Bacteroidia;o__Bacteroidales;f__Bacteroidaceae;g__Prevotella;s__Prevotella sp002251365	18	2	15	9	21	16	0	0	3	8	24	11	17	9	14	30	3	31	25	12	19	56	179	19	33	32
d__Bacteria;p__Firmicutes;c__Bacilli;o__Lactobacillales;f__Lactobacillaceae;g__Leuconostoc;s__Leuconostoc mesenteroides	10	74	28	72	46	91	0	43	10	34	24	24	6	8	22	12	10	20	0	0	2	0	4	16	34	10
d__Bacteria;p__Firmicutes_A;c__Clostridia;o__Oscillospirales;f__Oscillospiraceae;g__Intestinimonas;s__Intestinimonas butyriciproducens	2	7	89	18	28	22	0	0	3	3	37	0	7	5	3	9	0	17	39	6	50	3	61	36	129	13
d__Bacteria;p__Bacteroidota;c__Bacteroidia;o__Bacteroidales;f__Marinifilaceae;g__Odoribacter;s__Odoribacter massiliensis	8	8	93	7	6	2	0	0	9	0	8	1	4	3	3	9	2	4	9	9	93	16	66	66	140	10
d__Bacteria;p__Firmicutes_A;c__Clostridia;o__Oscillospirales;f__Oscillospiraceae;g__Dysosmobacter;__	3	0	0	62	69	64	0	0	3	4	112	8	5	7	11	3	4	6	148	6	0	25	26	0	0	10
d__Bacteria;p__Firmicutes_A;c__Clostridia;o__Oscillospirales;f__Oscillospiraceae;g__Enterenecus;s__Enterenecus faecium	3	10	21	33	64	41	0	0	1	0	75	0	8	1	0	16	0	16	128	0	33	5	48	19	27	22
d__Bacteria;p__Bacteroidota;c__Bacteroidia;o__Bacteroidales;f__Bacteroidaceae;g__Phocaeicola;s__Phocaeicola paurosaccharolyticus	12	1	19	4	15	6	0	0	9	13	7	10	15	10	9	23	8	34	17	11	28	36	203	17	31	31
d__Bacteria;p__Spirochaetota;c__Spirochaetia;o__Treponematales;f__Treponemataceae;g__Treponema_D;s__Treponema_D succinifaciens	4	0	37	14	26	16	0	0	6	0	64	11	4	14	6	16	2	10	65	8	40	60	72	19	50	12
d__Bacteria;p__Firmicutes_A;c__Clostridia;o__Lachnospirales;f__Lachnospiraceae;g__Blautia_A;s__Blautia_A sp900066505	1	0	2	55	75	60	0	0	1	7	122	2	1	0	0	4	1	12	172	5	3	8	15	0	3	2
d__Bacteria;p__Bacteroidota;c__Bacteroidia;o__Bacteroidales;f__Bacteroidaceae;g__OM05-12;s__OM05-12 sp003438995	7	13	80	5	3	0	0	0	11	2	12	4	9	5	6	7	6	12	7	15	61	18	104	37	105	17
d__Bacteria;p__Bacteroidota;c__Bacteroidia;o__Bacteroidales;f__Bacteroidaceae;g__Prevotella;s__Prevotella disiens	17	0	12	7	10	11	0	0	2	0	6	17	23	13	14	25	2	32	24	0	15	56	191	14	21	33
d__Bacteria;p__Firmicutes;c__Bacilli;o__DSM-16016;f__Caldibacillaceae;g__Bacillus_J;s__Bacillus_J thermoamylovorans	3	24	13	67	34	42	0	28	16	44	107	12	10	0	6	8	14	34	0	0	2	0	12	15	34	17
d__Bacteria;p__Bacteroidota;c__Bacteroidia;o__Bacteroidales;f__Bacteroidaceae;g__Prevotella;s__Prevotella sp003447235	11	6	45	8	9	6	0	0	12	5	26	2	12	5	7	8	7	15	19	18	64	19	117	30	67	15
d__Bacteria;p__Firmicutes_A;c__Clostridia;o__Lachnospirales;f__Lachnospiraceae;g__UBA9414;s__UBA9414 sp003458885	0	6	90	16	25	15	0	0	3	17	25	0	0	0	0	0	4	0	43	21	90	1	1	64	107	3
d__Bacteria;p__Bacteroidota;c__Bacteroidia;o__Bacteroidales;f__Marinifilaceae;__;__	0	20	90	1	0	0	0	0	3	0	6	2	0	2	1	1	0	3	4	1	145	4	18	62	165	2
d__Bacteria;p__Firmicutes;c__Bacilli;o__Staphylococcales;f__Staphylococcaceae;g__Staphylococcus;s__Staphylococcus xylosus	3	6	53	6	8	6	0	4	5	2	11	2	21	0	0	19	4	41	3	8	62	2	184	13	37	19
d__Bacteria;p__Bacteroidota;c__Bacteroidia;o__Bacteroidales;f__Muribaculaceae;g__CAG-485;s__CAG-485 sp900321585	0	6	52	0	0	2	2	0	65	60	1	4	1	0	1	2	24	3	7	147	33	7	5	22	68	3
d__Bacteria;p__Bacteroidota;c__Bacteroidia;o__Bacteroidales;f__Muribaculaceae;g__CAG-485;s__CAG-485 sp000437495	3	18	77	5	24	13	0	0	25	28	19	2	0	2	0	0	13	0	25	48	70	4	0	40	97	0
d__Bacteria;p__Firmicutes_A;c__Clostridia;o__Eubacteriales;f__Anaerofustaceae;g__Anaerofustis;s__Anaerofustis stercorihominis	5	1	24	26	64	22	0	0	2	6	77	3	3	8	5	9	0	8	99	6	14	13	60	9	32	15
d__Bacteria;p__Firmicutes_A;c__Clostridia;o__Lachnospirales;f__Lachnospiraceae;g__Copromonas;s__Copromonas sp000435795	3	8	25	31	30	26	0	0	20	12	89	4	1	4	3	0	6	3	82	28	32	7	24	24	42	7
d__Bacteria;p__Firmicutes_A;c__Clostridia;o__Lachnospirales;f__Lachnospiraceae;g__Oribacterium;s__Oribacterium sp000424445	2	0	30	29	39	13	0	0	10	20	45	0	7	3	5	8	10	14	61	27	43	11	78	16	22	14
d__Bacteria;p__Firmicutes_A;c__Clostridia;o__Oscillospirales;f__Oscillospiraceae;g__Pseudoflavonifractor;s__Pseudoflavonifractor capillosus	6	0	0	28	75	63	0	0	2	2	114	6	5	2	6	4	1	7	131	4	4	11	24	2	3	5
d__Bacteria;p__Firmicutes;c__Bacilli;o__Lactobacillales;f__Lactobacillaceae;g__Ligilactobacillus;s__Ligilactobacillus ruminis	4	0	0	1	2	5	0	2	0	0	11	1	20	3	3	21	0	41	17	2	0	19	312	0	0	38
d__Bacteria;p__Firmicutes_A;c__Clostridia;o__Lachnospirales;f__Lachnospiraceae;g__Faecalimonas;s__Faecalimonas umbilicata	0	8	32	47	70	30	0	0	0	2	82	1	1	0	0	4	0	6	109	3	27	0	18	21	36	2
d__Bacteria;p__Proteobacteria;c__Alphaproteobacteria;o__Rhizobiales;f__Beijerinckiaceae;g__Methylobacterium;s__Methylobacterium sp000019365	6	33	18	64	46	156	0	94	6	4	2	9	6	4	2	19	1	2	0	0	0	0	0	4	17	5
d__Bacteria;p__Firmicutes_A;c__Clostridia;o__Lachnospirales;f__Lachnospiraceae;g__NC2004;s__NC2004 sp000621905	1	0	0	41	89	53	0	0	1	0	129	1	2	0	0	2	0	3	151	1	0	7	10	0	0	3
d__Bacteria;p__Firmicutes_A;c__Clostridia;o__Lachnospirales;f__Lachnospiraceae;g__AF33-28;s__AF33-28 sp003477885	2	2	14	37	66	47	0	0	0	0	98	4	1	0	0	1	0	0	147	2	21	1	11	12	21	1
d__Bacteria;p__Actinobacteriota;c__Coriobacteriia;o__Coriobacteriales;f__Eggerthellaceae;g__Adlercreutzia;s__Adlercreutzia equolifaciens	8	7	52	2	1	2	0	0	15	52	7	14	14	10	9	12	20	23	4	24	15	28	67	10	62	29
d__Bacteria;p__Firmicutes;c__Bacilli;o__Staphylococcales;f__Staphylococcaceae;g__Staphylococcus;s__Staphylococcus ureilyticus	3	0	2	22	46	37	0	4	1	0	86	1	12	4	5	11	0	33	70	0	2	10	104	0	2	32
d__Bacteria;p__Firmicutes_A;c__Clostridia;o__Oscillospirales;f__Ruminococcaceae;g__Angelakisella;s__Angelakisella massiliensis	4	0	4	35	88	50	0	0	3	3	68	3	5	4	0	4	1	4	145	5	5	20	23	3	7	1
d__Bacteria;p__Firmicutes_A;c__Clostridia;o__Lachnospirales;f__Lachnospiraceae;g__Clostridium_AP;s__Clostridium_AP scindens	6	4	41	31	43	15	0	0	5	9	59	1	2	1	0	3	8	9	79	13	25	11	44	21	51	3
d__Bacteria;p__Firmicutes_A;c__Clostridia;o__Oscillospirales;f__Ruminococcaceae;g__Fournierella;s__Fournierella massiliensis	12	0	5	3	5	8	0	0	0	2	11	14	11	23	25	18	0	29	13	0	4	35	229	0	6	31
d__Bacteria;p__Firmicutes_A;c__Clostridia;o__Lachnospirales;f__Lachnospiraceae;g__Bariatricus;s__Bariatricus massiliensis	6	5	89	6	6	5	0	0	18	13	13	2	1	5	2	0	4	5	18	24	61	14	14	38	134	0
d__Bacteria;p__Firmicutes;c__Bacilli;o__Staphylococcales;f__Staphylococcaceae;g__Staphylococcus;s__Staphylococcus capitis	2	18	18	76	18	73	0	46	4	36	39	2	14	14	10	27	4	14	0	0	0	0	2	9	34	22
d__Bacteria;p__Bacteroidota;c__Bacteroidia;o__Bacteroidales;f__Bacteroidaceae;g__Prevotella;s__Prevotella pectinovora	8	4	11	3	9	11	0	0	0	0	11	12	20	17	10	30	0	29	20	0	14	34	180	9	17	28
d__Bacteria;p__Firmicutes_A;c__Clostridia;o__Lachnospirales;f__Lachnospiraceae;g__AM51-8;s__AM51-8 sp003478275	0	6	6	20	16	12	0	0	0	0	37	4	15	0	1	12	0	26	21	0	28	16	203	9	16	28
d__Bacteria;p__Firmicutes_A;c__Clostridia;o__Christensenellales;f__CAG-552;g__CAG-552;s__CAG-552 sp000435495	5	3	32	3	3	6	0	0	0	0	15	12	14	3	6	8	0	31	13	0	44	13	169	27	48	16
d__Bacteria;p__Bacteroidota;c__Bacteroidia;o__Bacteroidales;f__Muribaculaceae;g__CAG-873;__	9	3	42	0	0	2	0	0	38	34	3	0	2	1	4	2	32	5	4	96	56	4	19	34	77	1
d__Bacteria;p__Firmicutes_A;c__Clostridia;o__Oscillospirales;f__Oscillospiraceae;g__Lawsonibacter;s__Lawsonibacter sp014287875	7	1	4	45	45	41	0	0	3	0	65	8	7	7	8	7	0	18	75	1	10	16	46	7	13	18
d__Bacteria;p__Bacteroidota;c__Bacteroidia;o__Bacteroidales;f__Bacteroidaceae;g__Bacteroides_E;s__Bacteroides_E coprosuis	0	19	109	0	0	0	0	0	14	17	0	0	0	0	0	0	8	0	0	38	73	0	0	29	137	0
d__Bacteria;p__Firmicutes;c__Bacilli;o__Erysipelotrichales;f__Coprobacillaceae;g__Erysipelatoclostridium;__	0	0	0	0	0	0	0	0	90	99	0	0	0	0	0	0	61	0	0	194	0	0	0	0	0	0
d__Bacteria;p__Firmicutes_A;c__Clostridia;o__Christensenellales;f__Borkfalkiaceae;g__Borkfalkia;s__Borkfalkia ceftriaxoniphila	12	0	6	6	31	25	0	0	2	2	49	3	19	0	2	21	0	28	50	1	4	9	148	1	9	13
d__Bacteria;p__Firmicutes;c__Bacilli;o__Lactobacillales;f__Lactobacillaceae;g__Lactobacillus;s__Lactobacillus gigeriorum	26	0	0	20	36	24	0	0	0	0	42	29	0	47	36	0	0	0	31	0	0	140	0	0	0	0
d__Bacteria;p__Firmicutes_A;c__Clostridia;o__Oscillospirales;f__Oscillospiraceae;g__Dysosmobacter;s__Dysosmobacter welbionis	9	0	0	39	66	45	0	0	2	4	78	3	4	2	9	11	1	11	94	7	1	11	20	1	2	8
d__Bacteria;p__Firmicutes;c__Bacilli;o__RF39;f__UBA660;g__CAG-533;__	41	0	0	9	16	8	0	0	0	0	63	15	0	44	29	0	0	0	36	0	0	166	0	0	0	0
d__Bacteria;p__Bacteroidota;c__Bacteroidia;o__Bacteroidales;f__Muribaculaceae;g__CAG-873;s__CAG-873 sp004553485	0	17	26	3	0	1	0	0	36	43	4	0	0	0	0	1	20	0	4	120	54	0	2	17	76	0
d__Bacteria;p__Firmicutes_A;c__Clostridia;o__Oscillospirales;f__Ruminococcaceae;g__UBA1394;s__UBA1394 sp900066845	5	3	4	20	63	30	0	0	2	1	86	1	5	8	9	6	3	6	108	1	6	18	20	0	12	5
d__Bacteria;p__Proteobacteria;c__Gammaproteobacteria;__;__;__;__	28	1	1	4	7	3	0	0	17	10	5	40	1	46	35	13	11	10	0	33	5	94	44	2	4	5
d__Bacteria;p__Bacteroidota;c__Bacteroidia;o__Bacteroidales;f__Bacteroidaceae;g__Prevotella;s__Prevotella enoeca	8	5	23	7	6	6	0	0	6	10	14	5	5	4	5	4	4	5	19	14	49	28	82	21	84	3
d__Bacteria;p__Firmicutes_A;c__Clostridia;o__Oscillospirales;f__Ruminococcaceae;g__Ruminococcus_C;s__Ruminococcus_C sp000433635	1	2	10	28	55	27	1	0	4	4	53	3	2	7	7	7	4	10	84	7	8	14	50	5	9	7
d__Bacteria;p__Actinobacteriota;c__Actinomycetia;o__Propionibacteriales;f__Propionibacteriaceae;g__Cutibacterium;__	12	22	24	62	23	36	0	30	3	16	14	8	14	9	13	18	4	19	2	0	0	1	13	19	21	25
d__Bacteria;p__Firmicutes_A;c__Clostridia;o__Lachnospirales;f__Lachnospiraceae;g__Lactonifactor;s__Lactonifactor longoviformis	4	0	19	14	17	4	0	0	17	19	26	3	6	9	4	9	3	14	41	19	31	28	54	14	35	17
d__Bacteria;p__Bacteroidota;c__Bacteroidia;o__Bacteroidales;f__Bacteroidaceae;g__Phocaeicola;s__Phocaeicola sp900066445	2	9	96	0	0	2	0	0	5	13	0	4	0	0	0	7	12	3	1	32	71	4	15	32	92	3
d__Bacteria;p__Firmicutes_A;c__Clostridia;o__Christensenellales;__;__;__	5	5	16	15	25	12	0	0	9	10	17	8	16	6	5	18	0	20	20	13	21	10	100	7	26	12
d__Bacteria;p__Firmicutes_A;c__Clostridia;o__Lachnospirales;f__Lachnospiraceae;g__Eubacterium_G;__	10	0	0	14	8	1	0	0	0	0	20	12	19	13	13	10	0	32	19	0	0	38	156	0	0	31
d__Bacteria;p__Actinobacteriota;c__Coriobacteriia;o__Coriobacteriales;f__Atopobiaceae;g__Parolsenella;s__Parolsenella massiliensis	1	1	15	35	43	27	0	0	0	0	75	3	2	3	1	11	0	3	83	0	20	5	25	9	23	7
d__Bacteria;p__Campylobacterota;c__Campylobacteria;o__Campylobacterales;f__Helicobacteraceae;g__Helicobacter_C;s__Helicobacter_C cinaedi	0	15	82	0	0	0	0	0	4	0	1	0	2	0	0	2	1	0	0	6	123	0	0	46	107	1
d__Bacteria;p__Firmicutes_A;c__Clostridia;o__Oscillospirales;f__Oscillospiraceae;g__Lawsonibacter;s__Lawsonibacter asaccharolyticus	6	0	5	30	36	38	0	0	2	11	74	6	8	5	2	11	2	8	56	1	11	12	31	11	14	5
d__Bacteria;p__Firmicutes;c__Bacilli;o__Staphylococcales;f__Staphylococcaceae;g__Staphylococcus;s__Staphylococcus gallinarum	0	0	0	19	18	15	0	0	0	0	35	0	21	2	0	23	0	25	22	0	0	4	159	1	4	34
d__Bacteria;p__Firmicutes_A;c__Clostridia;o__Oscillospirales;f__Oscillospiraceae;g__Faecousia;s__Faecousia sp000435995	2	3	33	16	28	18	0	0	1	1	55	2	4	0	0	1	1	1	73	0	39	4	27	24	49	0
d__Bacteria;p__Firmicutes_A;c__Clostridia;o__Lachnospirales;f__Lachnospiraceae;g__Agathobacter;s__Agathobacter rectalis	3	0	35	5	9	7	0	0	4	0	12	3	3	0	2	14	0	10	17	6	59	16	47	32	74	11
d__Bacteria;p__Firmicutes;c__Bacilli;o__Erysipelotrichales;f__Erysipelotrichaceae;g__UBA9076;s__UBA9076 sp003537975	31	0	0	20	25	9	0	0	0	0	45	33	0	35	37	0	0	0	25	0	0	105	1	0	0	0
d__Bacteria;p__Actinobacteriota;c__Coriobacteriia;o__Coriobacteriales;__;__;__	10	7	15	6	7	5	0	0	20	24	1	10	12	4	9	18	16	15	6	28	6	20	55	14	40	17
d__Bacteria;p__Firmicutes;c__Bacilli;o__Bacillales_B;f__Bacillaceae_C;g__Weizmannia;__	10	10	9	80	7	30	0	15	10	29	67	11	13	0	7	3	15	13	0	0	0	0	0	11	23	2
d__Bacteria;p__Firmicutes_A;c__Clostridia;o__Lachnospirales;f__Lachnospiraceae;g__Massilistercora;s__Massilistercora timonensis	8	5	24	3	6	13	0	0	38	25	11	8	3	2	0	4	16	6	23	52	32	12	25	13	26	0
d__Bacteria;p__Verrucomicrobiota;c__Verrucomicrobiae;__;__;__;__	25	5	39	0	0	0	0	0	11	26	0	16	0	22	22	0	10	1	0	24	21	51	5	11	66	0
d__Bacteria;p__Bacteroidota;c__Bacteroidia;o__Bacteroidales;f__Bacteroidaceae;g__Prevotella;s__Prevotella bergensis	3	13	42	3	4	1	0	0	8	11	3	1	2	3	3	6	2	9	9	23	42	11	49	17	79	8
d__Bacteria;p__Bacteroidota;c__Bacteroidia;o__Bacteroidales;f__UBA932;g__Cryptobacteroides;s__Cryptobacteroides sp004554455	2	9	28	4	32	26	0	0	0	1	42	2	1	2	0	2	0	5	54	1	30	0	15	19	71	6
d__Bacteria;p__Firmicutes_A;c__Clostridia;o__Oscillospirales;f__Oscillospiraceae;g__An92;s__An92 sp900199495	3	0	1	27	53	36	0	0	7	5	65	2	1	5	2	3	2	5	91	2	2	3	18	1	7	4
d__Bacteria;p__Firmicutes;c__Bacilli;o__Lactobacillales;f__Lactobacillaceae;g__Lactobacillus;s__Lactobacillus acidophilus	25	1	2	11	7	14	0	10	0	0	27	26	0	26	41	2	0	4	24	0	0	116	4	0	2	2
d__Bacteria;p__Firmicutes;c__Bacilli;o__Lactobacillales;f__Streptococcaceae;g__Streptococcus;s__Streptococcus thermophilus	16	10	14	31	9	51	0	33	10	18	8	4	19	5	8	18	6	11	3	0	0	0	27	11	15	14
d__Bacteria;p__Firmicutes_A;c__Clostridia;o__Lachnospirales;f__Lachnospiraceae;g__Roseburia;s__Roseburia inulinivorans	2	0	15	26	45	9	0	0	2	2	69	0	0	1	0	1	2	1	61	5	31	4	18	9	32	1
d__Bacteria;p__Firmicutes_A;c__Clostridia;o__Lachnospirales;f__Lachnospiraceae;g__Mediterraneibacter;s__Mediterraneibacter faecis	0	1	6	50	55	26	0	0	2	0	75	0	1	0	0	1	0	0	95	2	3	1	2	2	10	3
d__Bacteria;p__Firmicutes;c__Bacilli;o__Erysipelotrichales;f__Erysipelotrichaceae;g__Absicoccus;s__Absicoccus porci	0	10	83	0	0	4	0	4	0	1	0	0	0	0	1	2	2	0	0	4	76	1	0	41	104	0
d__Bacteria;p__Firmicutes_A;c__Clostridia;o__Lachnospirales;f__Lachnospiraceae;g__Acetatifactor;s__Acetatifactor sp900066565	0	4	6	39	39	14	0	0	7	18	80	0	0	3	0	1	2	1	77	18	10	0	2	0	12	0
d__Bacteria;p__Firmicutes_A;c__Clostridia;o__Lachnospirales;f__Lachnospiraceae;g__Fimousia;s__Fimousia sp001940245	6	1	1	21	13	17	0	0	2	3	31	9	10	15	11	11	2	6	32	6	3	28	79	1	3	21
d__Bacteria;p__Firmicutes_A;c__Clostridia;o__Lachnospirales;f__Lachnospiraceae;g__Clostridium_Q;s__Clostridium_Q symbiosum	3	5	20	26	20	11	0	0	5	16	36	7	0	6	12	1	2	7	31	12	33	23	7	11	36	1
d__Bacteria;p__Bacteroidota;c__Bacteroidia;o__Bacteroidales;f__Bacteroidaceae;g__Prevotella;s__Prevotella sp002251435	3	3	29	4	8	3	0	0	8	7	13	3	5	8	3	12	5	7	20	11	22	17	55	15	57	12
d__Bacteria;p__Campylobacterota;c__Campylobacteria;o__Campylobacterales;f__Helicobacteraceae;g__NHYM01;s__NHYM01 sp003364295	0	3	27	23	30	29	0	0	0	10	50	0	4	0	0	3	2	8	13	0	51	5	21	15	30	6
d__Bacteria;p__Firmicutes_A;c__Clostridia;o__Lachnospirales;f__Lachnospiraceae;g__Hungatella;__	3	5	44	4	7	4	0	0	8	2	5	2	0	0	0	1	8	2	15	24	59	6	10	36	73	6
d__Bacteria;p__Actinobacteriota;c__Actinomycetia;o__Actinomycetales;f__Dermabacteraceae;g__Brachybacterium;s__Brachybacterium muris	51	4	0	14	7	30	0	23	0	0	2	0	4	4	4	8	19	2	0	0	0	0	2	4	141	2
d__Bacteria;p__Firmicutes_A;c__Clostridia;o__Lachnospirales;f__Lachnospiraceae;g__Roseburia;s__Roseburia intestinalis	0	4	18	25	30	15	0	0	1	3	51	1	1	0	0	0	2	1	78	1	33	3	8	11	32	1
d__Bacteria;p__Firmicutes_A;c__Clostridia;o__Oscillospirales;f__Acutalibacteraceae;g__Fimenecus;s__Fimenecus sp000432435	2	3	4	27	35	26	0	0	2	0	60	0	3	2	5	1	0	7	73	1	12	8	24	6	12	6
d__Bacteria;p__Bacteroidota;c__Bacteroidia;o__Bacteroidales;f__Bacteroidaceae;g__Alloprevotella;s__Alloprevotella sp004562975	11	5	17	1	4	3	0	0	0	0	10	10	10	4	11	15	0	25	7	0	23	31	79	14	23	14
d__Bacteria;p__Firmicutes_A;c__Clostridia;o__Oscillospirales;f__Ruminococcaceae;g__Neobittarella;s__Neobittarella massiliensis	8	5	17	11	9	3	0	0	8	4	8	9	6	7	12	9	2	7	20	8	22	19	80	7	24	12
d__Bacteria;p__Firmicutes_A;c__Clostridia;o__Lachnospirales;f__Lachnospiraceae;g__Blautia_A;s__Blautia_A schinkii_A	0	9	21	8	15	8	1	0	21	13	20	2	0	0	0	4	12	7	24	37	22	2	21	14	50	3
d__Bacteria;p__Firmicutes_A;c__Clostridia;o__Lachnospirales;f__Lachnospiraceae;g__Cuneatibacter;s__Cuneatibacter caecimuris	1	0	1	32	48	13	0	0	4	7	74	0	4	3	2	3	5	0	90	9	4	3	8	0	1	0
d__Bacteria;p__Campylobacterota;c__Campylobacteria;o__Campylobacterales;f__Helicobacteraceae;g__Helicobacter_D;s__Helicobacter_D valdiviensis	4	2	5	27	38	30	0	0	1	1	51	0	3	0	0	2	0	2	99	2	7	7	20	1	8	0
d__Bacteria;p__Firmicutes;c__Bacilli;o__Erysipelotrichales;f__Coprobacillaceae;__;__	0	0	0	0	0	1	2	0	76	48	0	0	5	0	0	2	33	3	0	121	0	0	15	0	0	4
d__Bacteria;p__Firmicutes_A;c__Clostridia;o__Lachnospirales;f__Lachnospiraceae;g__Faecalimonas;s__Faecalimonas phoceensis	2	6	29	17	19	9	0	0	4	4	20	1	1	0	0	1	0	13	37	8	42	3	30	11	45	5
d__Bacteria;p__Firmicutes;c__Bacilli;o__Bacillales_B;f__Bacillaceae_C;g__Weizmannia;s__Weizmannia coagulans_A	6	4	4	66	13	20	0	12	6	29	56	5	5	0	1	3	22	12	0	0	0	0	0	9	19	12
d__Bacteria;p__Firmicutes_A;c__Clostridia;o__Christensenellales;f__CAG-138;g__PeH17;s__PeH17 sp900542285	9	0	16	1	13	6	0	0	9	10	32	7	6	6	9	5	5	3	10	17	23	17	54	14	21	11
d__Bacteria;p__Firmicutes_A;c__Clostridia;o__Oscillospirales;f__Acutalibacteraceae;g__Caccousia;s__Caccousia stercoris	0	5	15	16	25	27	0	0	1	4	54	0	2	0	0	4	2	4	54	3	36	6	18	8	19	1
d__Bacteria;p__Firmicutes_A;c__Clostridia;o__Oscillospirales;f__Oscillospiraceae;g__ER4;s__ER4 sp900317525	2	1	0	31	36	26	0	0	0	2	81	2	6	6	5	4	0	8	82	0	0	0	12	0	0	0
d__Bacteria;p__Bacteroidota;c__Bacteroidia;o__Bacteroidales;f__Bacteroidaceae;g__Prevotella;s__Prevotella sp000434975	2	7	38	2	8	1	0	0	6	7	9	2	4	2	2	5	2	9	15	11	28	12	63	17	45	6
d__Bacteria;p__Firmicutes_A;c__Clostridia;o__Lachnospirales;f__Lachnospiraceae;g__Fusicatenibacter;s__Fusicatenibacter saccharivorans	0	1	14	25	25	20	0	0	3	2	36	2	1	4	5	5	1	14	43	9	24	3	23	11	17	6
d__Bacteria;p__Firmicutes_A;c__Clostridia;o__Peptostreptococcales;f__Anaerovoracaceae;g__Alterileibacterium;s__Alterileibacterium massiliense	10	1	12	0	3	5	0	0	5	7	8	18	6	8	9	7	8	5	1	16	16	34	69	7	30	9
d__Bacteria;p__Proteobacteria;c__Alphaproteobacteria;o__RF32;f__CAG-239;g__51-20;s__51-20 sp001917175	0	6	40	0	0	0	0	0	27	11	0	0	0	0	0	0	16	0	0	51	65	0	0	21	53	0
d__Bacteria;p__Firmicutes;c__Bacilli;o__Erysipelotrichales;f__Erysipelotrichaceae;g__Massilicoli;s__Massilicoli timonensis	2	0	7	20	31	20	0	0	5	1	60	0	2	1	1	0	5	1	77	4	11	4	22	1	7	5
d__Bacteria;p__Proteobacteria;c__Gammaproteobacteria;o__Enterobacterales;f__Enterobacteriaceae;g__Salmonella;s__Salmonella enterica	2	5	39	0	1	0	0	0	32	23	1	2	2	5	2	1	15	2	0	28	35	6	7	38	36	4
d__Bacteria;p__Cyanobacteria;c__Vampirovibrionia;o__Gastranaerophilales;f__Gastranaerophilaceae;g__Stercorousia;s__Stercorousia sp001917115	0	0	3	36	31	21	0	0	4	4	78	0	2	1	0	1	0	1	66	13	2	0	5	3	8	0
d__Bacteria;p__Firmicutes_A;__;__;__;__;__	2	2	12	3	5	3	0	0	27	47	10	0	3	1	1	3	18	2	7	80	12	9	17	1	12	2
d__Bacteria;p__Firmicutes_A;c__Clostridia;o__Lachnospirales;f__Lachnospiraceae;g__CAG-45;s__CAG-45 sp000438375	8	4	12	2	8	10	0	0	10	12	26	4	4	1	1	4	5	11	25	27	13	13	49	9	12	8
d__Bacteria;p__Firmicutes_A;c__Clostridia;o__Lachnospirales;f__Lachnospiraceae;g__Roseburia;__	0	0	10	19	32	13	0	0	0	0	58	0	0	3	0	0	0	3	76	0	21	2	15	5	16	2
d__Bacteria;p__Firmicutes_A;c__Clostridia;o__Oscillospirales;f__Butyricicoccaceae;g__Agathobaculum;s__Agathobaculum desmolans	3	4	7	10	20	14	0	0	5	5	36	3	2	0	1	4	6	9	40	9	26	9	19	9	24	7
d__Bacteria;p__Firmicutes;c__Bacilli;o__Erysipelotrichales;f__Coprobacillaceae;g__Coprobacillus;s__Coprobacillus cateniformis	3	0	1	4	6	3	2	0	4	0	19	0	6	5	1	9	0	19	7	3	0	12	145	1	1	17
d__Bacteria;p__Firmicutes_A;c__Clostridia;o__Oscillospirales;f__Oscillospiraceae;g__Faecousia;s__Faecousia sp900544945	6	0	3	0	2	3	0	0	0	0	7	7	11	0	12	20	0	16	13	0	3	30	102	6	9	16
d__Bacteria;p__Firmicutes;c__Bacilli;o__Erysipelotrichales;f__Coprobacillaceae;g__Erysipelatoclostridium;s__Erysipelatoclostridium spiroforme	0	0	0	0	2	2	0	0	49	49	5	0	0	0	0	0	36	0	0	119	0	0	1	0	2	0
d__Bacteria;p__Firmicutes;c__Bacilli;o__Lactobacillales;f__Lactobacillaceae;g__Lacticaseibacillus;s__Lacticaseibacillus daqingensis	0	3	8	17	38	27	0	0	1	2	71	2	0	2	0	0	0	1	62	1	4	3	4	6	11	2
d__Bacteria;p__Firmicutes_A;c__Clostridia;o__Lachnospirales;f__Lachnospiraceae;g__Coprococcus;s__Coprococcus sp000154245	0	1	6	19	26	32	0	0	4	0	65	0	0	0	0	0	0	0	75	1	11	3	6	6	10	0
d__Bacteria;p__Bacteroidota;c__Bacteroidia;o__Bacteroidales;f__Bacteroidaceae;g__Prevotella;s__Prevotella sp000758925	2	4	26	2	1	4	0	0	6	2	8	3	1	4	1	4	2	9	9	11	24	17	56	17	41	8
d__Bacteria;p__Firmicutes;c__Bacilli;o__Erysipelotrichales;f__Erysipelotrichaceae;g__Holdemania;s__Holdemania filiformis	2	2	13	25	22	14	0	0	2	0	53	1	1	0	2	4	0	0	36	0	26	8	3	8	35	4
d__Bacteria;p__Actinobacteriota;c__Actinomycetia;o__Actinomycetales;f__Micrococcaceae;g__Rothia;s__Rothia sp001808955	5	4	10	46	15	49	0	11	8	18	9	13	2	1	13	6	2	20	1	0	0	0	0	3	10	7
d__Bacteria;p__Firmicutes_A;c__Clostridia;o__Tissierellales;f__Tissierellaceae;g__Soehngenia_A;__	27	0	2	8	14	12	0	1	0	0	26	22	0	17	20	0	0	0	21	0	0	79	3	0	0	0
d__Bacteria;p__Bacteroidota;c__Bacteroidia;o__Bacteroidales;f__Bacteroidaceae;g__Alloprevotella;s__Alloprevotella sp004555055	4	0	10	1	0	0	0	0	6	9	0	5	7	7	14	2	3	27	2	7	7	26	81	6	17	10
d__Bacteria;p__Bacteroidota;c__Bacteroidia;o__Bacteroidales;f__UBA932;g__Cryptobacteroides;s__Cryptobacteroides sp902789245	3	3	15	4	11	4	0	0	22	24	14	0	3	1	2	1	12	1	20	46	14	4	14	9	21	3
d__Bacteria;p__Actinobacteriota;c__Actinomycetia;o__Mycobacteriales;f__Mycobacteriaceae;g__Dietzia;s__Dietzia cinnamea	45	4	3	14	3	10	0	12	0	4	4	4	2	10	4	0	29	5	0	0	0	0	0	0	88	9
d__Bacteria;p__Firmicutes;c__Bacilli;o__Acholeplasmatales;f__Anaeroplasmataceae;g__CAG-307;s__CAG-307 sp001916215	0	0	0	18	39	12	0	0	0	0	77	0	3	1	0	3	0	7	61	0	0	0	27	0	0	2
d__Bacteria;p__Firmicutes_A;c__Clostridia;o__Lachnospirales;f__Lachnospiraceae;g__Extibacter;s__Extibacter muris	2	2	15	8	8	2	0	0	0	1	12	0	4	4	8	3	0	11	16	2	24	14	58	11	32	11
d__Bacteria;p__Firmicutes;c__Bacilli;o__Lactobacillales;f__Streptococcaceae;g__Streptococcus;s__Streptococcus sp004570525	10	1	16	0	1	5	0	0	1	0	0	3	9	12	5	8	3	16	0	6	25	15	58	12	33	7
d__Bacteria;p__Actinobacteriota;c__Coriobacteriia;o__Coriobacteriales;f__Eggerthellaceae;g__D16-34;s__D16-34 sp009911635	3	2	9	7	7	7	0	0	15	19	20	5	7	6	5	5	8	10	15	22	4	10	34	0	19	5
d__Bacteria;p__Firmicutes_A;c__Clostridia;o__Lachnospirales;f__Lachnospiraceae;g__Blautia_A;s__Blautia_A massiliensis	2	1	16	10	28	12	0	0	3	4	44	4	6	1	0	0	4	7	48	9	6	3	20	8	6	2
d__Bacteria;p__Firmicutes_A;c__Clostridia;o__Oscillospirales;f__Oscillospiraceae;g__Marseille-P3106;s__Marseille-P3106 sp900169975	4	0	7	19	26	11	0	0	0	3	27	1	4	10	1	4	0	9	37	0	4	18	43	3	10	3
d__Bacteria;p__Firmicutes_A;c__Clostridia;o__Oscillospirales;f__Oscillospiraceae;g__Faecousia;__	2	0	3	19	44	30	0	0	2	0	34	1	4	1	1	7	0	4	52	0	7	3	24	0	4	0
d__Bacteria;p__Firmicutes;c__Bacilli;o__Lactobacillales;f__Streptococcaceae;g__Streptococcus;s__Streptococcus sanguinis_H	3	2	3	12	25	26	0	17	7	8	4	1	3	0	4	13	8	11	1	12	1	3	27	5	34	10
d__Bacteria;p__Firmicutes_A;c__Clostridia;o__Lachnospirales;f__Lachnospiraceae;g__Enterocloster;s__Enterocloster asparagiformis	0	1	15	13	14	7	0	0	1	0	36	2	3	2	3	2	0	4	29	6	21	13	40	8	10	6
d__Bacteria;p__Firmicutes_A;c__Clostridia;o__Lachnospirales;f__Lachnospiraceae;g__Butyribacter;s__Butyribacter intestini	0	1	9	23	19	20	0	0	0	0	49	1	2	2	1	0	0	2	60	0	7	3	26	3	7	0
d__Bacteria;p__Bacteroidota;c__Bacteroidia;o__Bacteroidales;f__Bacteroidaceae;g__Phocaeicola_A;s__Phocaeicola_A sp900291465	0	6	24	0	0	0	0	0	14	24	0	4	0	0	0	3	12	0	0	27	44	2	4	25	41	4
d__Bacteria;p__Firmicutes;c__Bacilli;o__Lactobacillales;f__Streptococcaceae;g__Streptococcus;s__Streptococcus entericus	3	0	2	0	1	2	0	0	4	0	4	1	13	4	3	9	0	29	4	8	1	2	119	2	0	23
d__Bacteria;p__Firmicutes_A;c__Clostridia;o__Christensenellales;f__CAG-138;g__Phil1;s__Phil1 sp001940855	1	3	15	6	30	5	0	0	6	4	32	0	0	1	0	2	5	1	28	10	22	2	11	21	29	0
d__Bacteria;p__Firmicutes_A;c__Clostridia;o__Lachnospirales;f__Lachnospiraceae;g__Eisenbergiella;__	3	0	6	17	16	14	0	0	0	0	53	0	0	5	2	4	0	2	53	1	4	13	26	3	9	3
d__Bacteria;p__Actinobacteriota;c__Actinomycetia;o__Actinomycetales;f__Micrococcaceae;g__Rothia;s__Rothia aeria	0	2	6	17	17	40	0	24	6	14	3	2	9	4	3	17	2	16	0	0	0	0	25	8	6	9
d__Bacteria;p__Firmicutes_A;c__Clostridia;o__Oscillospirales;f__Ruminococcaceae;g__Massilimaliae;s__Massilimaliae timonensis	3	3	11	17	6	7	1	0	7	21	7	0	2	11	1	4	4	8	16	26	9	11	29	4	16	6
d__Bacteria;p__Firmicutes_A;c__Clostridia;o__Oscillospirales;f__Oscillospiraceae;g__Limivicinus;s__Limivicinus sp002320035	0	1	3	23	39	20	0	0	0	0	36	1	4	3	2	4	0	1	52	0	4	4	25	0	3	4
d__Bacteria;p__Firmicutes;c__Bacilli;o__Erysipelotrichales;f__Erysipelotrichaceae;g__Dubosiella;s__Dubosiella sp000403415	2	2	20	14	22	9	0	0	5	4	19	0	5	0	1	3	2	3	37	8	21	6	12	6	20	6
d__Bacteria;p__Firmicutes;c__Bacilli;o__Lactobacillales;f__Enterococcaceae;g__Enterococcus_D;s__Enterococcus_D sp002850555	2	4	2	52	0	13	0	8	21	15	26	7	2	0	2	2	15	5	0	42	0	0	0	2	4	2
d__Bacteria;p__Firmicutes;c__Bacilli;o__Lactobacillales;f__Enterococcaceae;g__Enterococcus_D;s__Enterococcus_D casseliflavus	2	8	0	46	1	5	0	7	8	22	51	0	4	0	0	0	14	10	0	22	2	0	0	7	9	7
d__Bacteria;p__Firmicutes_A;c__Clostridia;o__Lachnospirales;f__Lachnospiraceae;g__Lacrimispora;s__Lacrimispora indica	3	0	2	21	31	9	0	0	5	7	26	8	0	12	7	1	0	0	37	11	8	20	12	2	3	0
d__Bacteria;p__Firmicutes_A;c__Clostridia;o__Oscillospirales;f__Oscillospiraceae;g__Lawsonibacter;s__Lawsonibacter sp000177015	3	1	7	12	14	26	0	0	0	2	44	6	0	0	5	4	4	5	41	1	7	10	13	0	10	9
d__Bacteria;p__Firmicutes;c__Bacilli;o__Erysipelotrichales;f__Coprobacillaceae;g__Erysipelatoclostridium;s__Erysipelatoclostridium saccharogumia	0	0	1	0	0	0	0	0	41	47	0	0	0	0	0	0	34	0	0	98	0	0	1	1	0	0
d__Bacteria;p__Desulfobacterota_I;c__Desulfovibrionia;o__Desulfovibrionales;f__Desulfovibrionaceae;g__Bilophila;s__Bilophila wadsworthia	0	1	4	21	30	27	0	0	3	2	37	4	0	5	3	2	2	1	55	2	3	2	7	2	5	3
d__Bacteria;p__Campylobacterota;c__Campylobacteria;o__Campylobacterales;f__Helicobacteraceae;g__Helicobacter_D;s__Helicobacter_D winghamensis	2	0	4	19	29	15	0	0	1	0	49	1	2	2	0	0	0	3	34	2	9	6	25	4	10	3
d__Bacteria;p__Firmicutes_A;c__Clostridia;o__Lachnospirales;f__Lachnospiraceae;g__Ruminococcus_B;s__Ruminococcus_B gnavus	2	0	15	6	9	8	0	0	7	19	14	1	1	0	1	1	16	3	30	16	10	9	11	6	35	0
d__Bacteria;p__Firmicutes_A;c__Clostridia;o__Lachnospirales;f__Lachnospiraceae;g__Blautia;s__Blautia ornithocaccae	2	6	15	12	11	6	0	0	7	7	22	2	2	4	6	6	0	5	17	6	13	11	18	8	29	4
d__Bacteria;p__Proteobacteria;c__Gammaproteobacteria;o__Pseudomonadales;f__Moraxellaceae;g__Acinetobacter;s__Acinetobacter ursingii	10	30	5	16	6	64	0	8	6	17	3	4	9	3	12	4	1	6	0	0	0	0	0	4	4	2
d__Bacteria;p__Proteobacteria;c__Gammaproteobacteria;o__Burkholderiales;f__Chromobacteriaceae;g__Vogesella;s__Vogesella indigofera	0	0	6	0	0	0	0	0	0	0	0	0	15	0	0	10	0	28	1	0	13	2	88	8	9	30
d__Bacteria;p__Actinobacteriota;__;__;__;__;__	3	0	16	1	2	6	0	1	13	15	5	7	1	9	13	7	16	14	0	10	0	4	21	8	23	12
d__Bacteria;p__Bacteroidota;c__Bacteroidia;o__Bacteroidales;f__Bacteroidaceae;g__Prevotella;s__Prevotella sp900119285	4	1	20	2	9	3	0	0	2	5	3	3	2	3	7	3	0	10	11	11	16	15	39	6	21	7
d__Bacteria;p__Desulfobacterota_I;c__Desulfovibrionia;o__Desulfovibrionales;f__Desulfovibrionaceae;__;__	0	3	3	10	21	21	0	0	0	10	33	2	0	6	2	0	1	0	49	9	9	6	2	4	5	3
d__Bacteria;p__Proteobacteria;c__Gammaproteobacteria;o__Burkholderiales;__;__;__	1	0	3	1	1	3	0	0	14	12	2	2	3	4	2	8	8	13	0	20	1	2	69	7	11	6
d__Bacteria;p__Bacteroidota;c__Bacteroidia;o__Bacteroidales;f__Bacteroidaceae;g__Prevotella;s__Prevotella sp900547005	2	4	21	0	5	1	0	0	10	3	6	0	0	1	0	3	5	2	7	26	28	7	14	10	30	7
d__Bacteria;p__Firmicutes;c__Bacilli;o__Erysipelotrichales;f__Coprobacillaceae;g__Stoquefichus;s__Stoquefichus sp001244545	2	0	3	14	12	5	0	0	2	5	22	3	1	6	3	4	2	4	26	5	8	11	27	6	14	4
d__Bacteria;p__Actinobacteriota;c__Actinomycetia;o__Actinomycetales;f__Micrococcaceae;g__Rothia;s__Rothia kristinae	12	18	2	14	4	19	0	10	6	7	6	4	4	4	8	18	8	8	0	0	0	0	0	4	12	17
d__Bacteria;p__Bacteroidota;c__Bacteroidia;o__Bacteroidales;f__UBA932;g__Cryptobacteroides;s__Cryptobacteroides sp000432655	4	2	10	3	4	4	0	0	7	6	3	2	5	6	6	5	5	7	6	11	3	13	48	3	12	10
d__Bacteria;p__Firmicutes;c__Bacilli;o__Acholeplasmatales;f__Anaeroplasmataceae;g__UBA3206;s__UBA3206 sp002363705	3	0	0	9	14	5	0	0	0	0	23	2	9	3	1	7	0	17	14	0	0	9	60	0	0	8
d__Bacteria;p__Firmicutes_A;c__Clostridia;o__Lachnospirales;f__Lachnospiraceae;g__Ventrisoma;s__Ventrisoma faecale	4	2	16	10	18	5	0	0	2	0	26	1	2	0	1	2	1	1	27	4	21	5	7	5	24	0
d__Bacteria;p__Firmicutes;c__Bacilli;o__Lactobacillales;f__Lactobacillaceae;g__Limosilactobacillus;__	3	0	8	0	2	0	0	0	0	2	5	6	31	1	8	23	6	31	0	6	1	1	23	3	2	21
d__Bacteria;p__Firmicutes_A;c__Clostridia;o__Lachnospirales;f__Anaerotignaceae;__;__	0	0	0	10	17	13	0	0	5	11	21	0	2	0	0	7	6	5	47	14	0	2	18	0	0	4
d__Bacteria;p__Firmicutes_A;c__Clostridia;o__Lachnospirales;f__Lachnospiraceae;g__Eubacterium_F;s__Eubacterium_F sp000434115	7	0	11	3	1	4	0	0	7	12	4	6	2	7	6	8	3	5	3	13	10	18	30	1	18	3
d__Bacteria;p__Firmicutes_A;c__Clostridia;o__Oscillospirales;f__Ruminococcaceae;g__Ruminiclostridium_E;s__Ruminiclostridium_E siraeum	2	2	44	0	0	0	0	0	1	0	0	2	0	0	0	0	0	0	0	0	44	3	1	24	57	0
d__Bacteria;p__Actinobacteriota;c__Actinomycetia;o__Actinomycetales;f__Micrococcaceae;g__Rothia;s__Rothia dentocariosa	4	3	4	20	22	19	0	21	2	10	9	4	6	2	9	10	2	5	1	0	2	0	7	0	2	14
d__Bacteria;p__Actinobacteriota;c__Coriobacteriia;o__Coriobacteriales;f__Eggerthellaceae;g__Parvibacter;s__Parvibacter caecicola	0	0	10	0	7	3	0	0	8	12	8	5	1	6	5	8	4	7	14	15	5	7	15	4	29	5
d__Bacteria;p__Firmicutes_A;c__Clostridia;o__Oscillospirales;f__Oscillospiraceae;g__Intestinimonas;s__Intestinimonas massiliensis	3	1	2	19	34	11	0	0	1	3	29	4	4	3	2	0	0	3	36	0	0	9	8	0	5	1
d__Bacteria;p__Firmicutes_A;c__Clostridia;o__Oscillospirales;f__Butyricicoccaceae;g__Butyricicoccus_A;s__Butyricicoccus_A porcorum	0	1	0	12	14	14	0	0	2	2	19	2	0	0	1	8	0	9	26	0	7	6	34	2	10	7
d__Bacteria;p__Firmicutes_A;c__Clostridia;o__Christensenellales;f__CAG-138;g__SFEL01;s__SFEL01 sp004557245	0	0	0	24	37	11	0	0	0	0	48	0	0	0	0	0	0	0	54	0	0	0	0	0	0	1
d__Bacteria;p__Proteobacteria;c__Gammaproteobacteria;o__Pseudomonadales;f__Pseudomonadaceae;g__Pseudomonas_B;s__Pseudomonas_B luteola	0	22	0	31	16	34	0	29	0	4	4	0	2	2	1	9	0	0	0	0	0	0	1	2	8	8
d__Bacteria;p__Firmicutes_A;c__Clostridia;o__Lachnospirales;f__Lachnospiraceae;g__Eubacterium_F;s__Eubacterium_F sp003491505	3	0	10	4	5	2	1	0	20	18	10	3	0	2	1	1	6	3	12	30	4	10	15	1	7	4
d__Bacteria;p__Firmicutes_A;c__Clostridia;o__Oscillospirales;f__Butyricicoccaceae;g__Butyricicoccus;s__Butyricicoccus sp900604335	2	2	5	7	37	14	0	0	1	0	31	0	2	7	0	1	0	3	36	2	2	6	8	1	5	0
d__Bacteria;p__Proteobacteria;c__Alphaproteobacteria;o__Rhizobiales;f__Beijerinckiaceae;g__Methylobacterium;s__Methylobacterium sp001425465	1	7	7	25	21	53	0	30	1	3	0	1	2	1	4	1	0	2	0	0	0	0	0	1	7	5
d__Bacteria;p__Firmicutes_A;c__Clostridia;o__Oscillospirales;f__Acutalibacteraceae;__;__	1	0	6	9	13	17	0	0	7	2	18	1	0	1	1	3	6	4	38	15	3	2	12	2	5	5
d__Bacteria;p__Firmicutes_A;c__Clostridia;o__Lachnospirales;f__Lachnospiraceae;g__Dorea_A;__	8	2	6	1	0	0	0	0	0	0	2	2	5	7	8	2	0	6	1	0	24	21	31	6	27	8
d__Bacteria;p__Firmicutes_A;c__Clostridia;o__Lachnospirales;f__Lachnospiraceae;g__Lachnospira;s__Lachnospira sp000437735	2	1	1	9	4	8	0	0	2	0	26	0	6	2	1	1	0	7	21	5	6	9	49	2	2	3
d__Bacteria;p__Firmicutes;c__Bacilli;o__Lactobacillales;f__Lactobacillaceae;g__Lactobacillus;s__Lactobacillus iners	4	5	8	18	2	24	0	26	12	6	2	8	0	10	7	10	2	6	0	0	0	0	4	4	4	4
d__Bacteria;p__Firmicutes;c__Bacilli;o__Staphylococcales;f__Staphylococcaceae;g__Staphylococcus;s__Staphylococcus epidermidis	6	10	6	20	6	26	0	30	2	6	15	5	11	3	0	2	2	2	0	0	0	0	3	6	4	0
d__Bacteria;p__Firmicutes_A;c__Clostridia;o__Lachnospirales;f__Lachnospiraceae;g__Eubacterium_G;s__Eubacterium_G sp000434315	0	1	3	4	6	10	0	0	0	0	7	0	1	3	6	3	0	6	12	1	7	7	61	3	13	10
d__Bacteria;p__Firmicutes_A;c__Clostridia;o__Lachnospirales;f__Lachnospiraceae;g__Limivivens;s__Limivivens sp900066135	1	0	1	22	10	8	0	0	6	3	38	1	0	1	1	1	1	4	24	14	8	4	8	1	5	0
d__Bacteria;p__Proteobacteria;c__Gammaproteobacteria;o__Pseudomonadales;f__Moraxellaceae;g__Acinetobacter;s__Acinetobacter johnsonii	0	9	0	18	24	6	0	14	2	2	12	4	15	6	3	2	0	10	4	0	0	0	11	6	8	6
d__Bacteria;p__Proteobacteria;c__Gammaproteobacteria;o__Pseudomonadales;f__Pseudomonadaceae;g__Pseudomonas_E;s__Pseudomonas_E rhizosphaerae	0	13	36	0	0	0	0	0	0	0	0	0	0	0	0	1	0	0	0	0	34	0	0	10	66	0
d__Bacteria;p__Actinobacteriota;c__Actinomycetia;o__Actinomycetales;f__Dermatophilaceae;g__Janibacter;s__Janibacter hoylei	14	0	6	15	11	8	0	8	0	0	0	2	8	2	2	17	4	2	0	0	0	0	0	2	54	0
d__Bacteria;p__Bacteroidota;c__Bacteroidia;o__Bacteroidales;f__Bacteroidaceae;g__Prevotella;s__Prevotella sp004555245	0	3	34	0	0	0	0	0	0	0	0	0	0	0	0	0	0	0	0	0	35	0	0	29	51	0
d__Bacteria;p__Firmicutes;c__Bacilli;o__Staphylococcales;f__Staphylococcaceae;g__Staphylococcus;s__Staphylococcus saprophyticus	0	0	2	30	17	30	0	5	0	4	14	0	1	0	4	2	0	0	16	0	0	0	13	2	8	3
d__Bacteria;p__Proteobacteria;c__Gammaproteobacteria;o__Pseudomonadales;f__Moraxellaceae;g__Moraxella_A;__	6	0	0	27	8	22	0	15	5	6	18	1	10	4	3	4	2	2	0	2	1	0	4	0	2	8
d__Bacteria;p__Firmicutes_A;c__Clostridia;o__Oscillospirales;f__Butyricicoccaceae;g__Pseudobutyricicoccus;s__Pseudobutyricicoccus sp003477405	0	0	0	5	18	19	0	0	14	8	15	0	0	0	0	1	4	0	44	16	1	1	2	0	0	0
d__Bacteria;p__Proteobacteria;c__Gammaproteobacteria;o__Enterobacterales;f__Enterobacteriaceae;g__Edwardsiella;s__Edwardsiella ictaluri	0	2	10	5	9	1	0	0	1	2	8	1	5	6	2	23	7	7	0	2	2	0	7	15	14	17
d__Bacteria;p__Bacteroidota;c__Bacteroidia;o__Bacteroidales;f__Bacteroidaceae;g__Phocaeicola;s__Phocaeicola barnesiae	3	2	5	0	0	1	0	0	11	8	0	1	4	2	2	2	10	4	5	18	12	12	26	5	10	2
d__Bacteria;p__Bacteroidota;c__Bacteroidia;o__Bacteroidales;f__Bacteroidaceae;g__Prevotella;s__Prevotella oris	1	0	16	3	2	2	0	0	3	5	3	0	1	1	4	3	2	6	8	3	11	3	30	8	22	7
d__Bacteria;p__Bacteroidota;c__Bacteroidia;o__Bacteroidales;f__Muribaculaceae;g__Limisoma;s__Limisoma sp900548875	5	3	2	0	0	2	0	0	6	6	2	1	2	1	3	6	2	11	5	6	12	9	30	5	17	8
d__Bacteria;p__Firmicutes_A;c__Clostridia;o__Lachnospirales;f__Lachnospiraceae;g__CAG-882;s__CAG-882 sp000435595	0	0	9	0	1	0	0	0	15	28	0	0	0	0	0	0	17	0	0	60	5	0	0	2	6	0
d__Bacteria;p__Firmicutes_A;c__Clostridia;o__Lachnospirales;f__Lachnospiraceae;g__Hungatella;s__Hungatella effluvii	0	8	19	2	5	3	0	0	9	5	2	0	1	1	3	0	2	0	2	9	24	2	4	9	31	1
d__Bacteria;p__Firmicutes;c__Bacilli;o__RF39;f__UBA660;g__Faecenecus;s__Faecenecus gallistercoris	0	3	22	0	0	0	0	0	6	6	0	0	0	0	0	0	1	0	0	11	21	0	0	18	52	0
d__Bacteria;p__Firmicutes_A;c__Clostridia;o__Lachnospirales;f__Lachnospiraceae;g__Marvinbryantia;s__Marvinbryantia sp900066075	2	0	0	14	9	9	0	0	0	0	27	0	0	7	3	0	0	1	32	0	1	14	16	0	3	1
d__Bacteria;p__Actinobacteriota;c__Coriobacteriia;o__Coriobacteriales;f__Eggerthellaceae;g__Slackia_A;s__Slackia_A isoflavoniconvertens	0	2	29	4	1	2	0	0	6	14	1	0	0	0	0	2	13	1	6	11	3	6	2	2	31	2
d__Bacteria;p__Bacteroidota;c__Bacteroidia;o__Bacteroidales;f__UBA932;g__Cryptobacteroides;__	0	3	28	0	1	1	0	0	0	0	2	0	0	0	0	0	0	2	1	0	29	0	1	19	51	0
d__Bacteria;p__Bacteroidota;c__Bacteroidia;o__Bacteroidales;f__Bacteroidaceae;g__Bacteroides;s__Bacteroides sp007896885	6	1	3	3	0	2	0	0	7	1	7	0	2	2	2	4	2	6	3	2	8	6	56	2	3	8
d__Bacteria;p__Actinobacteriota;c__Actinomycetia;o__Streptosporangiales;f__Streptosporangiaceae;g__Thermobispora;s__Thermobispora bispora	0	16	44	0	0	0	0	0	0	0	0	0	0	0	0	0	0	0	0	0	10	0	0	6	59	0
d__Bacteria;p__Firmicutes_A;c__Clostridia;o__Christensenellales;f__CAG-138;g__CAG-1024;s__CAG-1024 sp004554165	2	2	18	2	9	0	0	0	2	0	11	2	0	0	2	0	0	1	9	0	42	8	6	3	16	0
d__Bacteria;p__Proteobacteria;c__Alphaproteobacteria;o__RF32;f__CAG-239;__;__	0	8	12	0	0	0	2	0	18	8	0	0	0	0	0	0	6	0	0	25	27	0	0	8	21	0
d__Bacteria;p__Firmicutes;c__Bacilli;o__Erysipelotrichales;__;__;__	0	0	11	5	5	7	0	0	5	6	23	1	0	0	0	0	4	0	24	2	20	2	3	7	9	0
d__Bacteria;p__Firmicutes;c__Bacilli;o__Haloplasmatales_A;f__Turicibacteraceae;g__Turicibacter;s__Turicibacter sanguinis	0	0	0	1	2	3	1	0	25	28	3	0	0	0	0	0	13	0	6	51	1	0	0	0	0	0
d__Bacteria;p__Firmicutes;c__Bacilli;o__Lactobacillales;f__Lactobacillaceae;g__Leuconostoc;s__Leuconostoc citreum	0	4	6	4	24	36	0	14	2	12	6	4	4	2	2	2	4	2	0	0	0	0	0	4	0	2
d__Bacteria;p__Firmicutes_A;c__Clostridia;o__Lachnospirales;f__Lachnospiraceae;g__Anaerobutyricum;s__Anaerobutyricum faecale	0	0	9	0	0	1	0	0	25	24	1	2	0	0	0	1	8	1	1	34	4	1	9	5	8	0
d__Bacteria;p__Actinobacteriota;c__Actinomycetia;o__Actinomycetales;f__Microbacteriaceae;g__Curtobacterium;s__Curtobacterium flaccumfaciens_A	2	2	14	0	1	0	0	0	0	0	0	0	5	2	0	23	0	23	0	0	4	5	15	4	25	7
d__Bacteria;p__Bacteroidota;c__Bacteroidia;o__Bacteroidales;f__Muribaculaceae;g__Paramuribaculum;s__Paramuribaculum sp001701115	3	0	0	3	2	1	0	0	0	0	2	2	6	3	7	7	0	12	4	0	1	8	55	0	1	14
d__Bacteria;p__Firmicutes_A;c__Clostridia;o__Lachnospirales;f__Lachnospiraceae;g__Coprococcus;s__Coprococcus eutactus	1	0	5	2	4	2	0	0	0	0	12	6	5	1	5	4	3	8	14	1	6	6	29	0	5	12
d__Bacteria;p__Firmicutes_A;c__Clostridia;o__Lachnospirales;f__Lachnospiraceae;g__UBA3402;s__UBA3402 sp003478355	2	3	9	6	10	11	0	0	3	12	4	2	3	2	0	1	0	1	12	18	4	9	9	3	5	2
d__Bacteria;p__Firmicutes;c__Bacilli;o__Erysipelotrichales;f__Erysipelotrichaceae;g__Absicoccus;__	0	0	27	6	5	0	0	0	1	2	9	0	0	0	0	0	1	0	4	3	24	0	1	16	30	0
d__Bacteria;p__Firmicutes_A;c__Clostridia;o__Oscillospirales;f__Acutalibacteraceae;g__Fimivicinus;s__Fimivicinus sp900544715	0	3	9	1	11	4	0	0	0	4	23	0	0	0	0	1	0	4	13	3	9	1	6	8	27	2
d__Bacteria;p__Campylobacterota;c__Campylobacteria;o__Campylobacterales;f__Campylobacteraceae;g__Campylobacter_D;s__Campylobacter_D coli	0	0	4	9	14	5	0	0	0	2	40	0	0	0	0	0	1	3	18	1	4	7	13	3	4	0
d__Bacteria;p__Firmicutes_A;c__Clostridia;o__Lachnospirales;f__Lachnospiraceae;g__Agathobacter;s__Agathobacter faecis	0	0	6	11	16	5	0	0	0	0	24	0	0	1	0	1	0	2	26	0	7	0	11	2	15	1
d__Bacteria;p__Firmicutes_A;c__Clostridia;o__Lachnospirales;f__Lachnospiraceae;g__Butyribacter;s__Butyribacter sp003529475	0	0	12	1	6	2	0	0	0	4	5	0	2	3	1	3	2	2	11	1	6	3	26	10	24	4
d__Bacteria;p__Firmicutes_A;c__Clostridia;o__Peptostreptococcales;f__Anaerovoracaceae;__;__	0	4	23	3	12	7	0	0	1	0	14	0	0	1	2	0	0	1	18	2	9	1	4	3	18	5
d__Bacteria;p__Proteobacteria;c__Alphaproteobacteria;o__Rhizobiales;f__Beijerinckiaceae;g__Methylobacterium;s__Methylobacterium sp000372825	2	7	2	11	13	50	0	24	0	1	0	3	1	0	2	8	0	0	0	0	0	0	0	1	2	0
d__Bacteria;p__Firmicutes_A;c__Clostridia;o__Lachnospirales;f__Vallitaleaceae;g__W11650;s__W11650 sp003858485	0	2	2	4	14	4	0	0	0	0	33	0	0	2	0	0	0	1	25	2	7	6	7	2	11	4
d__Bacteria;p__Actinobacteriota;c__Actinomycetia;o__Actinomycetales;f__Bifidobacteriaceae;g__Bifidobacterium;__	0	0	1	9	12	14	0	1	2	4	20	0	2	2	0	0	2	4	40	4	0	1	0	0	4	3
d__Bacteria;p__Proteobacteria;c__Gammaproteobacteria;o__Burkholderiales;f__Burkholderiaceae;g__Turicimonas;s__Turicimonas muris	4	7	10	0	0	0	2	0	4	4	2	0	3	0	0	2	2	10	0	7	9	8	23	7	20	1
d__Bacteria;p__Firmicutes;c__Bacilli;o__Lactobacillales;f__Streptococcaceae;g__Streptococcus;s__Streptococcus oralis_E	2	0	0	10	5	39	0	14	5	5	2	0	3	3	4	2	2	11	0	0	0	0	6	1	7	1
d__Bacteria;p__Firmicutes_A;c__Clostridia;o__Oscillospirales;f__Acutalibacteraceae;g__Pseudoruminococcus_A;s__Pseudoruminococcus_A massiliensis	0	1	21	3	4	0	0	0	0	0	3	0	4	0	0	0	1	2	7	0	19	0	7	11	35	4
d__Bacteria;p__Firmicutes_A;c__Clostridia;o__Lachnospirales;f__Lachnospiraceae;g__Kineothrix;s__Kineothrix alysoides	0	2	5	3	9	6	0	0	0	0	18	0	3	0	0	3	1	6	13	2	7	0	22	6	4	10
d__Bacteria;p__Firmicutes_A;c__Clostridia;o__Lachnospirales;f__Lachnospiraceae;g__Lachnospira;s__Lachnospira pectinoschiza_B	4	1	7	2	1	4	0	0	5	7	2	1	3	2	6	6	3	3	4	20	10	6	11	3	8	1
d__Bacteria;p__Firmicutes_A;c__Clostridia;o__Oscillospirales;f__Oscillospiraceae;g__Evtepia;s__Evtepia gabavorous	3	0	0	6	19	13	0	0	2	3	18	0	2	2	0	3	2	3	27	5	1	1	5	0	0	4
d__Bacteria;p__Verrucomicrobiota;c__Verrucomicrobiae;o__Verrucomicrobiales;f__Akkermansiaceae;g__Akkermansia;s__Akkermansia sp001580195	11	0	10	0	0	0	0	0	10	2	0	3	0	8	5	0	1	0	0	24	4	19	2	1	19	0
d__Bacteria;p__Actinobacteriota;c__Coriobacteriia;o__Coriobacteriales;f__Eggerthellaceae;g__Paraeggerthella;s__Paraeggerthella hongkongensis_A	0	1	12	3	4	6	0	0	2	3	5	0	2	0	0	1	2	0	13	2	29	0	6	8	19	0
d__Bacteria;p__Firmicutes_A;c__Clostridia;o__Lachnospirales;f__Lachnospiraceae;g__Eisenbergiella;s__Eisenbergiella porci	0	0	3	9	21	5	0	0	0	0	30	0	1	1	0	2	0	1	22	3	3	0	9	3	5	0
d__Bacteria;p__Proteobacteria;c__Alphaproteobacteria;o__RF32;f__CAG-239;g__CAG-267;s__CAG-267 sp001917135	0	1	16	0	0	0	0	0	9	16	0	0	0	0	0	0	9	0	0	15	18	0	0	6	27	0
d__Bacteria;p__Actinobacteriota;c__Actinomycetia;o__Actinomycetales;f__Actinomycetaceae;g__Actinomyces;s__Actinomyces oris_A	0	6	2	2	10	13	0	11	3	2	2	0	10	5	3	10	4	11	0	2	2	1	5	0	6	6
d__Bacteria;p__Actinobacteriota;c__Coriobacteriia;o__Coriobacteriales;f__Eggerthellaceae;g__D16-34;s__D16-34 sp003612515	3	0	11	8	3	4	0	0	9	3	8	0	2	0	1	1	3	7	12	16	1	3	5	5	10	1
d__Bacteria;p__Bacteroidota;c__Bacteroidia;o__Bacteroidales;f__Bacteroidaceae;g__Prevotella;s__Prevotella dentasini	1	0	7	3	4	0	0	0	1	1	5	1	1	0	2	3	2	3	6	4	6	6	26	8	21	5
d__Bacteria;p__Proteobacteria;c__Alphaproteobacteria;o__Rhizobiales;f__Beijerinckiaceae;g__Methylobacterium;s__Methylobacterium aquaticum	1	6	5	10	8	43	0	17	1	4	0	0	0	2	1	7	0	0	0	0	0	0	0	1	5	5
d__Bacteria;p__Firmicutes_A;c__Clostridia;o__Lachnospirales;f__Lachnospiraceae;g__VUNI01;s__VUNI01 sp009695765	0	0	9	1	3	3	0	0	2	0	19	0	1	0	0	2	1	4	26	6	11	3	9	7	6	2
d__Bacteria;p__Bacteroidota;c__Bacteroidia;o__Bacteroidales;f__Bacteroidaceae;g__Prevotella;s__Prevotella marshii	8	0	8	0	2	0	0	0	7	2	6	2	0	6	7	0	0	3	5	5	6	28	9	3	7	0
d__Bacteria;p__Firmicutes;c__Bacilli;o__Acholeplasmatales;f__Anaeroplasmataceae;__;__	1	0	0	3	7	6	0	0	0	0	3	0	3	0	3	7	0	8	9	0	0	12	46	0	0	5
d__Bacteria;p__Firmicutes_A;c__Clostridia;o__Lachnospirales;f__Lachnospiraceae;g__Eubacterium_I;s__Eubacterium_I ramulus	2	0	3	3	4	6	1	0	3	1	10	0	1	3	2	5	3	1	17	11	4	8	20	0	4	1
d__Bacteria;p__Proteobacteria;c__Gammaproteobacteria;o__Burkholderiales;f__Neisseriaceae;g__Neisseria;s__Neisseria sp000186165	2	8	2	22	2	23	0	9	0	3	4	2	5	4	3	4	0	5	0	0	0	2	2	5	5	1
d__Bacteria;p__Proteobacteria;c__Gammaproteobacteria;o__Pseudomonadales;f__Moraxellaceae;g__Acinetobacter;__	4	1	1	12	10	18	0	10	6	10	7	2	0	3	0	10	0	2	0	0	0	6	2	0	0	8
d__Bacteria;p__Firmicutes;c__Bacilli;o__Lactobacillales;f__Streptococcaceae;g__Streptococcus;s__Streptococcus parasanguinis	1	5	1	19	3	9	0	6	8	6	3	1	4	0	3	5	5	8	0	1	0	0	4	6	8	5
d__Bacteria;p__Bacteroidota;c__Bacteroidia;o__Bacteroidales;f__F082;g__Limimorpha;s__Limimorpha sp001543395	1	2	18	2	2	1	0	0	1	1	6	0	2	1	1	3	2	4	4	0	5	1	12	1	37	2
d__Bacteria;p__Proteobacteria;c__Alphaproteobacteria;o__Rhizobiales;f__Beijerinckiaceae;g__Methylobacterium;s__Methylobacterium sp001423265	1	1	3	12	8	33	0	29	0	2	2	0	0	3	3	3	0	2	0	0	0	0	0	1	1	5
d__Bacteria;p__Bacteroidota;c__Bacteroidia;o__Bacteroidales;f__Bacteroidaceae;g__Prevotella;s__Prevotella sp900315745	1	2	10	4	2	1	0	0	0	5	6	3	2	0	2	0	2	0	4	3	10	7	13	9	16	6
d__Bacteria;p__Firmicutes;c__Bacilli;o__Lactobacillales;f__Streptococcaceae;g__Streptococcus;s__Streptococcus salivarius	3	0	3	16	5	10	0	11	3	12	2	2	4	0	0	4	0	1	6	4	1	3	14	0	2	2
d__Bacteria;p__Firmicutes;c__Bacilli;o__Paenibacillales;f__Paenibacillaceae;g__Paenibacillus_A;s__Paenibacillus_A barengoltzii	0	5	6	83	0	0	0	0	0	2	0	2	0	2	0	0	0	0	0	0	0	0	0	0	0	8
d__Bacteria;p__Firmicutes_A;c__Clostridia;o__Lachnospirales;f__Lachnospiraceae;g__Luxibacter;s__Luxibacter massiliensis	0	1	15	1	10	7	0	0	0	0	20	0	0	0	0	1	0	2	15	3	9	1	7	4	12	0
d__Bacteria;p__Firmicutes_A;c__Clostridia;o__Oscillospirales;f__Butyricicoccaceae;__;__	2	0	0	17	10	14	0	0	0	0	22	0	0	2	2	0	0	1	23	1	0	9	3	0	0	0
d__Bacteria;p__Firmicutes_A;c__Clostridia;o__Lachnospirales;f__Lachnospiraceae;g__Blautia_A;s__Blautia_A avistercoris	1	0	5	5	4	9	0	0	0	2	23	0	2	4	0	0	2	4	17	1	7	6	9	2	1	1
d__Bacteria;p__Actinobacteriota;c__Actinomycetia;__;__;__;__	5	4	7	17	4	8	0	10	1	2	6	5	4	0	4	0	0	7	0	1	1	0	2	1	15	0
d__Bacteria;p__Desulfobacterota_I;c__Desulfovibrionia;o__Desulfovibrionales;f__Desulfovibrionaceae;g__Mailhella;s__Mailhella massiliensis	0	0	0	9	14	16	0	0	1	0	27	2	0	1	4	1	0	0	21	0	1	3	3	0	1	0
d__Bacteria;p__Firmicutes_A;c__Clostridia;o__Christensenellales;f__CAG-917;g__CAG-349;s__CAG-349 sp003539515	0	3	7	0	1	0	0	0	0	0	1	0	6	0	0	4	0	10	1	0	14	1	32	6	13	5
d__Bacteria;p__Firmicutes_A;c__Clostridia;o__Oscillospirales;f__Ruminococcaceae;g__Marseille-P2935;s__Marseille-P2935 sp900104565	0	0	2	4	11	11	0	0	2	2	20	0	1	3	0	0	4	2	18	3	0	10	7	0	3	1
d__Bacteria;p__Proteobacteria;c__Gammaproteobacteria;o__Xanthomonadales;f__Xanthomonadaceae;g__Xanthomonas;s__Xanthomonas campestris	6	1	4	11	6	9	0	0	0	0	6	0	7	6	4	12	2	10	0	0	0	2	4	3	1	10
d__Bacteria;p__Actinobacteriota;c__Actinomycetia;o__Mycobacteriales;f__Mycobacteriaceae;g__Corynebacterium;s__Corynebacterium kefirresidentii	2	0	5	7	11	12	0	15	2	7	0	1	2	2	1	3	0	5	0	1	2	0	7	6	6	6
d__Bacteria;p__Firmicutes_A;c__Clostridia;o__Lachnospirales;f__Lachnospiraceae;g__Butyribacter;s__Butyribacter sp001916135	0	0	1	5	18	4	0	0	2	1	25	4	0	0	0	0	0	2	21	3	3	3	7	2	2	0
d__Bacteria;p__Bacteroidota;c__Bacteroidia;o__Bacteroidales;f__Marinifilaceae;g__Butyricimonas;__	0	0	4	2	1	0	0	0	0	0	4	5	1	3	2	3	0	9	5	0	7	10	33	0	4	9
d__Bacteria;p__Actinobacteriota;c__Coriobacteriia;o__Coriobacteriales;f__Coriobacteriaceae;g__Collinsella;s__Collinsella aerofaciens_F	0	2	11	0	2	9	0	0	8	0	5	0	0	0	0	1	0	0	4	8	14	3	8	8	18	0
d__Bacteria;p__Firmicutes;c__Bacilli;o__Erysipelotrichales;f__Erysipelotrichaceae;g__Merdibacter;s__Merdibacter massiliensis	1	3	12	4	4	2	0	0	0	0	10	0	0	1	0	0	0	0	2	0	18	6	9	5	23	0
d__Bacteria;p__Firmicutes_A;c__Clostridia;o__Christensenellales;f__CAG-917;g__CAG-475;s__CAG-475 sp900548005	6	0	0	2	5	0	0	0	2	0	3	6	4	4	4	2	0	6	2	0	5	20	24	2	0	2
d__Bacteria;p__Firmicutes_A;c__Clostridia;o__Oscillospirales;f__Ruminococcaceae;g__Gemmiger;s__Gemmiger formicilis	1	0	0	8	11	10	0	0	0	0	23	0	1	1	0	1	0	3	26	0	0	4	9	0	0	1
d__Bacteria;p__Firmicutes_A;c__Clostridia;o__TANB77;f__CAG-508;g__CAG-273;__	0	0	0	24	15	15	0	0	0	0	26	0	0	0	0	0	0	0	18	0	0	0	0	0	0	0
d__Bacteria;p__Firmicutes_A;c__Clostridia;o__Lachnospirales;f__Lachnospiraceae;g__Enterocloster;s__Enterocloster sp000155435	0	4	15	2	0	2	0	0	5	6	0	0	2	1	2	4	4	3	0	11	8	0	0	10	13	4
d__Bacteria;p__Bacteroidota;c__Bacteroidia;o__Bacteroidales;f__Bacteroidaceae;g__Prevotella;s__Prevotella bivia	1	0	2	0	3	2	0	0	1	3	1	0	1	1	0	3	1	4	5	3	5	8	35	6	3	7
d__Bacteria;p__Firmicutes_A;c__Clostridia;o__Christensenellales;f__RUG350;g__RUG350;s__RUG350 sp900315995	1	1	7	2	2	3	0	0	0	3	4	0	0	2	0	3	1	3	2	4	13	3	21	3	15	1
d__Bacteria;p__Proteobacteria;c__Gammaproteobacteria;o__Enterobacterales;__;__;__	2	2	6	0	1	3	0	0	0	4	0	2	11	3	0	8	2	10	0	0	1	5	6	11	12	5
d__Bacteria;p__Cyanobacteria;c__Vampirovibrionia;o__Gastranaerophilales;__;__;__	0	4	19	0	0	0	0	0	7	4	0	0	0	0	0	0	1	0	0	3	25	1	0	4	25	0
d__Bacteria;p__Firmicutes_A;c__Clostridia;o__Lachnospirales;f__Lachnospiraceae;g__Eubacterium_I;s__Eubacterium_I sp000270305	1	1	3	1	4	3	0	0	0	2	8	0	2	0	0	2	4	4	15	3	7	10	14	1	4	3
d__Bacteria;p__Firmicutes;c__Bacilli;o__Lactobacillales;f__Lactobacillaceae;g__Ligilactobacillus;s__Ligilactobacillus aviarius	0	0	0	0	0	0	0	0	0	0	0	2	6	1	0	16	0	4	0	2	2	5	20	10	5	18
d__Bacteria;p__Firmicutes_A;c__Clostridia;o__Christensenellales;f__Borkfalkiaceae;__;__	1	0	0	6	6	3	0	0	0	0	10	0	4	0	0	5	0	4	9	0	3	1	29	0	2	8
d__Bacteria;p__Firmicutes_A;c__Clostridia;o__Lachnospirales;f__Lachnospiraceae;g__Lachnoclostridium;s__Lachnoclostridium sp900078195	1	0	4	7	12	9	0	0	0	0	18	0	0	3	0	0	0	0	15	0	8	3	1	4	6	0
d__Bacteria;p__Actinobacteriota;c__Actinomycetia;o__Mycobacteriales;f__Mycobacteriaceae;g__Corynebacterium;s__Corynebacterium durum	1	0	4	4	13	2	0	13	1	6	4	4	2	4	2	6	4	4	2	0	0	0	2	6	0	6
d__Bacteria;p__Firmicutes_A;c__Clostridia;o__Lachnospirales;f__Lachnospiraceae;g__Blautia_A;s__Blautia_A hydrogenotrophica	2	0	5	11	4	3	0	0	0	0	16	0	1	1	0	0	1	1	18	1	5	1	6	5	7	2
d__Bacteria;p__Firmicutes_A;c__Clostridia;o__Lachnospirales;f__Lachnospiraceae;g__NK4A144;s__NK4A144 sp000746015	1	1	4	9	11	13	0	0	0	4	6	0	2	1	0	1	2	1	15	2	1	0	5	2	6	3
d__Bacteria;p__Bacteroidota;c__Bacteroidia;o__Bacteroidales;f__Bacteroidaceae;g__Prevotella;s__Prevotella aurantiaca	0	0	0	0	0	0	0	0	17	16	0	0	0	0	0	0	15	0	0	38	2	0	0	0	0	0
d__Bacteria;p__Actinobacteriota;c__Actinomycetia;o__Propionibacteriales;f__Propionibacteriaceae;g__NML-160184;s__NML-160184 sp002250475	11	0	0	19	2	2	0	0	0	0	0	0	0	0	0	0	12	0	0	0	0	0	0	0	41	0
d__Bacteria;p__Firmicutes_A;c__Clostridia;o__Lachnospirales;f__Lachnospiraceae;g__RUG115;s__RUG115 sp900066395	0	0	0	6	12	5	0	0	0	0	30	0	0	2	0	0	0	0	20	5	1	0	4	1	0	0
d__Bacteria;p__Firmicutes_A;c__Clostridia;o__Oscillospirales;f__Acutalibacteraceae;g__Solibaculum;s__Solibaculum mannosilyticum	0	0	1	9	6	3	0	0	0	0	28	0	0	0	4	1	0	1	20	0	2	2	6	1	1	0
d__Bacteria;p__Firmicutes;c__Bacilli;o__Erysipelotrichales;f__Erysipelotrichaceae;g__Breznakia;s__Breznakia sp001695645	0	0	0	12	12	7	0	0	4	1	16	0	0	0	0	0	0	2	15	15	0	0	0	0	0	0
d__Bacteria;p__Firmicutes;c__Bacilli;o__Lactobacillales;f__Streptococcaceae;g__Streptococcus;s__Streptococcus infantis	0	1	11	8	11	4	0	12	0	5	9	1	0	0	5	3	1	5	0	0	1	0	4	0	3	0
d__Bacteria;p__Actinobacteriota;c__Actinomycetia;o__Mycobacteriales;f__Mycobacteriaceae;g__Corynebacterium;s__Corynebacterium stationis	0	0	6	0	0	0	0	0	0	0	0	1	3	2	2	4	0	18	0	0	0	0	38	4	0	5
d__Bacteria;p__Bacteroidota;c__Bacteroidia;o__Bacteroidales;f__Muribaculaceae;g__CAG-485;s__CAG-485 sp900547755	5	0	6	0	0	0	0	0	7	4	0	2	1	0	0	3	8	2	0	8	6	1	12	6	9	3
d__Bacteria;p__Firmicutes_A;c__Clostridia;o__Oscillospirales;f__Ruminococcaceae;g__Gemmiger_A;s__Gemmiger_A avium	1	0	0	4	17	6	0	0	0	0	24	0	0	0	0	0	0	1	25	0	1	0	3	0	0	0
d__Bacteria;p__Firmicutes_A;c__Clostridia;o__Lachnospirales;f__CAG-274;g__CAG-274;s__CAG-274 sp900545305	0	0	0	7	17	11	0	0	0	0	17	0	0	0	0	0	0	0	28	0	0	0	0	0	0	0
d__Bacteria;p__Firmicutes_A;c__Clostridia;o__Lachnospirales;f__Lachnospiraceae;g__Ruminococcus_G;s__Ruminococcus_G gauvreauii	2	0	20	2	0	2	0	0	1	5	0	0	0	1	2	1	2	0	1	3	11	3	2	5	17	0
d__Bacteria;p__Firmicutes_A;c__Clostridia;o__Oscillospirales;f__Oscillospiraceae;g__Enterenecus;__	0	0	6	2	8	5	0	0	0	0	5	0	2	0	0	1	0	3	19	0	8	2	10	3	3	3
d__Bacteria;p__Proteobacteria;c__Gammaproteobacteria;o__Burkholderiales;f__Burkholderiaceae;g__Lautropia;s__Lautropia mirabilis	10	5	0	8	8	16	0	2	9	4	4	0	2	0	0	4	0	4	0	0	0	0	0	0	4	0
d__Bacteria;p__Firmicutes_A;c__Clostridia;o__Oscillospirales;f__Acutalibacteraceae;g__Ruminococcus_E;s__Ruminococcus_E bromii_B	0	2	4	4	6	2	0	0	0	2	13	0	1	0	0	0	0	2	9	3	7	2	14	0	8	0
d__Bacteria;p__Proteobacteria;c__Alphaproteobacteria;o__Rhizobiales;f__Xanthobacteraceae;g__Afipia;s__Afipia birgiae	2	0	0	0	0	0	0	0	4	4	0	4	3	4	0	6	0	14	0	10	0	2	18	0	0	8
d__Bacteria;p__Proteobacteria;c__Alphaproteobacteria;o__Rhizobiales;f__Beijerinckiaceae;g__Methylobacterium;s__Methylobacterium durans	0	7	1	19	5	17	0	12	0	1	1	0	0	6	0	2	2	1	0	0	0	0	0	0	3	1
d__Bacteria;p__Actinobacteriota;c__Actinomycetia;o__Actinomycetales;f__Micrococcaceae;g__Glutamicibacter;s__Glutamicibacter arilaitensis	0	0	2	71	2	2	0	0	0	0	0	0	0	0	0	0	0	0	0	0	0	0	0	0	0	0
d__Bacteria;p__Campylobacterota;c__Campylobacteria;o__Campylobacterales;f__Campylobacteraceae;g__Campylobacter_D;__	0	0	3	8	7	9	0	0	0	1	27	0	0	0	0	1	0	0	7	0	2	0	6	1	3	1
d__Bacteria;p__Firmicutes;c__Bacilli;o__Acholeplasmatales;__;__;__	0	0	0	5	5	2	0	0	0	0	2	1	5	0	4	1	0	7	7	0	0	7	24	0	0	6
d__Bacteria;p__Actinobacteriota;c__Actinomycetia;o__Actinomycetales;f__Micrococcaceae;g__Kocuria;s__Kocuria palustris	2	13	6	4	8	5	0	7	0	8	0	6	2	4	2	0	2	0	0	0	0	0	0	2	0	4
d__Bacteria;p__Firmicutes_A;c__Clostridia;o__Lachnospirales;f__Lachnospiraceae;g__Lachnospira;s__Lachnospira eligens	3	1	3	6	2	9	0	0	3	0	5	1	2	0	0	2	3	1	7	0	5	1	7	4	8	2
d__Bacteria;p__Firmicutes_A;c__Clostridia;o__Lachnospirales;f__Lachnospiraceae;g__Acetatifactor;s__Acetatifactor intestinalis	0	0	4	2	2	0	0	0	0	0	8	0	2	0	0	1	0	0	14	0	12	0	13	3	12	1
d__Bacteria;p__Firmicutes_A;c__Clostridia;o__Lachnospirales;f__Lachnospiraceae;g__Clostridium_Q;__	0	1	7	3	5	5	0	0	4	4	1	2	0	1	0	1	2	0	2	14	4	0	5	5	8	0
d__Bacteria;p__Proteobacteria;c__Alphaproteobacteria;o__Rhodobacterales;f__Rhodobacteraceae;__;__	1	1	0	1	0	5	0	2	2	0	0	0	5	0	0	12	2	4	0	0	1	1	13	2	14	8
d__Bacteria;p__Firmicutes;c__Bacilli;o__Lactobacillales;f__Enterococcaceae;__;__	0	0	10	0	0	0	0	0	1	6	3	0	0	0	1	0	1	4	0	4	7	0	8	1	20	7
d__Bacteria;p__Firmicutes_A;c__Clostridia;o__Lachnospirales;f__Lachnospiraceae;g__Murimonas;s__Murimonas intestini	2	0	4	1	0	4	0	0	2	0	16	0	1	6	0	2	0	1	16	0	0	6	7	0	3	2
d__Bacteria;p__Firmicutes;c__Bacilli;o__Erysipelotrichales;f__Erysipelotrichaceae;g__Floccifex;s__Floccifex porci	0	0	3	2	8	8	0	0	0	0	19	0	0	0	0	0	0	0	18	0	9	0	2	0	3	0
d__Bacteria;p__Firmicutes_A;c__Clostridia;o__TANB77;f__CAG-508;g__CAG-269;s__CAG-269 sp000431335	1	0	0	9	6	3	0	0	0	2	9	2	0	1	1	1	0	0	10	0	0	2	19	1	0	5
d__Bacteria;p__Firmicutes;c__Bacilli;o__Bacillales_B;f__Bacillaceae_C;g__Weizmannia;s__Weizmannia coagulans	0	0	2	17	6	3	0	1	4	5	12	4	1	0	4	1	0	3	0	0	0	0	0	0	6	2
d__Bacteria;p__Firmicutes_A;c__Clostridia;o__Lachnospirales;f__Lachnospiraceae;g__Roseburia;s__Roseburia hominis	0	0	2	8	2	1	0	0	0	1	8	0	0	1	0	1	0	3	9	1	4	0	17	0	9	4
d__Bacteria;p__Bacteroidota;c__Bacteroidia;o__Bacteroidales;f__Bacteroidaceae;g__Prevotella;s__Prevotella seregens	0	0	0	0	0	0	0	0	16	9	0	0	2	0	0	0	9	0	0	34	0	0	0	0	0	0
d__Bacteria;p__Firmicutes_A;c__Clostridia;o__Lachnospirales;f__Lachnospiraceae;g__Eubacterium_S;s__Eubacterium_S uniforme	0	0	3	1	2	3	0	0	0	0	18	1	1	2	0	2	0	0	15	0	6	4	4	1	5	2
d__Bacteria;p__Firmicutes_A;c__Clostridia;o__Lachnospirales;f__Lachnospiraceae;g__Johnsonella;s__Johnsonella ignava	0	0	0	4	2	3	0	0	0	0	15	2	0	1	4	0	0	1	22	0	0	4	11	0	0	0
d__Bacteria;p__Firmicutes_C;c__Negativicutes;o__Selenomonadales;f__Selenomonadaceae;g__Anaerovibrio;s__Anaerovibrio slackiae	0	2	17	0	0	0	0	0	1	0	0	1	0	0	0	0	0	0	0	0	27	0	0	4	17	0
d__Bacteria;p__Firmicutes_A;c__Clostridia;o__Lachnospirales;f__Lachnospiraceae;g__UMGS1375;s__UMGS1375 sp900066615	1	1	5	6	10	0	0	0	1	2	6	0	0	3	1	0	0	1	9	0	2	4	6	3	3	4
d__Bacteria;p__Firmicutes_A;c__Clostridia;o__Lachnospirales;f__Lachnospiraceae;g__Velocimicrobium;s__Velocimicrobium porci	0	0	1	5	9	2	0	0	0	0	14	0	2	1	0	0	0	1	27	0	0	0	4	1	0	0
d__Bacteria;p__Firmicutes_A;c__Clostridia;o__Oscillospirales;f__Acutalibacteraceae;g__Eubacterium_R;s__Eubacterium_R sp000436835	0	0	0	0	0	0	0	0	11	12	1	0	0	0	0	0	10	0	0	33	0	0	0	0	0	0
d__Bacteria;p__Firmicutes_A;c__Clostridia;o__Oscillospirales;f__Oscillospiraceae;g__Dysosmobacter;s__Dysosmobacter sp001916835	0	0	2	17	10	1	0	0	0	2	17	0	0	0	2	0	0	1	10	0	0	2	3	0	0	0
d__Bacteria;p__Firmicutes_A;c__Clostridia;o__Oscillospirales;f__Ruminococcaceae;g__Ruthenibacterium;s__Ruthenibacterium lactatiformans	0	0	5	0	1	2	0	0	3	7	2	0	0	0	0	0	4	0	0	9	8	0	5	6	15	0
d__Bacteria;p__Firmicutes_A;c__Clostridia;o__Lachnospirales;f__Lachnospiraceae;g__CAG-194;s__CAG-194 sp000432915	1	0	0	7	3	3	0	0	1	0	8	0	0	0	0	0	3	0	16	0	3	2	5	0	11	2
d__Bacteria;p__Bacteroidota;c__Bacteroidia;o__Bacteroidales;f__Rikenellaceae;g__Alistipes_A;s__Alistipes_A ihumii	0	2	3	0	0	0	0	0	1	0	3	3	4	3	2	0	0	1	1	1	2	6	11	4	11	6
d__Bacteria;p__Firmicutes_A;c__Clostridia;o__Lachnospirales;f__Lachnospiraceae;g__Lachnoclostridium_A;s__Lachnoclostridium_A sp003464085	2	0	2	0	5	3	0	0	2	3	6	0	0	3	3	0	0	1	8	1	3	7	6	2	6	1
d__Bacteria;p__Firmicutes_A;c__Clostridia;o__Lachnospirales;f__Lachnospiraceae;g__Dorea_A;s__Dorea_A longicatena	1	0	9	1	0	1	0	0	0	0	5	0	2	3	1	0	0	2	2	0	12	7	11	2	4	0
d__Bacteria;p__Firmicutes_A;c__Clostridia;o__Oscillospirales;f__Acutalibacteraceae;g__Ruminococcus_E;s__Ruminococcus_E sp003438075	0	0	4	2	4	1	0	0	3	7	10	0	0	0	0	0	1	0	5	10	2	0	0	5	9	0
d__Bacteria;p__Bacteroidota;c__Bacteroidia;o__Bacteroidales;f__UBA932;g__Cryptobacteroides;s__Cryptobacteroides sp002472565	0	1	17	0	0	0	0	0	0	0	0	0	0	0	0	0	0	0	0	0	15	0	0	9	20	0
d__Bacteria;p__Firmicutes_A;c__Clostridia;o__Oscillospirales;f__Oscillospiraceae;g__Oscillibacter;s__Oscillibacter valericigenes	0	0	0	8	4	9	0	0	0	0	9	2	1	0	0	1	0	0	14	0	0	7	3	0	0	4
d__Bacteria;p__Actinobacteriota;c__Actinomycetia;o__Actinomycetales;f__Micrococcaceae;g__Micrococcus;s__Micrococcus lylae	7	0	0	21	0	5	0	3	0	2	2	0	0	0	0	6	2	0	0	0	0	0	0	0	11	2
d__Bacteria;p__Firmicutes_A;c__Clostridia;o__Lachnospirales;f__Lachnospiraceae;g__Hespellia;s__Hespellia stercorisuis	0	2	1	3	2	7	0	0	0	0	6	2	1	2	0	0	4	1	9	2	1	5	4	4	4	1
d__Bacteria;p__Firmicutes_A;c__Clostridia;o__Lachnospirales;f__Lachnospiraceae;g__Weimeria;s__Weimeria sp900100095	4	1	4	1	0	1	0	0	2	2	3	0	2	3	1	0	0	4	3	6	7	2	6	1	6	2
d__Bacteria;p__Firmicutes_A;c__Clostridia;o__Peptostreptococcales;f__Anaerovoracaceae;g__RUG099;s__RUG099 sp001513255	0	1	4	3	6	4	0	0	1	1	12	1	0	0	0	0	2	0	16	0	3	2	1	4	0	0
d__Bacteria;p__Firmicutes;c__Bacilli;o__Lactobacillales;f__Lactobacillaceae;g__Lactobacillus;s__Lactobacillus crispatus	6	0	0	1	1	5	0	0	0	0	5	10	0	6	1	1	0	0	4	0	0	15	1	4	0	0
d__Bacteria;p__Firmicutes_C;c__Negativicutes;o__Veillonellales;f__Dialisteraceae;g__Dialister;s__Dialister sp900543165	0	2	9	0	1	0	0	0	0	0	0	0	0	2	0	0	2	0	0	0	18	0	0	7	19	0
d__Bacteria;p__Proteobacteria;c__Gammaproteobacteria;o__Enterobacterales;f__Enterobacteriaceae;g__Pantoea;s__Pantoea agglomerans	0	0	2	0	0	1	0	0	2	8	1	0	0	4	2	8	0	0	0	2	2	4	15	3	2	4
d__Bacteria;p__Firmicutes;c__Bacilli;o__Lactobacillales;f__Lactobacillaceae;g__Pediococcus;s__Pediococcus damnosus	0	6	3	0	0	0	0	0	1	1	0	0	6	0	0	8	0	2	0	0	4	1	19	1	4	3
d__Bacteria;p__Firmicutes_A;c__Clostridia;o__Lachnospirales;f__Lachnospiraceae;g__Eubacterium_I;s__Eubacterium_I sp900066595	2	1	5	6	2	2	0	0	1	0	13	0	0	0	1	1	1	0	7	1	9	2	0	1	4	0
d__Bacteria;p__Firmicutes;c__Bacilli;o__Erysipelotrichales;f__Coprobacillaceae;g__Sharpea;s__Sharpea azabuensis	0	0	2	5	3	0	0	0	0	4	10	0	0	0	0	0	0	0	11	3	2	1	13	0	2	2
d__Bacteria;p__Proteobacteria;c__Alphaproteobacteria;o__Rhizobiales;f__Beijerinckiaceae;g__Methylobacterium;s__Methylobacterium sp001422375	0	2	3	3	1	15	0	14	0	1	2	0	2	0	2	6	1	0	0	0	0	0	0	0	5	1
d__Bacteria;p__Firmicutes_A;c__Clostridia;o__Lachnospirales;f__Lachnospiraceae;g__Schaedlerella;s__Schaedlerella glycyrrhizinilytica_A	0	0	5	0	3	2	0	0	0	0	4	0	0	0	0	0	0	2	3	2	15	0	5	5	11	0
d__Bacteria;p__Firmicutes_A;c__Clostridia;o__Peptostreptococcales;f__Peptostreptococcaceae;__;__	0	0	2	0	0	0	1	0	2	4	0	0	0	0	0	0	0	0	0	4	17	0	0	5	22	0
d__Bacteria;p__Firmicutes_A;c__Clostridia;o__UBA1212;f__UBA1255;g__Egerieisoma;s__Egerieisoma sp900543695	0	0	0	2	3	2	0	0	0	0	7	2	1	0	2	10	1	0	8	3	0	0	14	0	0	2
d__Bacteria;p__Proteobacteria;c__Alphaproteobacteria;o__Rhizobiales;f__Xanthobacteraceae;g__Bradyrhizobium;s__Bradyrhizobium elkanii_A	1	0	1	7	8	26	0	4	1	2	2	0	2	0	0	1	0	0	0	0	0	0	0	0	2	0
d__Bacteria;p__Firmicutes_A;c__Clostridia;o__Lachnospirales;f__Lachnospiraceae;g__Hungatella_A;s__Hungatella_A hathewayi_A	1	1	3	3	5	4	0	0	0	0	4	0	0	0	1	0	1	1	5	3	2	9	7	1	1	4
d__Bacteria;p__Firmicutes_A;c__Clostridia;o__Oscillospirales;f__Acutalibacteraceae;g__Ruminococcus_E;s__Ruminococcus_E sp004560275	1	0	3	0	5	0	0	0	0	0	9	2	0	0	0	1	0	2	4	0	5	5	9	1	9	0
d__Bacteria;p__Firmicutes_A;c__Clostridia;o__Oscillospirales;f__Ruminococcaceae;g__Gemmiger;s__Gemmiger variabilis	1	0	0	4	6	3	0	0	0	0	5	1	3	4	2	2	1	1	9	0	0	7	3	0	0	4
d__Bacteria;p__Firmicutes_A;c__Clostridia;o__Lachnospirales;f__Lachnospiraceae;g__Ventrimonas;__	0	3	4	0	2	4	0	0	0	0	4	1	0	0	1	3	3	0	8	1	6	6	3	1	3	2
d__Bacteria;p__Proteobacteria;c__Gammaproteobacteria;o__Enterobacterales;f__Psychromonadaceae;g__Motilimonas;s__Motilimonas pumila	1	2	2	2	4	11	0	6	0	0	0	2	2	0	1	6	2	1	0	0	0	3	6	1	3	0
d__Archaea;p__Thermoplasmatota;c__Thermoplasmata;o__Methanomassiliicoccales;f__Methanomassiliicoccaceae;g__DTU008;s__DTU008 sp001421185	1	0	2	2	11	0	0	0	0	0	13	0	0	2	0	0	0	0	4	0	3	1	1	5	9	0
d__Bacteria;p__Actinobacteriota;c__Coriobacteriia;o__Coriobacteriales;f__Eggerthellaceae;g__Slackia_A;s__Slackia_A equolifaciens	0	0	0	0	0	0	0	0	14	14	3	0	0	0	0	0	4	0	1	18	0	0	0	0	0	0
d__Bacteria;p__Firmicutes_A;c__Clostridia;o__Clostridiales;f__Clostridiaceae;g__Clostridium_B;s__Clostridium_B tyrobutyricum	0	0	0	4	0	0	0	4	2	4	30	0	2	2	0	0	0	0	0	0	0	0	0	0	6	0
d__Bacteria;p__Firmicutes_A;c__Clostridia;o__Lachnospirales;f__Lachnospiraceae;g__Enterocloster;s__Enterocloster sp000431375	0	0	3	3	7	3	0	0	1	4	6	0	2	0	1	0	0	1	5	4	2	0	3	3	4	2
d__Bacteria;p__Firmicutes_A;c__Clostridia;o__Oscillospirales;f__Oscillospiraceae;g__F23-B02;s__F23-B02 sp004556755	0	0	4	0	0	0	0	0	11	4	2	1	2	3	3	0	9	0	1	8	1	1	2	1	0	1
d__Bacteria;p__Firmicutes_A;c__Clostridia;o__Oscillospirales;f__Ruminococcaceae;g__Phocea;s__Phocea massiliensis	0	0	0	4	11	4	0	0	0	0	17	0	0	2	0	0	2	0	11	0	1	0	0	1	1	0
d__Bacteria;p__Actinobacteriota;c__Actinomycetia;o__Actinomycetales;__;__;__	8	0	2	9	3	6	0	1	0	2	0	0	0	2	2	0	0	4	0	0	1	0	1	2	6	4
d__Bacteria;p__Firmicutes;c__Bacilli;o__Lactobacillales;f__Lactobacillaceae;g__Lactobacillus;s__Lactobacillus rodentium	7	0	0	0	4	2	0	0	0	0	1	6	0	4	9	0	0	0	3	0	0	17	0	0	0	0
d__Bacteria;p__Firmicutes_A;c__Clostridia;o__Lachnospirales;f__Lachnospiraceae;g__An181;s__An181 sp002160325	0	0	5	0	5	0	0	0	0	0	6	1	0	0	2	0	0	0	4	3	4	2	11	2	5	3
d__Bacteria;p__Firmicutes_A;c__Clostridia;o__Oscillospirales;f__Oscillospiraceae;g__CAG-83;s__CAG-83 sp004557655	0	0	3	5	4	1	0	0	3	3	4	2	0	0	2	0	1	0	7	10	0	0	0	0	6	2
d__Bacteria;p__Firmicutes_A;c__Clostridia;o__Lachnospirales;f__Lachnospiraceae;g__Anaerocolumna;s__Anaerocolumna aminovalerica	0	0	0	9	5	6	0	0	0	0	17	0	0	0	0	0	0	0	15	0	0	0	0	0	0	0
d__Bacteria;p__Verrucomicrobiota;c__Verrucomicrobiae;o__Verrucomicrobiales;f__Akkermansiaceae;g__Akkermansia;s__Akkermansia muciniphila_D	0	0	2	0	7	7	0	0	0	2	6	0	0	0	0	1	0	1	17	0	1	1	5	0	0	2
d__Bacteria;p__Firmicutes;c__Bacilli;o__Lactobacillales;f__Lactobacillaceae;g__Weissella;s__Weissella cibaria	0	0	0	2	2	1	0	4	2	6	9	0	0	2	0	1	0	0	0	0	5	0	7	4	2	4
d__Bacteria;p__Firmicutes;c__Bacilli;o__Staphylococcales;__;__;__	0	0	0	0	0	3	0	2	0	2	14	0	3	0	0	4	0	7	2	0	0	0	9	0	1	4
d__Bacteria;p__Firmicutes;c__Bacilli;o__Staphylococcales;f__Gemellaceae;g__Gemella;s__Gemella sanguinis	4	2	1	6	0	10	0	14	2	0	2	0	0	0	0	2	2	2	0	0	0	0	2	0	0	2
d__Bacteria;p__Firmicutes_A;c__Clostridia;o__Clostridiales;f__Clostridiaceae;g__Clostridium;s__Clostridium paraputrificum	0	0	11	0	0	0	0	0	0	2	0	0	0	0	0	0	0	0	0	0	4	0	0	4	30	0
d__Bacteria;p__Patescibacteria;c__Saccharimonadia;o__Saccharimonadales;f__Nanosyncoccaceae;g__Nanosyncoccus;__	0	0	0	2	6	0	0	1	0	5	17	0	0	0	0	1	0	0	17	2	0	0	0	0	0	0
d__Bacteria;p__Bacteroidota;c__Bacteroidia;o__Bacteroidales;f__Bacteroidaceae;g__Bacteroides;s__Bacteroides neonati	2	0	2	1	0	0	0	0	0	0	0	0	2	1	1	1	3	4	0	0	3	4	24	0	0	2
d__Bacteria;p__Bacteroidota;c__Bacteroidia;o__Bacteroidales;f__UBA932;g__Cryptobacteroides;s__Cryptobacteroides sp900546395	4	1	6	2	0	0	0	0	0	0	1	8	0	4	2	0	0	2	2	0	3	5	7	1	2	0
d__Bacteria;p__Firmicutes;c__Bacilli;o__Erysipelotrichales;f__Erysipelotrichaceae;g__Traorella;s__Traorella massiliensis	0	0	0	2	2	2	0	0	0	0	4	0	0	0	0	0	3	0	6	2	0	5	17	0	2	5
d__Bacteria;p__Firmicutes_A;c__Clostridia;o__Oscillospirales;f__QAKW01;g__QAKW01;s__QAKW01 sp003343605	1	0	2	0	5	2	1	0	0	0	8	0	0	0	0	1	0	0	1	4	5	1	11	1	6	1
d__Bacteria;p__Bacteroidota;c__Bacteroidia;o__Bacteroidales;f__Bacteroidaceae;g__Prevotella;s__Prevotella sp900313615	0	3	5	0	0	3	0	0	1	6	0	3	1	8	0	4	0	3	0	0	1	2	6	1	1	1
d__Bacteria;p__Firmicutes_A;c__Clostridia;o__Oscillospirales;f__Acutalibacteraceae;g__Eubacterium_R;__	0	0	0	2	5	1	0	0	4	8	9	0	0	0	0	0	3	0	8	9	0	0	0	0	0	0
d__Bacteria;p__Firmicutes;c__Bacilli;o__Erysipelotrichales;f__Erysipelotrichaceae;g__Faecalicoccus;s__Faecalicoccus pleomorphus	0	0	0	3	13	4	0	0	0	0	16	0	0	2	0	0	0	0	10	0	0	0	0	0	0	0
d__Bacteria;p__Firmicutes_A;c__Clostridia;o__Clostridiales;f__Clostridiaceae;g__Clostridium;s__Clostridium beijerinckii	0	0	0	17	3	2	0	0	3	2	12	1	2	0	0	0	0	0	0	0	0	0	2	1	1	2
d__Bacteria;p__Firmicutes_A;c__Clostridia;o__Lachnospirales;f__Lachnospiraceae;g__CAG-127;s__CAG-127 sp900319515	0	0	12	0	0	2	0	0	0	0	0	3	1	0	0	1	0	0	0	0	7	0	7	7	7	1
d__Bacteria;p__Firmicutes_A;c__Clostridia;o__Lachnospirales;f__Lachnospiraceae;g__Mediterraneibacter;s__Mediterraneibacter torques	0	0	4	5	5	3	0	0	0	0	9	0	0	0	0	0	0	0	11	0	4	0	0	3	4	0
d__Bacteria;p__Firmicutes_A;c__Clostridia;o__Oscillospirales;f__Acutalibacteraceae;g__Caproicibacter;s__Caproicibacter sp900184925	1	8	1	6	3	7	0	2	0	2	2	0	2	2	1	2	0	2	0	0	0	0	3	0	2	2
d__Bacteria;p__Firmicutes_A;c__Clostridia;o__Oscillospirales;f__Acutalibacteraceae;g__Limousia;s__Limousia pullorum	6	0	1	3	4	3	0	0	0	0	9	0	0	0	0	2	0	0	12	0	1	0	4	0	1	2
d__Bacteria;p__Firmicutes_A;c__Clostridia;o__Oscillospirales;f__Oscillospiraceae;g__CAG-83;s__CAG-83 sp902765025	0	0	0	5	8	3	0	0	0	0	5	1	0	3	0	2	0	0	14	0	0	2	5	0	0	0
d__Bacteria;p__Actinobacteriota;c__Actinomycetia;o__Mycobacteriales;f__Mycobacteriaceae;g__Corynebacterium;s__Corynebacterium lipophiloflavum	2	5	5	9	4	7	0	2	0	0	0	2	2	0	0	3	1	2	0	0	0	1	0	0	2	0
d__Bacteria;p__Bacteroidota;c__Bacteroidia;o__Bacteroidales;f__UBA932;g__Cryptobacteroides;s__Cryptobacteroides sp000435075	0	1	10	0	0	0	0	0	3	6	0	0	0	0	0	0	0	1	1	5	6	0	2	2	10	0
d__Bacteria;p__Firmicutes;c__Bacilli;o__Lactobacillales;f__Streptococcaceae;g__Streptococcus;s__Streptococcus mitis_AR	0	3	2	11	2	5	0	3	1	0	0	0	1	0	0	1	0	5	3	1	0	0	9	0	0	0
d__Bacteria;p__Firmicutes_A;c__Clostridia;o__Lachnospirales;f__Lachnospiraceae;g__Clostridium_Q;s__Clostridium_Q saccharolyticum_A	1	0	3	0	3	3	0	0	0	0	13	0	0	0	0	0	0	0	4	0	5	2	2	1	8	2
d__Bacteria;p__Actinobacteriota;c__Actinomycetia;o__Actinomycetales;f__Microbacteriaceae;g__Frigoribacterium;s__Frigoribacterium sp001424645	2	2	9	0	0	1	0	0	0	0	0	0	2	0	2	6	0	0	0	0	3	0	4	2	8	5
d__Bacteria;p__Bacteroidota;c__Bacteroidia;o__Bacteroidales;f__Porphyromonadaceae;g__Porphyromonas;s__Porphyromonas pasteri	0	4	0	5	2	0	0	3	0	6	2	2	2	2	0	2	1	3	2	0	0	2	5	0	0	3
d__Bacteria;p__Firmicutes;c__Bacilli;o__Lactobacillales;f__Aerococcaceae;g__Granulicatella;s__Granulicatella adiacens	0	2	0	15	0	11	0	1	2	0	4	0	3	0	0	2	0	0	0	0	0	0	0	1	4	1
d__Bacteria;p__Firmicutes;c__Bacilli;o__Lactobacillales;f__Streptococcaceae;g__Streptococcus;s__Streptococcus orisratti	0	0	0	5	4	0	0	0	2	0	16	0	0	0	0	0	0	1	10	0	0	2	4	0	0	2
d__Bacteria;p__Firmicutes_A;c__Clostridia;o__Lachnospirales;f__Lachnospiraceae;g__Mediterraneibacter;__	0	0	0	0	0	0	0	0	9	8	0	0	0	0	0	2	6	0	0	18	2	0	0	1	0	0
d__Bacteria;p__Firmicutes_A;c__Clostridia;o__Oscillospirales;f__Oscillospiraceae;g__CAG-83;s__CAG-83 sp900545585	0	0	0	5	6	6	0	0	2	0	9	0	1	0	0	0	0	1	14	0	0	0	0	2	0	0
d__Bacteria;p__Actinobacteriota;c__Thermoleophilia;o__Solirubrobacterales;f__70-9;__;__	0	0	2	7	4	18	0	6	0	0	0	0	3	0	0	1	0	0	0	0	0	0	0	0	3	1
d__Bacteria;p__Bacteroidota;c__Bacteroidia;o__Bacteroidales;f__Dysgonomonadaceae;g__Fermentimonas;s__Fermentimonas massiliensis	1	0	0	1	0	0	0	0	0	0	2	1	0	0	0	0	0	2	2	0	0	5	27	2	0	2
d__Bacteria;p__Firmicutes;c__Bacilli;o__Erysipelotrichales;f__Coprobacillaceae;g__Catenibacterium;s__Catenibacterium mitsuokai	0	0	2	1	5	3	0	0	0	0	4	0	0	0	0	0	0	0	10	0	14	0	0	2	4	0
d__Bacteria;p__Firmicutes_A;c__Clostridia;o__Lachnospirales;f__Lachnospiraceae;g__Bariatricus;s__Bariatricus comes	0	0	0	4	1	6	0	0	0	0	10	0	2	0	0	0	0	0	20	0	1	1	0	0	0	0
d__Bacteria;p__Firmicutes_A;c__Clostridia;o__Lachnospirales;f__Lachnospiraceae;g__CAG-603;s__CAG-603 sp900066105	1	0	4	3	0	0	0	0	0	2	3	0	1	3	1	2	0	0	5	0	3	2	13	0	1	1
d__Bacteria;p__Firmicutes_A;c__Clostridia;o__Peptostreptococcales;f__Anaerovoracaceae;g__VUNA01;s__VUNA01 sp002299625	2	0	0	3	4	7	0	0	0	0	10	0	0	1	1	0	0	1	13	0	0	2	1	0	0	0
d__Bacteria;p__Proteobacteria;c__Gammaproteobacteria;o__Pseudomonadales;f__Moraxellaceae;g__Acinetobacter;s__Acinetobacter radioresistens	0	4	0	13	4	6	0	0	0	0	0	0	2	0	4	2	0	2	0	1	2	0	0	2	0	3
d__Bacteria;p__Firmicutes;c__Bacilli;o__Staphylococcales;f__Staphylococcaceae;g__Staphylococcus;s__Staphylococcus succinus	0	0	10	3	3	0	0	0	0	0	3	0	1	0	2	1	0	4	4	0	0	0	9	0	2	2
d__Bacteria;p__Firmicutes_A;c__Clostridia;o__Lachnospirales;f__Lachnospiraceae;g__Agathobacter;s__Agathobacter ruminis	0	0	0	7	3	4	0	0	0	0	14	0	0	0	0	0	0	0	15	0	0	0	1	0	0	0
d__Bacteria;p__Firmicutes_A;c__Clostridia;o__Lachnospirales;f__Lachnospiraceae;g__Coprococcus;s__Coprococcus sp900066115	2	0	3	0	0	0	0	0	0	0	0	2	3	1	6	0	0	3	0	0	2	6	7	3	4	2
d__Bacteria;p__Firmicutes_A;c__Clostridia;o__Peptostreptococcales;f__Anaerovoracaceae;g__Hornefia;s__Hornefia butyriciproducens	3	0	0	3	4	4	0	0	0	0	7	2	1	3	0	0	0	2	5	0	0	3	5	0	0	2
d__Bacteria;p__Planctomycetota;c__Planctomycetia;o__Gemmatales;f__Gemmataceae;g__Gemmata;s__Gemmata obscuriglobus	0	0	6	1	1	3	0	0	1	0	2	0	3	0	0	0	1	1	2	3	2	2	9	2	3	2
d__Bacteria;p__Firmicutes_A;c__Clostridia;o__Lachnospirales;f__Lachnospiraceae;g__KM106-2;s__KM106-2 sp009731425	2	0	0	0	0	0	0	0	0	0	1	2	0	2	1	1	0	2	0	0	2	10	17	0	3	0
d__Bacteria;p__Firmicutes_A;c__Clostridia;o__Oscillospirales;f__Oscillospiraceae;g__CAG-83;__	1	0	0	6	5	6	0	0	0	0	7	0	2	2	1	0	0	0	8	1	0	1	3	0	0	0
d__Bacteria;p__Firmicutes_A;c__Clostridia;o__Oscillospirales;f__Ruminococcaceae;g__Faecalibacterium;s__Faecalibacterium sp002160895	0	0	0	8	7	9	0	0	0	0	10	0	0	0	0	0	0	0	7	0	0	1	1	0	0	0
d__Bacteria;p__Firmicutes_A;c__Clostridia;o__Peptostreptococcales;f__Anaerovoracaceae;g__Copromorpha;s__Copromorpha sp900066305	1	0	4	0	0	2	0	0	0	0	2	0	0	0	0	0	0	2	2	1	5	4	11	0	8	1
d__Bacteria;p__Firmicutes_C;c__Negativicutes;o__Veillonellales;f__Veillonellaceae;g__Veillonella;s__Veillonella atypica	0	4	0	0	1	6	0	0	0	0	2	2	4	1	0	4	0	4	0	0	0	0	13	0	0	2
d__Bacteria;p__Proteobacteria;c__Gammaproteobacteria;o__Pseudomonadales;f__Pseudomonadaceae;g__Pseudomonas_E;s__Pseudomonas_E chengduensis_A	3	0	2	5	1	0	0	3	0	5	0	0	0	0	0	2	0	3	0	0	0	4	5	4	2	4
d__Bacteria;p__Actinobacteriota;c__Actinomycetia;o__Mycobacteriales;f__Mycobacteriaceae;g__Rhodococcus_B;s__Rhodococcus_B fascians	0	1	0	2	0	2	0	0	1	8	2	0	0	0	0	2	2	1	0	2	4	0	9	2	4	0
d__Bacteria;p__Bacteroidota;c__Bacteroidia;o__Bacteroidales;f__Muribaculaceae;g__Sodaliphilus;s__Sodaliphilus sp004557565	0	1	9	0	0	0	0	0	6	0	0	0	0	0	0	0	0	0	0	3	8	0	0	5	10	0
d__Bacteria;p__Bacteroidota;c__Bacteroidia;o__Bacteroidales;f__UBA932;g__Cryptobacteroides;s__Cryptobacteroides sp900316045	0	0	11	0	0	0	0	0	0	0	0	0	0	0	0	0	0	0	0	0	14	0	0	5	12	0
d__Bacteria;p__Firmicutes_A;c__Clostridia;o__Lachnospirales;f__Lachnospiraceae;g__Scatomonas;s__Scatomonas sp003481995	0	0	0	0	3	1	0	0	1	4	3	0	0	0	0	0	0	1	3	5	0	4	11	0	6	0
d__Bacteria;p__Firmicutes_A;c__Clostridia;o__Oscillospirales;f__Oscillospiraceae;g__CAG-83;s__CAG-83 sp003487665	0	0	7	3	4	0	0	0	1	0	2	0	0	0	2	0	0	0	4	0	5	0	1	5	8	0
d__Bacteria;p__Cyanobacteria;c__Vampirovibrionia;o__Gastranaerophilales;f__Gastranaerophilaceae;__;__	0	0	13	0	0	0	0	0	0	0	0	0	0	0	0	0	0	0	0	0	14	0	0	2	12	0
d__Bacteria;p__Firmicutes;c__Bacilli;o__Lactobacillales;f__Aerococcaceae;g__Abiotrophia;s__Abiotrophia defectiva	0	0	0	12	0	11	0	1	2	2	4	0	0	0	0	1	0	2	0	0	3	0	3	0	0	0
d__Bacteria;p__Firmicutes_A;c__Clostridia;o__Lachnospirales;f__Lachnospiraceae;g__CAG-317;s__CAG-317 sp000433215	1	0	1	3	3	5	0	0	0	0	5	0	1	0	0	0	0	0	6	2	1	5	6	0	2	0
d__Bacteria;p__Firmicutes_A;c__Clostridia;o__Lachnospirales;f__Lachnospiraceae;g__Dorea;s__Dorea formicigenerans	2	0	0	4	8	0	0	0	0	1	5	0	0	0	0	0	0	0	7	2	4	0	2	1	5	0
d__Bacteria;p__Firmicutes_A;c__Clostridia;o__Oscillospirales;f__Ruminococcaceae;g__Massilioclostridium;s__Massilioclostridium coli	2	0	2	2	1	0	0	0	0	0	3	0	2	0	1	3	2	2	1	2	2	1	4	2	7	2
d__Bacteria;p__Actinobacteriota;c__Actinomycetia;o__Actinomycetales;f__Dermatophilaceae;g__Kytococcus;s__Kytococcus sedentarius	4	0	5	5	2	1	0	2	0	0	3	0	2	2	0	5	0	4	0	0	0	0	0	0	2	3
d__Bacteria;p__Actinobacteriota;c__Actinomycetia;o__Actinomycetales;f__Micrococcaceae;g__Kocuria;s__Kocuria carniphila	0	2	2	2	0	2	0	11	0	8	0	2	4	2	0	0	0	1	0	0	0	0	0	0	4	0
d__Bacteria;p__Bacteroidota;c__Bacteroidia;o__Bacteroidales;f__Bacteroidaceae;g__Prevotella;s__Prevotella denticola	1	0	3	0	1	0	0	0	0	0	3	0	0	0	2	0	0	0	1	1	5	2	9	1	10	1
d__Bacteria;p__Firmicutes;c__Bacilli;o__Erysipelotrichales;f__Erysipelotrichaceae;g__NSJ-61;s__NSJ-61 sp003433845	0	0	2	3	3	1	0	0	0	2	3	0	0	0	1	0	0	0	5	0	3	0	6	2	8	1
d__Bacteria;p__Firmicutes_A;c__Clostridia;o__Lachnospirales;f__Lachnospiraceae;g__Mediterraneibacter;s__Mediterraneibacter massiliensis	0	0	0	0	3	7	0	0	1	0	5	2	1	0	0	0	5	1	7	1	2	2	2	0	1	0
d__Bacteria;p__Firmicutes_C;c__Negativicutes;o__Acidaminococcales;f__Acidaminococcaceae;g__Acidaminococcus;s__Acidaminococcus fermentans	0	0	4	6	2	2	0	0	0	2	6	0	0	1	0	0	0	0	6	1	5	1	0	3	1	0
d__Bacteria;p__Actinobacteriota;c__Actinomycetia;o__Actinomycetales;f__Actinomycetaceae;g__Pauljensenia;s__Pauljensenia odontolytica_A	0	6	2	9	0	13	0	0	0	0	0	0	0	1	1	3	0	0	0	0	0	0	2	0	0	2
d__Bacteria;p__Bacteroidota;c__Bacteroidia;o__Bacteroidales;f__Bacteroidaceae;g__Bacteroides;s__Bacteroides graminisolvens	0	0	2	2	0	0	0	0	6	9	0	0	0	0	0	0	4	0	0	8	3	0	0	4	1	0
d__Bacteria;p__Desulfobacterota_I;c__Desulfovibrionia;o__Desulfovibrionales;__;__;__	0	0	0	7	9	0	0	0	0	0	2	2	0	0	0	0	0	0	9	4	2	1	2	1	0	0
d__Bacteria;p__Firmicutes_A;c__Clostridia;o__Lachnospirales;f__Lachnospiraceae;g__Mediterraneibacter;s__Mediterraneibacter lactaris	2	0	0	6	6	0	0	0	3	0	3	0	2	0	0	2	0	2	2	0	2	0	6	0	2	1
d__Bacteria;p__Firmicutes_A;c__Clostridia;o__TANB77;f__CAG-508;__;__	0	0	0	6	8	3	0	0	0	0	8	0	0	0	0	0	0	0	14	0	0	0	0	0	0	0
d__Bacteria;p__Firmicutes;c__Bacilli;o__Erysipelotrichales;f__Coprobacillaceae;g__Fimiplasma;s__Fimiplasma intestinipullorum	0	1	3	2	2	2	0	0	0	0	8	0	0	0	0	0	0	0	7	0	7	1	0	0	5	0
d__Bacteria;p__Firmicutes;c__Bacilli;o__Lactobacillales;f__Streptococcaceae;g__Streptococcus;s__Streptococcus pneumoniae	0	3	0	6	4	2	0	2	0	1	3	0	1	0	0	3	0	4	0	0	0	1	2	2	0	4
d__Bacteria;p__Proteobacteria;c__Gammaproteobacteria;o__Pseudomonadales;f__Pseudomonadaceae;g__Pseudomonas_E;__	0	3	4	0	0	2	0	2	0	0	2	2	2	0	0	3	0	0	0	0	4	0	1	2	7	4
d__Bacteria;p__Actinobacteriota;c__Thermoleophilia;o__Solirubrobacterales;__;__;__	2	0	3	0	1	11	0	3	0	0	0	2	2	0	4	6	0	0	0	0	0	0	0	0	3	0
d__Bacteria;p__Firmicutes;c__Bacilli;o__Lactobacillales;f__Lactobacillaceae;g__Leuconostoc;__	0	4	2	6	4	9	0	1	0	0	1	4	0	2	2	0	0	1	0	0	0	0	1	0	0	0
d__Bacteria;p__Firmicutes_A;c__Clostridia;o__Lachnospirales;f__Lachnospiraceae;g__Anaerocolumna;s__Anaerocolumna sp000702945	1	0	0	5	4	3	0	0	0	0	4	2	0	0	0	0	0	0	14	0	0	0	0	2	2	0
d__Bacteria;p__Firmicutes_A;c__Clostridia;o__Lachnospirales;f__Lachnospiraceae;g__Lachnoclostridium_B;s__Lachnoclostridium_B sp000765215	1	0	2	3	0	1	0	0	0	0	7	2	1	1	0	0	0	2	3	0	0	3	8	1	2	0
d__Bacteria;p__Firmicutes_A;c__Clostridia;o__Lachnospirales;f__Lachnospiraceae;g__Lachnospira;__	0	2	4	0	0	0	0	0	0	0	0	0	0	0	3	0	0	0	1	0	8	0	0	4	15	0
d__Bacteria;p__Firmicutes_A;c__Clostridia;o__Oscillospirales;f__Acutalibacteraceae;g__Fimenecus;s__Fimenecus sp004556705	0	0	0	4	2	3	0	0	0	0	8	0	1	0	0	1	0	5	3	0	0	0	7	0	0	3
d__Bacteria;p__Firmicutes_B;c__Desulfitobacteriia;o__Desulfitobacteriales;f__Syntrophobotulaceae;g__Syntrophobotulus;s__Syntrophobotulus glycolicus	0	0	1	2	7	1	0	0	2	0	6	0	2	0	0	0	0	0	9	3	0	2	2	0	0	0
d__Bacteria;p__Actinobacteriota;c__Actinomycetia;o__Actinomycetales;f__Actinomycetaceae;g__Winkia;s__Winkia sp002849225	0	0	0	2	0	8	0	8	4	4	0	0	2	0	0	0	0	6	0	0	0	0	0	0	0	2
d__Bacteria;p__Actinobacteriota;c__Actinomycetia;o__Actinomycetales;f__Dermatophilaceae;g__Dermacoccus;s__Dermacoccus nishinomiyaensis	2	0	0	0	10	8	0	0	0	0	0	0	4	0	0	4	0	2	0	0	0	0	0	2	4	0
d__Bacteria;p__Bacteroidota;c__Bacteroidia;o__Bacteroidales;f__Bacteroidaceae;g__Prevotella;s__Prevotella sp900314915	0	0	2	0	2	0	0	0	0	0	1	1	3	0	1	0	0	0	2	2	5	1	6	4	6	0
d__Bacteria;p__Firmicutes;c__Bacilli;o__Lactobacillales;f__Carnobacteriaceae;g__Atopococcus;s__Atopococcus tabaci	0	0	1	0	0	0	0	0	0	0	0	0	2	0	1	0	0	3	0	0	0	2	21	0	0	6
d__Bacteria;p__Firmicutes;c__Bacilli;o__Lactobacillales;f__Listeriaceae;g__Listeria;s__Listeria costaricensis	0	0	0	0	3	0	0	0	6	1	1	0	0	0	0	0	4	0	1	14	2	1	1	0	0	2
d__Bacteria;p__Firmicutes_A;c__Clostridia;o__Lachnospirales;f__Lachnospiraceae;g__Mediterraneibacter_A;s__Mediterraneibacter_A butyricigenes	0	1	8	0	0	2	0	0	2	0	6	0	0	0	1	0	0	0	1	1	2	0	4	5	3	0
d__Bacteria;p__Firmicutes_A;c__Clostridia;o__Lachnospirales;f__Lachnospiraceae;g__Schaedlerella;__	0	0	0	2	5	1	0	0	0	0	5	0	0	0	0	1	0	0	15	0	1	0	0	2	4	0
d__Bacteria;p__Firmicutes_A;c__Clostridia;o__Oscillospirales;f__Ruminococcaceae;g__Ruminococcus_C;s__Ruminococcus_C sp000437175	0	0	4	2	1	1	0	0	0	2	6	2	0	0	0	1	0	4	2	2	1	1	4	1	2	0
d__Bacteria;p__Firmicutes_A;c__Clostridia;o__Oscillospirales;f__Ruminococcaceae;g__Ruminococcus_C;s__Ruminococcus_C sp000437255	0	4	6	0	0	0	0	0	0	0	0	0	0	0	0	0	0	0	0	0	5	0	0	5	16	0
d__Bacteria;p__Firmicutes_A;c__Thermosediminibacteria;o__Thermosediminibacterales;f__Tepidanaerobacteraceae;g__Tepidanaerobacter;s__Tepidanaerobacter syntrophicus	0	0	0	0	5	0	0	0	3	9	0	0	0	0	0	0	4	0	1	12	0	0	1	1	0	0
d__Bacteria;p__Firmicutes_A;c__Clostridia;o__Lachnospirales;f__Lachnospiraceae;g__Anaerobutyricum;s__Anaerobutyricum hallii	1	0	0	2	9	0	0	0	0	0	6	0	0	0	0	0	0	0	10	1	1	2	2	0	1	0
d__Bacteria;p__Firmicutes_A;c__Clostridia;o__Oscillospirales;f__Oscillospiraceae;g__CAG-83;s__CAG-83 sp000431575	2	0	0	4	5	5	0	0	2	0	7	0	0	0	0	0	0	0	8	0	0	0	1	1	0	0
d__Bacteria;p__Firmicutes_A;c__Clostridia;o__Oscillospirales;f__Ruminococcaceae;g__Fimivivens;s__Fimivivens sp900113995	0	0	1	1	8	2	0	0	0	0	5	0	0	0	0	0	0	0	10	0	3	2	1	2	0	0
d__Bacteria;p__Firmicutes_A;c__Clostridia;o__Peptostreptococcales;f__Anaerovoracaceae;g__Bacilliculturomica;s__Bacilliculturomica massiliensis	0	0	0	2	4	3	0	0	0	0	4	3	1	0	2	0	1	1	6	0	0	0	7	0	0	1
d__Bacteria;p__Bacteroidota;c__Bacteroidia;o__Cytophagales;__;__;__	0	3	2	5	1	10	0	7	0	0	0	0	0	0	0	0	0	0	0	0	1	0	0	0	3	2
d__Bacteria;p__Firmicutes;c__Bacilli;o__Staphylococcales;f__Staphylococcaceae;__;__	0	0	1	2	6	5	0	0	0	0	3	0	2	0	0	4	2	1	3	0	0	0	4	0	0	1
d__Bacteria;p__Firmicutes_A;c__Clostridia;o__Lachnospirales;f__Anaerotignaceae;g__Fimicola;s__Fimicola cottocaccae	0	0	0	2	6	4	0	0	0	1	9	0	0	0	0	0	0	0	10	1	0	0	1	0	0	0
d__Bacteria;p__Firmicutes_A;c__Clostridia;o__Lachnospirales;f__Lachnospiraceae;g__Butyribacter;__	0	1	0	2	2	3	0	0	0	0	0	0	3	0	1	2	0	2	4	0	7	0	4	0	3	0
d__Bacteria;p__Firmicutes_A;c__Clostridia;o__Lachnospirales;f__Lachnospiraceae;g__Paralachnospira;s__Paralachnospira sp902363445	1	0	0	4	0	0	0	0	0	1	4	2	0	0	0	0	0	0	8	5	0	4	2	0	3	0
d__Bacteria;p__Actinobacteriota;c__Actinomycetia;o__Actinomycetales;f__Micrococcaceae;g__Micrococcus;__	3	0	0	13	1	2	0	0	0	5	1	0	0	0	0	0	2	1	0	0	0	0	0	1	4	0
d__Bacteria;p__Firmicutes;c__Bacilli;o__Lactobacillales;f__Lactobacillaceae;g__Lactobacillus;s__Lactobacillus kalixensis	2	0	0	1	0	0	0	0	0	0	1	4	0	8	2	0	0	0	2	0	0	13	0	0	0	0
d__Bacteria;p__Firmicutes_A;c__Clostridia;o__Lachnospirales;f__Lachnospiraceae;g__Butyrivibrio_A;s__Butyrivibrio_A crossotus	0	0	0	1	5	1	0	0	7	0	3	0	0	0	0	0	1	0	6	5	3	0	0	1	0	0
d__Bacteria;p__Firmicutes_A;c__Clostridia;o__Lachnospirales;f__Lachnospiraceae;g__Lachnoanaerobaculum;s__Lachnoanaerobaculum saburreum	0	0	1	7	2	3	0	0	0	10	3	0	0	0	0	0	0	0	2	0	0	0	2	0	3	0
d__Bacteria;p__Firmicutes_A;c__Clostridia;o__Lachnospirales;f__Lachnospiraceae;g__Lachnoclostridium_B;s__Lachnoclostridium_B sp900066555	0	1	2	1	1	5	0	0	0	0	3	0	0	0	0	1	2	1	3	2	4	1	3	2	1	0
d__Bacteria;p__Firmicutes_A;c__Clostridia;o__Lachnospirales;f__Lachnospiraceae;g__Roseburia;s__Roseburia sp001940165	0	0	3	0	7	1	0	0	1	0	7	0	0	0	0	0	0	0	2	0	3	1	6	1	1	0
d__Bacteria;p__Firmicutes_A;c__Clostridia;o__Oscillospirales;f__Acutalibacteraceae;g__Eubacterium_R;s__Eubacterium_R faecale	0	0	0	3	5	2	0	0	0	0	13	0	0	0	0	0	0	0	10	0	0	0	0	0	0	0
d__Bacteria;p__Proteobacteria;c__Gammaproteobacteria;o__Pseudomonadales;f__Alcanivoracaceae;g__Alcanivorax;s__Alcanivorax hongdengensis	2	4	0	5	3	7	0	2	0	0	0	0	2	0	0	0	0	0	0	0	0	1	7	0	0	0
d__Bacteria;p__Actinobacteriota;c__Actinomycetia;o__Mycobacteriales;f__Mycobacteriaceae;g__Corynebacterium;__	2	0	2	0	0	2	0	0	2	4	0	3	1	0	2	5	0	3	0	0	0	0	1	0	3	2
d__Bacteria;p__Bacteroidota;c__Bacteroidia;o__Bacteroidales;f__Marinifilaceae;g__Odoribacter;__	0	0	5	0	0	0	0	0	0	0	1	0	5	0	0	0	0	0	0	0	4	0	9	4	4	0
d__Bacteria;p__Firmicutes;c__Bacilli;o__DSM-16016;f__Caldibacillaceae;g__Caldibacillus;s__Caldibacillus debilis	0	2	2	0	0	0	0	0	0	0	0	0	0	0	0	0	0	0	0	0	8	0	2	8	10	0
d__Bacteria;p__Firmicutes;c__Bacilli;o__Lactobacillales;f__Streptococcaceae;g__Streptococcus;s__Streptococcus gallolyticus	0	0	0	0	2	0	0	0	0	0	1	0	2	2	1	2	0	6	0	1	0	2	11	0	0	2
d__Bacteria;p__Firmicutes;c__Bacilli;o__Staphylococcales;f__Salinicoccaceae;g__Jeotgalicoccus;s__Jeotgalicoccus psychrophilus	0	0	0	25	0	2	0	0	0	0	0	0	0	0	0	2	0	1	0	0	0	0	0	2	0	0
d__Bacteria;p__Firmicutes_A;c__Clostridia;o__Lachnospirales;f__Lachnospiraceae;g__NK4A144;s__NK4A144 sp000622025	0	0	1	0	2	0	0	0	0	0	8	0	2	0	0	0	0	0	7	0	0	0	11	0	0	1
d__Bacteria;p__Firmicutes_A;c__Clostridia;o__Oscillospirales;f__Butyricicoccaceae;g__Butyricicoccus;__	1	0	0	1	3	1	0	0	0	0	14	0	0	0	2	0	0	0	9	0	0	1	0	0	0	0
d__Bacteria;p__Proteobacteria;c__Alphaproteobacteria;o__Rhizobiales;f__Rhizobiaceae;g__Neorhizobium;s__Neorhizobium soli	0	0	4	2	0	2	0	0	0	0	0	0	0	0	2	0	2	0	2	0	5	2	6	0	3	2
d__Bacteria;p__Actinobacteriota;c__Actinomycetia;o__Propionibacteriales;f__Propionibacteriaceae;g__Cutibacterium;s__Cutibacterium granulosum	0	4	0	0	1	6	0	8	0	0	4	0	2	0	0	2	0	2	0	0	0	0	0	0	2	0
d__Bacteria;p__Bacteroidota;c__Bacteroidia;o__Bacteroidales;f__Bacteroidaceae;g__Prevotella;s__Prevotella saccharolytica	2	0	3	0	0	0	0	0	0	1	1	0	1	0	0	0	0	0	2	6	4	1	0	0	7	3
d__Bacteria;p__Bacteroidota;c__Bacteroidia;o__Bacteroidales;f__Prolixibacteraceae;g__Puteibacter;s__Puteibacter caeruleilacunae	0	0	3	0	0	0	0	0	0	0	0	0	2	0	0	2	0	2	1	2	0	0	10	2	3	4
d__Bacteria;p__Cyanobacteria;c__Vampirovibrionia;o__Gastranaerophilales;f__Gastranaerophilaceae;g__CAG-196;s__CAG-196 sp002102975	0	0	6	0	0	0	0	0	0	0	0	0	0	0	0	0	0	0	0	0	16	0	0	6	3	0
d__Bacteria;p__Firmicutes;c__Bacilli;o__Lactobacillales;f__Lactobacillaceae;g__Lactobacillus;s__Lactobacillus helveticus	0	2	0	3	0	6	0	2	0	0	0	2	0	5	1	2	0	2	0	0	0	4	0	2	0	0
d__Bacteria;p__Firmicutes;c__Bacilli;o__Lactobacillales;f__Streptococcaceae;g__Streptococcus;s__Streptococcus cristatus_B	0	0	0	10	0	0	0	2	0	0	0	0	0	0	0	2	0	3	0	0	0	2	10	2	0	0
d__Bacteria;p__Firmicutes;c__Bacilli;o__Staphylococcales;f__Staphylococcaceae;g__Staphylococcus;s__Staphylococcus equorum	6	0	0	3	0	0	0	2	2	0	6	2	2	0	0	2	0	0	3	0	0	0	3	0	0	0
d__Bacteria;p__Firmicutes_A;c__Clostridia;o__Oscillospirales;f__Acutalibacteraceae;g__UMGS263;s__UMGS263 sp900540535	0	0	11	0	0	2	0	0	0	0	0	0	0	0	0	0	0	0	1	1	6	0	0	2	8	0
d__Bacteria;p__Firmicutes_A;c__Clostridia;o__Oscillospirales;f__Butyricicoccaceae;g__Butyricicoccus;s__Butyricicoccus pullicaecorum	2	0	0	2	3	5	0	0	0	0	6	1	0	0	0	0	0	1	5	0	0	2	4	0	0	0
d__Bacteria;p__Firmicutes_A;c__Clostridia;o__Oscillospirales;f__Ruminococcaceae;g__Harryflintia;s__Harryflintia acetispora	0	0	1	0	2	9	0	0	0	0	12	0	0	0	0	1	0	0	4	0	0	0	1	0	1	0
d__Bacteria;p__Proteobacteria;c__Gammaproteobacteria;o__Burkholderiales;f__Neisseriaceae;g__Neisseria;s__Neisseria mucosa	2	0	2	5	1	4	0	4	0	0	2	0	0	0	0	2	0	3	3	0	0	0	1	0	0	2
d__Bacteria;p__Actinobacteriota;c__Actinomycetia;o__Actinomycetales;f__Actinomycetaceae;g__Actinomyces;__	0	1	0	3	2	3	0	4	0	2	0	0	0	2	0	4	0	1	0	0	0	0	3	1	2	2
d__Bacteria;p__Actinobacteriota;c__Actinomycetia;o__Propionibacteriales;f__Propionibacteriaceae;g__Cutibacterium;s__Cutibacterium modestum	6	2	4	1	6	2	0	0	1	0	0	0	2	0	0	2	0	2	0	0	2	0	0	0	0	0
d__Bacteria;p__Firmicutes;c__Bacilli;o__Lactobacillales;f__Lactobacillaceae;g__Lactobacillus;s__Lactobacillus jensenii	0	4	0	1	0	0	0	10	0	2	6	0	0	2	0	2	0	2	0	0	0	0	0	0	0	1
d__Bacteria;p__Firmicutes;c__Bacilli;o__Paenibacillales;f__Paenibacillaceae;g__Thermobacillus;s__Thermobacillus xylanilyticus	0	0	4	0	0	0	0	0	0	0	0	0	0	0	0	0	0	0	0	0	0	0	0	8	18	0
d__Bacteria;p__Firmicutes;c__Bacilli;o__Staphylococcales;f__Staphylococcaceae;g__Mammaliicoccus;s__Mammaliicoccus vitulinus	0	1	0	0	0	0	0	4	4	4	2	0	0	0	0	0	0	0	0	2	2	0	1	5	3	2
d__Bacteria;p__Firmicutes;c__Bacilli;o__Staphylococcales;f__Staphylococcaceae;g__Staphylococcus;s__Staphylococcus pseudintermedius	0	0	0	3	4	1	0	0	0	0	11	0	1	0	1	0	0	0	4	0	0	2	3	0	0	0
d__Bacteria;p__Firmicutes_A;c__Clostridia;o__Oscillospirales;f__Butyricicoccaceae;g__Intestinibacillus;s__Intestinibacillus massiliensis	1	0	0	0	0	1	0	0	0	0	1	0	0	0	5	0	0	2	6	0	0	8	6	0	0	0
d__Bacteria;p__Firmicutes_A;c__Clostridia;o__Oscillospirales;f__Ruminococcaceae;g__Soleaferrea;s__Soleaferrea massiliensis	0	1	1	2	0	0	0	0	2	4	1	0	0	1	0	2	2	0	0	0	5	3	2	2	2	0
d__Bacteria;p__Actinobacteriota;c__Actinomycetia;o__Mycobacteriales;f__Mycobacteriaceae;g__Corynebacterium;s__Corynebacterium kroppenstedtii	0	0	0	2	0	5	0	7	0	0	3	0	3	0	0	2	1	2	0	0	0	0	0	0	0	4
d__Bacteria;p__Actinobacteriota;c__Coriobacteriia;o__Coriobacteriales;f__Atopobiaceae;g__Fannyhessea;s__Fannyhessea vaginae	0	0	3	0	0	0	0	0	0	0	0	0	0	0	0	0	0	0	0	0	8	0	0	7	11	0
d__Bacteria;p__Bacteroidota;__;__;__;__;__	0	1	3	0	0	0	0	0	0	0	0	1	0	1	0	0	0	0	0	0	6	0	2	6	9	0
d__Bacteria;p__Bacteroidota;c__Bacteroidia;o__Bacteroidales;f__Bacteroidaceae;g__Prevotella;s__Prevotella buccae	0	1	5	1	1	0	0	0	0	0	2	2	0	0	0	0	0	1	0	0	2	3	1	1	9	0
d__Bacteria;p__Bacteroidota;c__Bacteroidia;o__Bacteroidales;f__Paludibacteraceae;g__F0058;s__F0058 sp000768855	0	0	0	7	9	0	0	0	0	0	6	0	0	0	0	0	0	0	7	0	0	0	0	0	0	0
d__Bacteria;p__Bacteroidota;c__Bacteroidia;o__Chitinophagales;f__Chitinophagaceae;g__Segetibacter;s__Segetibacter koreensis	0	0	0	0	2	0	0	0	0	0	4	0	1	0	0	0	0	3	0	0	0	0	15	0	0	4
d__Bacteria;p__Firmicutes;c__Bacilli;o__Erysipelotrichales;f__Erysipelotrichaceae;g__Dielma;s__Dielma fastidiosa	0	0	7	0	0	0	0	0	0	0	0	0	0	0	0	0	0	0	0	0	6	0	0	2	14	0
d__Bacteria;p__Firmicutes_A;c__Clostridia;o__Lachnospirales;f__Lachnospiraceae;g__FD2005;s__FD2005 sp000702525	0	2	1	0	0	5	0	0	0	0	7	0	0	0	0	3	0	0	2	0	3	0	4	1	1	0
d__Bacteria;p__Firmicutes_A;c__Clostridia;o__Lachnospirales;f__Lachnospiraceae;g__Mediterraneibacter;s__Mediterraneibacter cottocaccae	0	0	4	0	2	0	0	0	0	0	4	0	0	1	2	0	0	0	5	1	2	1	1	3	1	2
d__Bacteria;p__Proteobacteria;c__Gammaproteobacteria;o__Beggiatoales;f__Beggiatoaceae;g__Thiomargarita;__	0	0	3	1	0	4	0	1	0	0	0	2	2	0	2	3	0	2	1	2	0	0	3	2	1	0
d__Bacteria;p__Bacteroidota;c__Bacteroidia;o__Bacteroidales;f__Bacteroidaceae;g__Prevotella;s__Prevotella fusca	0	0	4	0	1	0	0	0	0	1	0	0	1	1	1	0	0	1	0	0	6	1	3	0	7	1
d__Bacteria;p__Bacteroidota;c__Bacteroidia;o__Bacteroidales;f__Tannerellaceae;g__Barb7;s__Barb7 sp010500925	0	4	0	7	0	1	0	4	2	2	0	0	0	1	0	0	0	0	0	0	1	0	0	2	0	4
d__Bacteria;p__Firmicutes;c__Bacilli;o__Staphylococcales;f__Gemellaceae;g__Gemella;s__Gemella haemolysans	2	2	0	6	0	2	0	0	0	1	0	4	0	0	0	2	2	2	0	0	2	3	0	0	0	0
d__Bacteria;p__Firmicutes_A;c__Clostridia;o__Lachnospirales;f__Lachnospiraceae;g__CAG-632;s__CAG-632 sp900539185	0	0	0	0	1	6	0	0	0	2	6	0	0	0	0	0	0	0	5	0	0	0	5	2	0	1
d__Bacteria;p__Firmicutes_A;c__Clostridia;o__Lachnospirales;f__Lachnospiraceae;g__Coprococcus_A;s__Coprococcus_A catus	1	0	4	1	1	0	0	0	1	0	1	1	0	0	2	0	0	1	2	0	1	4	3	2	3	0
d__Bacteria;p__Firmicutes_A;c__Clostridia;o__Lachnospirales;f__Lachnospiraceae;g__NK4A144;s__NK4A144 sp000701625	1	0	0	0	1	1	0	0	2	0	2	1	0	0	0	2	0	0	1	2	0	1	9	0	0	5
d__Bacteria;p__Firmicutes_A;c__Clostridia;o__Lachnospirales;f__Lachnospiraceae;g__Oribacterium;__	0	0	2	1	0	0	0	0	1	0	5	0	0	0	0	0	0	0	4	0	1	1	4	1	7	1
d__Bacteria;p__Firmicutes_A;c__Clostridia;o__Oscillospirales;f__Acutalibacteraceae;g__Acutalibacter;s__Acutalibacter timonensis	1	0	0	6	3	2	0	0	2	0	7	0	0	2	2	0	0	0	3	0	0	0	0	0	0	0
d__Bacteria;p__Firmicutes_A;c__Clostridia;o__Oscillospirales;f__Acutalibacteraceae;g__Clostridium_E;s__Clostridium_E sporosphaeroides	0	0	0	3	3	4	0	0	0	0	9	0	0	0	0	0	0	0	8	0	0	0	1	0	0	0
d__Bacteria;p__Firmicutes_A;c__Clostridia;o__Oscillospirales;f__Oscillospiraceae;g__Intestinimonas;__	0	0	0	2	3	4	0	0	0	0	5	0	0	0	1	0	0	2	5	0	0	1	4	0	0	1
d__Bacteria;p__Firmicutes_A;c__Clostridia;o__Oscillospirales;f__Oscillospiraceae;g__Oscillibacter;s__Oscillibacter ruminantium	0	0	0	6	2	0	0	0	1	0	7	2	1	2	0	0	0	0	5	1	0	0	1	0	0	0
d__Bacteria;p__Firmicutes_C;c__Negativicutes;o__Veillonellales;f__Dialisteraceae;g__Dialister;__	0	0	3	0	0	0	0	0	0	0	0	0	0	0	0	0	0	2	0	0	10	0	0	3	10	0
d__Bacteria;p__Proteobacteria;c__Gammaproteobacteria;o__Burkholderiales;f__Neisseriaceae;g__Neisseria;__	0	2	0	2	0	6	0	4	0	0	1	0	0	1	0	2	2	2	0	0	0	0	2	0	2	2
d__Bacteria;p__Proteobacteria;c__Gammaproteobacteria;o__Pseudomonadales;f__Moraxellaceae;g__Moraxella_A;s__Moraxella_A cinereus	0	0	0	2	2	5	0	1	1	2	4	1	0	2	2	2	0	0	0	0	0	0	2	0	2	0
d__Bacteria;p__Actinobacteriota;c__Actinomycetia;o__Actinomycetales;f__Micrococcaceae;g__Kocuria;s__Kocuria marina_A	10	0	0	10	0	3	0	0	0	0	0	0	2	0	0	0	0	0	0	0	0	0	0	0	2	0
d__Bacteria;p__Firmicutes_A;c__Clostridia;o__Lachnospirales;f__Lachnospiraceae;g__Butyrivibrio;s__Butyrivibrio sp000421405	0	0	8	0	0	0	0	0	0	0	1	0	0	0	0	0	0	0	1	0	5	0	0	3	9	0
d__Bacteria;p__Proteobacteria;c__Alphaproteobacteria;o__Rhizobiales;f__Rhizobiaceae;g__Mesorhizobium;s__Mesorhizobium sp004010325	0	2	3	2	0	8	0	6	0	1	1	0	0	0	1	2	0	0	0	0	0	0	0	0	1	0
d__Bacteria;p__Campylobacterota;c__Campylobacteria;o__Campylobacterales;f__Helicobacteraceae;g__Helicobacter_C;s__Helicobacter_C sp000765665	0	0	0	0	2	7	0	0	0	0	9	0	0	0	0	0	0	0	6	0	0	0	1	0	1	0
d__Bacteria;p__Firmicutes;c__Bacilli;o__Acholeplasmatales;f__Acholeplasmataceae;g__Acholeplasma;s__Acholeplasma equifetale	0	0	0	2	2	2	0	0	0	0	1	0	2	0	0	1	0	2	1	0	0	1	8	0	0	4
d__Bacteria;p__Firmicutes;c__Bacilli;o__Staphylococcales;f__Staphylococcaceae;g__Staphylococcus;s__Staphylococcus aureus	0	0	0	1	2	1	0	0	0	0	9	0	2	0	1	1	0	2	2	0	0	0	3	0	0	2
d__Bacteria;p__Firmicutes_A;c__Clostridia;o__Lachnospirales;f__Lachnospiraceae;g__Anaerobium;s__Anaerobium acetethylicum	0	0	0	6	0	2	0	0	0	0	14	0	0	0	0	0	0	0	4	0	0	0	0	0	0	0
d__Bacteria;p__Firmicutes_A;c__Clostridia;o__Lachnospirales;f__Lachnospiraceae;g__Suipraeoptans;s__Suipraeoptans intestinalis	0	0	2	1	1	1	0	0	0	0	4	0	2	0	0	1	0	0	4	0	1	0	8	1	0	0
d__Bacteria;p__Firmicutes_A;c__Clostridia;o__Oscillospirales;f__Acutalibacteraceae;g__CAG-217;s__CAG-217 sp000436335	0	0	0	4	1	2	0	0	0	0	6	1	0	0	0	2	0	0	1	0	0	5	0	0	0	4
d__Bacteria;p__Firmicutes_A;c__Clostridia;o__Oscillospirales;f__Oscillospiraceae;g__Evtepia;s__Evtepia sp004556345	1	0	0	2	2	0	0	0	0	1	3	0	0	3	1	0	0	1	7	0	0	0	4	0	1	0
d__Bacteria;p__Firmicutes_C;c__Negativicutes;o__Veillonellales;f__Veillonellaceae;g__Veillonella;__	0	2	0	2	0	4	0	4	0	0	0	0	0	0	0	0	0	1	4	0	4	0	4	1	0	0
d__Bacteria;p__Proteobacteria;c__Gammaproteobacteria;o__Burkholderiales;f__Burkholderiaceae;g__Achromobacter;s__Achromobacter marplatensis	0	2	0	6	0	11	0	0	0	3	0	2	0	0	0	2	0	0	0	0	0	0	0	0	0	0
d__Bacteria;p__Proteobacteria;c__Gammaproteobacteria;o__Enterobacterales;f__Pasteurellaceae;g__Haemophilus_D;__	0	3	1	7	0	5	0	0	0	0	0	2	0	0	0	2	0	0	0	0	2	0	3	0	1	0
d__Bacteria;p__Actinobacteriota;c__Actinomycetia;o__Actinomycetales;f__Microbacteriaceae;g__Agrococcus;s__Agrococcus lahaulensis	4	0	0	2	0	0	0	0	0	0	0	0	0	0	0	0	0	0	0	0	0	0	0	0	19	0
d__Bacteria;p__Bacteroidota;c__Bacteroidia;o__Bacteroidales;f__Bacteroidaceae;g__Bacteroides_H;s__Bacteroides_H sp010501015	4	0	0	0	0	0	0	0	0	2	0	0	1	0	0	2	0	0	0	2	0	0	9	0	3	2
d__Bacteria;p__Bacteroidota;c__Bacteroidia;o__Bacteroidales;f__Bacteroidaceae;g__Prevotella;s__Prevotella intermedia	1	2	2	0	0	0	0	0	0	0	0	0	0	2	0	0	2	0	0	2	3	0	4	3	4	0
d__Bacteria;p__Firmicutes;c__Bacilli;o__Lactobacillales;f__Lactobacillaceae;g__Lacticaseibacillus;__	0	2	0	2	4	3	0	6	1	4	0	0	0	0	0	2	0	0	0	0	0	0	1	0	0	0
d__Bacteria;p__Firmicutes;c__Bacilli;o__Staphylococcales;f__Salinicoccaceae;g__Salinicoccus;s__Salinicoccus albus	0	0	0	2	4	0	0	0	0	0	7	0	2	0	0	0	0	0	8	0	0	0	2	0	0	0
d__Bacteria;p__Firmicutes_A;c__Clostridia;o__Lachnospirales;f__Lachnospiraceae;g__Copromonas;__	0	0	3	0	5	0	0	0	0	0	0	0	0	0	0	0	0	1	9	0	3	0	1	2	1	0
d__Bacteria;p__Actinobacteriota;c__Actinomycetia;o__Actinomycetales;f__Micrococcaceae;g__Rothia;__	0	0	0	0	0	2	0	5	0	4	2	0	0	0	0	0	0	2	1	0	0	0	1	1	1	5
d__Bacteria;p__Bacteroidota;c__Bacteroidia;o__Bacteroidales;f__Bacteroidaceae;g__Bacteroides;s__Bacteroides reticulotermitis	0	0	0	0	0	0	0	0	3	1	0	0	1	0	0	0	2	0	0	1	0	0	11	1	4	0
d__Bacteria;p__Campylobacterota;c__Campylobacteria;o__Campylobacterales;f__Helicobacteraceae;g__Helicobacter_D;s__Helicobacter_D pullorum	0	0	1	2	3	1	0	0	0	0	4	0	0	0	0	0	0	0	9	0	1	0	1	2	0	0
d__Bacteria;p__Desulfobacterota_I;c__Desulfovibrionia;o__Desulfovibrionales;f__Desulfovibrionaceae;g__Desulfolutivibrio;s__Desulfolutivibrio sulfodismutans	0	0	0	0	0	0	0	0	2	0	0	0	4	0	0	0	0	2	0	4	0	1	7	0	1	3
d__Bacteria;p__Firmicutes_A;c__Clostridia;o__Lachnospirales;f__Anaerotignaceae;g__Anaerotignum;s__Anaerotignum sp004557645	0	0	0	1	2	2	0	0	1	1	2	0	1	0	0	0	0	3	0	1	2	3	4	0	1	0
d__Bacteria;p__Firmicutes_A;c__Clostridia;o__Lachnospirales;f__Lachnospiraceae;g__Bacteroides_F;s__Bacteroides_F pectinophilus	1	2	1	1	2	0	0	0	0	0	3	0	0	0	0	0	0	2	0	0	5	0	2	1	2	2
d__Bacteria;p__Firmicutes_A;c__Clostridia;o__Lachnospirales;f__Lachnospiraceae;g__Ventrimonas;s__Ventrimonas sp003481825	0	0	0	1	2	1	0	0	0	0	1	0	1	1	1	0	1	0	2	2	4	4	1	1	1	0
d__Bacteria;p__Firmicutes_A;c__Clostridia;o__Oscillospirales;f__Oscillospiraceae;g__Onthomonas;__	5	0	0	2	2	0	0	0	0	0	4	0	0	0	1	0	0	0	2	0	3	0	1	0	4	0
d__Bacteria;p__Proteobacteria;c__Alphaproteobacteria;o__Sphingomonadales;f__Sphingomonadaceae;g__Novosphingobium;s__Novosphingobium ginsenosidimutans	0	0	0	0	0	0	0	0	2	0	0	0	1	0	0	3	0	2	0	2	0	0	12	0	0	2
d__Bacteria;p__Bacteroidota;c__Bacteroidia;o__Bacteroidales;f__Bacteroidaceae;g__Bacteroides_H;s__Bacteroides_H sp010500965	0	0	3	0	0	0	0	0	2	0	0	0	0	0	0	0	0	0	1	2	2	0	5	2	6	0
d__Bacteria;p__Bacteroidota;c__Bacteroidia;o__Bacteroidales;f__Bacteroidaceae;g__Prevotella;s__Prevotella sp900107705	0	0	5	0	0	0	0	0	4	2	0	0	0	0	0	0	2	0	0	1	5	0	0	0	4	0
d__Bacteria;p__Bacteroidota;c__Bacteroidia;o__Flavobacteriales;f__Weeksellaceae;g__Cloacibacterium;s__Cloacibacterium normanense	0	2	0	2	1	3	0	7	0	0	0	0	0	2	0	1	1	0	0	0	0	0	4	0	0	0
d__Bacteria;p__Chloroflexota;c__Ktedonobacteria;o__Ktedonobacterales;f__Ktedonobacteraceae;g__CF-154;s__CF-154 sp005879655	0	1	1	2	2	7	0	10	0	0	0	0	0	0	0	0	0	0	0	0	0	0	0	0	0	0
d__Bacteria;p__Firmicutes;c__Bacilli;o__Bacillales_B;f__DSM-18226;g__Niallia;s__Niallia circulans	0	0	2	8	1	4	0	2	2	0	0	0	0	0	4	0	0	0	0	0	0	0	0	0	0	0
d__Bacteria;p__Firmicutes;c__Bacilli;o__Erysipelotrichales;f__Erysipelotrichaceae;g__Amedibacterium;s__Amedibacterium intestinale	1	0	1	0	0	1	0	0	2	6	1	0	0	3	0	0	0	0	2	5	1	0	0	0	0	0
d__Bacteria;p__Firmicutes;c__Bacilli;o__Lactobacillales;f__Enterococcaceae;g__Enterococcus_B;s__Enterococcus_B faecium	0	0	3	0	0	0	0	0	0	0	0	0	0	2	0	0	2	3	0	2	0	0	9	0	0	2
d__Bacteria;p__Firmicutes_A;c__Clostridia;o__Christensenellales;f__CAG-138;g__RUG472;s__RUG472 sp902765005	0	0	0	1	4	5	0	0	0	0	3	1	0	0	0	0	0	0	8	0	0	0	1	0	0	0
d__Bacteria;p__Firmicutes_A;c__Clostridia;o__Lachnospirales;f__Lachnospiraceae;g__G11;s__G11 sp900103495	2	0	1	0	1	1	0	0	0	0	1	0	4	1	2	0	0	1	3	0	1	1	3	1	0	0
d__Bacteria;p__Firmicutes_A;c__Clostridia;o__Lachnospirales;f__Lachnospiraceae;g__Porcincola;s__Porcincola intestinalis	0	0	0	0	0	0	0	0	9	0	0	0	0	0	0	0	5	0	0	9	0	0	0	0	0	0
d__Bacteria;p__Firmicutes_A;c__Clostridia;o__Oscillospirales;f__Acutalibacteraceae;g__Acutalibacter;s__Acutalibacter ornithocaccae	0	0	0	0	3	3	0	0	1	0	7	0	0	0	0	0	0	0	4	0	0	1	4	0	0	0
d__Bacteria;p__Firmicutes_A;c__Clostridia;o__Peptostreptococcales;f__Anaerovoracaceae;g__Emergencia;s__Emergencia timonensis	0	0	4	1	1	1	0	0	0	0	1	0	0	0	0	0	0	0	5	0	4	0	2	1	3	0
d__Bacteria;p__Actinobacteriota;c__Actinomycetia;o__Actinomycetales;f__Actinomycetaceae;g__Pauljensenia;__	0	0	0	1	2	2	0	3	2	0	2	0	2	0	0	0	0	2	0	0	0	0	0	2	2	2
d__Bacteria;p__Bacteroidota;c__Bacteroidia;o__Bacteroidales;f__Bacteroidaceae;g__Prevotella;s__Prevotella sp900313215	0	0	2	0	1	0	0	0	1	0	1	0	0	0	1	1	0	1	3	3	2	1	2	0	3	0
d__Bacteria;p__Firmicutes_A;c__Clostridia;o__Lachnospirales;f__Lachnospiraceae;g__Blautia_A;s__Blautia_A obeum	0	0	0	1	3	0	0	0	0	3	1	0	0	0	0	0	2	0	5	0	3	0	1	0	1	2
d__Bacteria;p__Firmicutes_A;c__Clostridia;o__Lachnospirales;f__Lachnospiraceae;g__Butyrivibrio;s__Butyrivibrio proteoclasticus	0	0	0	0	0	0	0	0	3	6	0	0	0	0	0	0	5	0	0	8	0	0	0	0	0	0
d__Bacteria;p__Firmicutes_A;c__Clostridia;o__Lachnospirales;f__Lachnospiraceae;g__Extibacter;s__Extibacter hylemonae	0	0	0	2	0	1	0	0	0	0	3	0	1	0	0	0	0	0	5	0	2	4	1	0	3	0
d__Bacteria;p__Firmicutes_A;c__Clostridia;o__Oscillospirales;f__Acutalibacteraceae;g__UBA1417;s__UBA1417 sp003531055	2	0	2	0	5	2	0	0	0	0	1	0	0	1	0	0	0	0	6	0	0	0	3	0	0	0
d__Bacteria;p__Firmicutes_A;c__Clostridia;o__Oscillospirales;f__Ruminococcaceae;g__UBA7477;s__UBA7477 sp001940995	0	1	10	0	0	0	0	0	0	0	0	0	0	0	0	0	0	0	1	0	0	0	0	1	9	0
d__Bacteria;p__Firmicutes_A;c__Clostridia;o__Tissierellales;f__Peptoniphilaceae;g__Finegoldia;s__Finegoldia magna_H	0	0	0	0	0	2	0	0	2	2	0	0	2	0	1	0	0	0	2	0	0	0	5	2	2	2
d__Bacteria;p__Proteobacteria;c__Alphaproteobacteria;o__Rhizobiales;f__Rhizobiaceae;g__Mesorhizobium;s__Mesorhizobium sp006442685	2	0	0	0	0	3	0	0	2	0	0	0	0	0	0	0	1	0	0	0	0	0	0	0	13	1
d__Bacteria;p__Proteobacteria;c__Alphaproteobacteria;o__Rhizobiales;f__Xanthobacteraceae;g__Blastochloris;s__Blastochloris sulfoviridis	0	0	2	3	0	8	0	3	1	1	0	0	0	1	1	0	0	0	0	0	0	0	0	0	2	0
d__Bacteria;p__Proteobacteria;c__Gammaproteobacteria;o__Enterobacterales;f__Succinivibrionaceae;g__Succinivibrio;s__Succinivibrio sp000431835	0	0	0	0	0	0	0	0	2	8	0	0	0	0	0	0	2	0	0	10	0	0	0	0	0	0
d__Bacteria;p__Proteobacteria;c__Gammaproteobacteria;o__Pseudomonadales;f__Moraxellaceae;g__Acinetobacter;s__Acinetobacter pseudolwoffii	0	0	0	2	0	2	0	0	0	6	2	0	2	0	2	2	2	2	0	0	0	0	0	0	0	0
d__Bacteria;p__Proteobacteria;c__Gammaproteobacteria;o__Pseudomonadales;f__Pseudomonadaceae;g__Pseudomonas_E;s__Pseudomonas_E lurida	0	1	0	3	4	4	0	1	0	0	2	0	0	0	0	3	0	0	0	0	0	0	0	0	0	4
d__Bacteria;p__Actinobacteriota;c__Actinomycetia;o__Actinomycetales;f__Dermabacteraceae;g__Brachybacterium;s__Brachybacterium paraconglomeratum	4	0	0	0	0	3	0	0	1	0	1	0	0	0	2	0	1	3	0	0	0	2	0	0	2	2
d__Bacteria;p__Bacteroidota;c__Bacteroidia;o__Bacteroidales;f__Bacteroidaceae;g__Prevotella;s__Prevotella sp900113305	0	0	3	0	0	0	0	0	0	0	1	0	0	0	0	0	0	0	0	0	4	1	4	0	5	3
d__Bacteria;p__Bacteroidota;c__Bacteroidia;o__Bacteroidales;f__UBA932;g__Cryptobacteroides;s__Cryptobacteroides sp004552965	0	0	0	3	2	0	0	0	2	0	2	0	1	0	0	0	0	0	10	0	0	0	0	0	0	1
d__Bacteria;p__Campylobacterota;c__Campylobacteria;__;__;__;__	0	2	2	2	2	3	0	0	0	0	1	0	0	0	0	0	0	1	2	0	2	0	2	0	2	0
d__Bacteria;p__Campylobacterota;c__Campylobacteria;o__Campylobacterales;f__Campylobacteraceae;g__Campylobacter_D;s__Campylobacter_D coli_A	0	0	0	0	4	0	0	0	2	0	10	0	0	0	0	0	0	0	1	0	0	0	0	0	4	0
d__Bacteria;p__Desulfobacterota_I;c__Desulfovibrionia;o__Desulfovibrionales;f__Desulfovibrionaceae;g__Desulfovibrio;s__Desulfovibrio sp011039135	0	0	0	0	3	0	0	0	2	3	3	0	0	0	0	0	2	0	4	1	1	1	0	1	0	0
d__Bacteria;p__Firmicutes;c__Bacilli;o__Lactobacillales;f__Streptococcaceae;g__Streptococcus;s__Streptococcus cuniculi_A	0	0	2	4	3	10	0	1	0	0	0	0	0	0	1	0	0	0	0	0	0	0	0	0	0	0
d__Bacteria;p__Firmicutes_A;c__Clostridia;o__Christensenellales;f__CAG-917;g__CAG-1138;s__CAG-1138 sp000434675	0	0	0	0	0	0	0	0	0	0	1	2	0	0	0	1	0	0	0	5	0	0	8	2	0	2
d__Bacteria;p__Firmicutes_A;c__Clostridia;o__Lachnospirales;f__Lachnospiraceae;g__Lachnoclostridium_A;s__Lachnoclostridium_A sp002160755	0	0	3	1	2	0	0	0	0	0	8	0	0	0	0	0	0	0	4	1	0	0	0	0	2	0
d__Bacteria;p__Firmicutes_A;c__Clostridia;o__Lachnospirales;f__Lachnospiraceae;g__Lacrimispora;__	0	0	1	0	0	3	0	0	0	1	0	0	0	0	0	0	0	0	7	0	4	1	2	0	1	1
d__Bacteria;p__Firmicutes_A;c__Clostridia;o__Oscillospirales;f__Oscillospiraceae;g__Faecousia;s__Faecousia sp000434635	0	0	0	3	2	3	0	0	0	0	1	0	0	0	0	0	0	0	6	0	0	1	4	0	0	1
d__Bacteria;p__Firmicutes_A;c__Clostridia;o__Peptostreptococcales;f__Anaerovoracaceae;g__CAG-238;s__CAG-238 sp900542245	0	0	3	6	1	0	0	0	0	0	3	0	0	0	0	0	0	0	1	1	0	0	2	3	1	0
d__Bacteria;p__Proteobacteria;c__Alphaproteobacteria;o__RF32;f__CAG-239;g__HGM16780;s__HGM16780 sp900538765	0	0	0	0	0	0	0	0	2	0	0	0	1	0	0	0	0	0	0	2	5	1	5	0	1	4
d__Bacteria;p__Proteobacteria;c__Alphaproteobacteria;o__Rhizobiales;f__Rhizobiaceae;g__Mesorhizobium;__	0	0	0	5	1	7	0	0	0	0	0	0	0	1	0	4	0	0	0	0	0	0	0	0	0	3
d__Bacteria;p__Proteobacteria;c__Gammaproteobacteria;o__Pseudomonadales;f__Moraxellaceae;g__Moraxella_A;s__Moraxella_A osloensis	0	0	0	2	2	3	0	4	0	0	2	0	0	1	2	0	0	2	0	0	0	0	3	0	0	0
d__Bacteria;p__Actinobacteriota;c__Actinomycetia;o__Mycobacteriales;f__Mycobacteriaceae;g__Corynebacterium;s__Corynebacterium xerosis	0	0	0	12	0	3	0	0	0	0	0	0	2	0	2	1	0	0	0	0	0	0	0	0	0	0
d__Bacteria;p__Cyanobacteria;c__Vampirovibrionia;o__Gastranaerophilales;f__Gastranaerophilaceae;g__Limenecus;s__Limenecus avicola	1	0	2	0	2	0	0	0	0	0	2	0	0	1	0	0	0	1	4	0	0	1	5	0	0	1
d__Bacteria;p__Firmicutes;c__Bacilli;o__Erysipelotrichales;f__Erysipelotrichaceae;g__Faecalitalea;s__Faecalitalea cylindroides	0	0	0	0	0	0	0	0	0	0	1	0	0	0	0	3	0	2	1	0	3	3	5	0	2	0
d__Bacteria;p__Firmicutes;c__Bacilli;o__Erysipelotrichales;f__Erysipelotrichaceae;g__Ileibacterium;s__Ileibacterium valens	0	0	0	1	1	4	0	0	0	0	0	0	1	0	0	0	0	1	5	0	0	1	6	0	0	0
d__Bacteria;p__Firmicutes;c__Bacilli;o__Lactobacillales;f__Carnobacteriaceae;g__Alkalibacterium;s__Alkalibacterium sp002500855	0	0	0	15	0	0	0	0	0	0	0	0	0	0	0	0	0	0	0	0	0	0	0	0	0	5
d__Bacteria;p__Firmicutes_A;c__Clostridia;o__Christensenellales;f__CAG-1252;g__CAG-1252;s__CAG-1252 sp003445835	0	0	1	0	1	2	0	0	0	0	0	0	0	0	0	0	0	0	0	0	2	1	2	1	7	3
d__Bacteria;p__Firmicutes_A;c__Clostridia;o__Lachnospirales;f__Lachnospiraceae;g__CAG-317;__	0	0	0	0	1	0	0	0	0	0	4	0	3	0	0	0	0	0	2	0	0	7	3	0	0	0
d__Bacteria;p__Firmicutes_A;c__Clostridia;o__Lachnospirales;f__Lachnospiraceae;g__Coprococcus;s__Coprococcus eutactus_A	0	0	0	0	0	0	0	0	0	0	0	0	2	1	0	2	0	0	0	0	0	1	12	0	0	2
d__Bacteria;p__Firmicutes_A;c__Clostridia;o__Lachnospirales;f__Lachnospiraceae;g__Eubacterium_F;__	0	0	0	0	0	0	0	0	2	3	1	0	0	0	2	0	0	1	0	8	2	1	0	0	0	0
d__Bacteria;p__Firmicutes_A;c__Clostridia;o__Lachnospirales;f__Lachnospiraceae;g__Lachnoclostridium;s__Lachnoclostridium phytofermentans	0	0	0	0	6	4	0	0	0	0	4	0	0	0	0	0	0	0	5	0	0	0	1	0	0	0
d__Bacteria;p__Firmicutes_A;c__Clostridia;o__Oscillospirales;f__Acutalibacteraceae;g__Ruminococcus_E;s__Ruminococcus_E sp900100595	0	0	0	1	5	2	0	0	0	0	4	0	0	0	1	0	0	0	6	0	0	0	1	0	0	0
d__Bacteria;p__Firmicutes_A;c__Clostridia;o__Oscillospirales;f__Oscillospiraceae;g__ER4;s__ER4 sp000765235	0	0	0	1	1	1	0	0	0	0	5	0	0	0	0	0	0	1	6	0	0	1	4	0	0	0
d__Bacteria;p__Fusobacteriota;c__Fusobacteriia;o__Fusobacteriales;f__Leptotrichiaceae;g__Leptotrichia;s__Leptotrichia shahii	0	0	0	0	0	1	0	1	0	0	0	0	1	0	0	1	0	3	0	0	0	0	10	0	0	3
d__Bacteria;p__Proteobacteria;c__Gammaproteobacteria;o__Enterobacterales;f__Pasteurellaceae;g__Haemophilus_D;s__Haemophilus_D parainfluenzae	0	0	1	0	2	0	0	1	0	0	1	0	1	0	0	0	0	4	0	4	1	2	3	0	0	0
d__Bacteria;p__Actinobacteriota;c__Actinomycetia;o__Mycobacteriales;f__Mycobacteriaceae;g__Corynebacterium;s__Corynebacterium matruchotii	0	0	0	4	0	4	0	2	0	1	0	0	0	0	0	6	0	0	0	0	0	0	2	0	0	0
d__Bacteria;p__Bacteroidota;c__Bacteroidia;o__Bacteroidales;f__Bacteroidaceae;g__Prevotella;s__Prevotella melaninogenica	0	0	0	0	0	7	0	0	1	0	2	0	0	1	0	1	0	0	0	0	0	2	2	2	0	1
d__Bacteria;p__Bacteroidota;c__Bacteroidia;o__Bacteroidales;f__Bacteroidaceae;g__Prevotella;s__Prevotella multiformis	0	0	1	0	0	0	0	0	0	0	0	0	0	0	0	1	2	0	0	0	3	1	3	2	6	0
d__Bacteria;p__Bacteroidota;c__Bacteroidia;o__Bacteroidales;f__UBA932;__;__	0	0	6	0	0	0	0	0	0	1	0	0	0	0	0	0	0	0	0	0	6	0	0	4	2	0
d__Bacteria;p__Firmicutes;c__Bacilli;o__Lactobacillales;f__Streptococcaceae;g__Lactococcus;s__Lactococcus lactis	0	0	0	2	0	0	0	0	0	0	0	0	2	2	0	0	0	0	0	0	0	0	8	1	2	2
d__Bacteria;p__Firmicutes;c__Bacilli;o__Staphylococcales;f__Staphylococcaceae;g__Staphylococcus;s__Staphylococcus pettenkoferi	0	0	0	0	0	0	0	0	0	0	17	0	2	0	0	0	0	0	0	0	0	0	0	0	0	0
d__Bacteria;p__Firmicutes_A;c__Clostridia;o__Christensenellales;f__CAG-314;g__SFEB01;s__SFEB01 sp004558105	0	0	5	1	0	0	0	0	0	0	0	0	2	0	0	1	0	0	0	0	2	2	3	1	2	0
d__Bacteria;p__Firmicutes_A;c__Clostridia;o__Lachnospirales;f__Lachnospiraceae;g__Lachnobacterium;s__Lachnobacterium bovis_A	0	0	0	0	2	3	0	0	1	0	4	0	0	0	0	0	0	0	5	1	0	0	2	0	1	0
d__Bacteria;p__Firmicutes_A;c__Clostridia;o__Lachnospirales;f__Lachnospiraceae;g__Lachnospira;s__Lachnospira sp000436535	0	0	4	0	2	0	0	0	0	0	1	0	0	0	1	0	1	0	3	1	3	0	0	2	1	0
d__Bacteria;p__Firmicutes_A;c__Clostridia;o__Lachnospirales;f__Lachnospiraceae;g__Schaedlerella;s__Schaedlerella sp900066545	0	0	6	0	1	0	0	0	0	0	2	0	0	0	0	0	0	0	1	0	4	0	1	0	4	0
d__Bacteria;p__Firmicutes_A;c__Clostridia;o__Lachnospirales;f__Lachnospiraceae;g__Stomatobaculum;s__Stomatobaculum naviforme	0	0	0	0	3	2	0	0	0	0	6	0	1	0	0	0	0	0	4	2	0	0	0	0	0	1
d__Bacteria;p__Firmicutes_A;c__Clostridia;o__Oscillospirales;f__Acutalibacteraceae;g__Eubacterium_R;s__Eubacterium_R faecavium	0	2	4	0	0	0	0	0	0	0	1	0	0	0	0	0	0	0	0	0	2	2	2	2	4	0
d__Bacteria;p__Firmicutes_A;c__Clostridia;o__Oscillospirales;f__Oscillospiraceae;g__Sporobacter;s__Sporobacter termitidis	0	0	0	2	2	3	0	0	0	0	5	0	0	0	0	0	0	0	7	0	0	0	0	0	0	0
d__Bacteria;p__Firmicutes_A;c__Clostridia;o__TANB77;f__CAG-508;g__UMGS1994;s__UMGS1994 sp900553945	0	0	0	4	2	5	0	0	0	0	6	0	0	0	0	0	0	0	2	0	0	0	0	0	0	0
d__Bacteria;p__Firmicutes_C;c__Negativicutes;o__Selenomonadales;f__Selenomonadaceae;g__Megamonas;s__Megamonas funiformis	2	0	0	2	0	2	0	1	0	0	4	0	0	0	2	0	2	2	0	0	0	0	0	0	0	2
d__Bacteria;p__Proteobacteria;c__Alphaproteobacteria;o__RF32;f__CAG-239;g__Scatocola;__	0	1	1	0	0	0	0	0	2	0	0	0	0	0	0	0	0	0	0	0	5	0	0	2	8	0
d__Bacteria;p__Proteobacteria;c__Alphaproteobacteria;o__Reyranellales;f__Reyranellaceae;g__Reyranella;s__Reyranella soli	3	0	0	0	0	1	0	0	2	1	0	2	0	0	3	3	0	1	0	0	0	0	1	0	0	2
d__Bacteria;p__Proteobacteria;c__Gammaproteobacteria;o__Burkholderiales;f__Burkholderiaceae;g__Parasutterella;s__Parasutterella sp009767915	0	3	2	0	0	0	0	0	0	1	0	0	0	0	0	0	0	0	0	1	3	0	2	4	3	0
d__Bacteria;p__Proteobacteria;c__Gammaproteobacteria;o__Pseudomonadales;f__Pseudomonadaceae;g__Pseudomonas_A;s__Pseudomonas_A stutzeri	0	0	0	0	2	2	0	3	0	0	2	0	0	2	2	0	2	2	0	0	0	0	0	0	2	0
d__Bacteria;p__Actinobacteriota;c__Actinomycetia;o__Actinomycetales;f__Micrococcaceae;g__Kocuria;s__Kocuria rhizophila_A	1	1	0	0	0	0	0	3	0	2	0	0	0	0	10	0	1	0	0	0	0	0	0	0	0	0
d__Bacteria;p__Firmicutes_A;c__Clostridia;o__Christensenellales;f__CAG-138;__;__	0	0	2	1	0	0	0	0	0	0	1	4	0	0	0	0	0	0	2	0	5	0	0	1	2	0
d__Bacteria;p__Firmicutes_A;c__Clostridia;o__Christensenellales;f__CAG-917;g__CAG-475;__	0	0	0	0	2	2	0	0	1	0	2	0	1	0	0	0	0	1	2	0	0	4	3	0	0	0
d__Bacteria;p__Firmicutes_A;c__Clostridia;o__Eubacteriales;f__Eubacteriaceae;g__Eubacterium;s__Eubacterium callanderi	0	2	0	0	0	3	0	0	2	0	1	0	0	0	1	1	0	1	5	1	0	1	0	0	0	0
d__Bacteria;p__Firmicutes_A;c__Clostridia;o__Lachnospirales;f__Lachnospiraceae;g__Blautia_A;s__Blautia_A wexlerae	2	0	0	2	1	1	0	2	0	0	1	0	2	0	0	0	0	0	0	0	0	1	4	0	0	2
d__Bacteria;p__Firmicutes_A;c__Clostridia;o__Lachnospirales;f__Lachnospiraceae;g__Fimimorpha;s__Fimimorpha sp900045905	1	0	0	1	0	0	0	0	0	0	0	0	2	0	4	0	0	0	2	0	1	1	5	0	1	0
d__Bacteria;p__Firmicutes_A;c__Clostridia;o__Lachnospirales;f__Lachnospiraceae;g__Mobilitalea;s__Mobilitalea luporum	0	0	2	0	2	0	0	0	0	0	2	0	0	0	0	0	0	0	1	0	3	0	0	3	4	1
d__Bacteria;p__Firmicutes_A;c__Clostridia;o__Lachnospirales;f__Lachnospiraceae;g__NK4A144;s__NK4A144 sp000424365	0	0	0	0	0	0	0	0	6	4	0	0	0	0	0	0	3	0	0	5	0	0	0	0	0	0
d__Bacteria;p__Firmicutes_A;c__Clostridia;o__Oscillospirales;f__Butyricicoccaceae;g__Agathobaculum;s__Agathobaculum sp900291975	2	0	0	1	0	4	0	0	1	0	0	3	0	0	0	0	0	0	2	1	0	2	2	0	0	0
d__Bacteria;p__Firmicutes_A;c__Clostridia;o__Oscillospirales;f__Ruminococcaceae;g__Gemmiger;s__Gemmiger qucibialis	0	1	1	7	0	5	0	0	0	0	0	1	0	0	0	0	0	0	1	0	0	1	0	1	0	0
d__Bacteria;p__Firmicutes_A;c__Clostridia;o__Oscillospirales;f__Ruminococcaceae;g__Ruminococcus_C;s__Ruminococcus_C callidus	0	0	2	0	0	1	0	0	0	0	4	1	2	2	0	0	0	1	2	0	0	1	1	0	1	0
d__Bacteria;p__Proteobacteria;c__Alphaproteobacteria;o__Sphingomonadales;f__Sphingomonadaceae;g__Sphingomonas_N;s__Sphingomonas_N sp000383095	0	2	2	1	1	4	0	3	0	0	0	2	0	0	1	1	0	0	0	0	0	0	0	0	1	0
d__Bacteria;p__Proteobacteria;c__Gammaproteobacteria;o__Burkholderiales;f__Burkholderiaceae;g__Comamonas;s__Comamonas acidovorans	0	0	0	1	6	0	0	4	2	0	2	0	0	0	0	0	0	0	0	0	0	0	0	0	2	1
d__Bacteria;p__Proteobacteria;c__Gammaproteobacteria;o__Xanthomonadales;f__Xanthomonadaceae;g__Stenotrophomonas;s__Stenotrophomonas rhizophila	0	0	2	0	2	0	0	2	0	3	0	0	0	0	2	5	0	0	0	0	0	0	0	0	0	2
d__Archaea;p__Thermoplasmatota;c__Thermoplasmata;o__Methanomassiliicoccales;f__Methanomassiliicoccaceae;g__Methanomassiliicoccus_A;s__Methanomassiliicoccus_A intestinalis	0	0	5	0	0	0	0	0	0	0	0	0	0	0	0	0	0	0	0	1	7	0	0	0	4	0
d__Bacteria;p__Actinobacteriota;c__Actinomycetia;o__Mycobacteriales;f__Mycobacteriaceae;g__Corynebacterium;s__Corynebacterium simulans	0	2	0	0	0	0	0	0	0	3	0	2	0	0	0	4	0	2	2	0	0	0	0	0	2	0
d__Bacteria;p__Actinobacteriota;c__Coriobacteriia;o__Coriobacteriales;f__Eggerthellaceae;g__CAAEEV01;s__CAAEEV01 sp011038975	0	0	2	0	2	0	0	0	0	0	0	2	5	0	1	2	0	1	0	0	0	1	1	0	0	0
d__Bacteria;p__Bacteroidota;c__Bacteroidia;o__Bacteroidales;f__P3;g__Onthomorpha;s__Onthomorpha sp004551865	2	0	6	0	0	0	0	0	0	0	0	0	0	0	0	0	0	0	0	0	3	0	0	1	5	0
d__Bacteria;p__Bacteroidota;c__Bacteroidia;o__Bacteroidales;f__Tannerellaceae;g__Parabacteroides;s__Parabacteroides sp002159645	0	0	6	0	0	0	0	0	0	0	0	0	0	0	0	0	0	0	0	0	2	1	1	1	6	0
d__Bacteria;p__Firmicutes;c__Bacilli;o__Lactobacillales;f__Streptococcaceae;g__Streptococcus;s__Streptococcus intermedius	0	0	0	4	0	2	0	0	0	2	0	1	0	2	2	0	4	0	0	0	0	0	0	0	0	0
d__Bacteria;p__Firmicutes_A;c__Clostridia;o__Christensenellales;f__CAG-917;__;__	2	0	2	0	0	2	0	0	0	0	0	0	0	0	0	2	0	0	1	0	0	0	5	0	3	0
d__Bacteria;p__Firmicutes_A;c__Clostridia;o__Lachnospirales;f__Lachnospiraceae;g__Anaerocolumna;__	0	0	0	2	5	2	0	0	0	0	5	0	0	0	0	0	0	0	2	0	0	0	0	0	1	0
d__Bacteria;p__Firmicutes_A;c__Clostridia;o__Lachnospirales;f__Lachnospiraceae;g__Faecalimonas;__	0	0	2	2	2	0	0	0	0	0	2	0	0	0	0	1	0	0	5	1	0	0	1	0	1	0
d__Bacteria;p__Firmicutes_A;c__Clostridia;o__Lachnospirales;f__Lachnospiraceae;g__Faecalimonas;s__Faecalimonas sp000209385	0	0	1	0	0	1	0	0	0	0	0	0	1	0	0	0	0	0	3	0	3	0	2	1	3	2
d__Bacteria;p__Firmicutes_A;c__Clostridia;o__Oscillospirales;f__Butyricicoccaceae;g__Agathobaculum;__	2	0	0	0	0	1	0	0	0	0	2	0	0	2	0	0	0	0	3	1	0	5	1	0	0	0
d__Bacteria;p__Firmicutes_A;c__Clostridia;o__Oscillospirales;f__Ruminococcaceae;g__Anaerofilum;s__Anaerofilum faecale	0	0	0	2	0	3	0	0	0	0	2	2	0	0	2	0	0	1	5	0	0	0	0	0	0	0
d__Bacteria;p__Proteobacteria;c__Alphaproteobacteria;o__Caulobacterales;f__Caulobacteraceae;g__Brevundimonas;s__Brevundimonas diminuta	0	0	0	2	0	2	0	1	0	0	9	0	1	0	0	0	0	0	0	0	0	0	0	0	0	2
d__Bacteria;p__Proteobacteria;c__Gammaproteobacteria;o__Pseudomonadales;f__Moraxellaceae;g__Acinetobacter;s__Acinetobacter soli	0	6	0	3	0	0	0	2	0	0	0	2	0	2	0	0	0	2	0	0	0	0	0	0	0	0
d__Bacteria;p__Actinobacteriota;c__Actinomycetia;o__Actinomycetales;f__Microbacteriaceae;g__Curtobacterium;__	0	0	0	0	0	0	0	0	0	0	0	0	0	0	0	3	0	1	2	0	1	0	5	1	1	2
d__Bacteria;p__Actinobacteriota;c__Actinomycetia;o__Actinomycetales;f__Micrococcaceae;__;__	0	0	0	7	0	0	0	2	0	0	0	0	3	0	0	1	0	0	0	0	0	0	1	0	0	2
d__Bacteria;p__Actinobacteriota;c__Coriobacteriia;__;__;__;__	0	0	2	0	0	0	0	0	0	2	1	0	2	1	0	2	0	1	1	1	0	0	0	0	3	0
d__Bacteria;p__Bacteroidota;c__Bacteroidia;o__Bacteroidales;f__Bacteroidaceae;g__Prevotella;s__Prevotella nanceiensis	1	0	2	2	0	0	0	0	0	0	0	0	0	0	0	4	0	0	0	1	0	0	4	0	0	2
d__Bacteria;p__Firmicutes;c__Bacilli;o__Thermoactinomycetales;f__DSM-45169;g__Paludifilum;s__Paludifilum halophilum	0	0	2	0	0	2	0	3	0	0	2	0	0	0	0	0	0	2	1	0	0	1	3	0	0	0
d__Bacteria;p__Firmicutes_A;c__Clostridia;o__Christensenellales;f__CAG-552;g__UBA10677;s__UBA10677 sp900543755	0	2	0	0	0	0	0	0	0	0	0	0	0	0	0	0	0	2	0	3	0	2	3	1	1	2
d__Bacteria;p__Firmicutes_A;c__Clostridia;o__Clostridiales;f__Clostridiaceae;__;__	1	0	0	1	0	3	0	0	0	0	1	0	0	0	0	0	0	0	1	0	1	0	2	1	4	1
d__Bacteria;p__Firmicutes_A;c__Clostridia;o__Oscillospirales;f__Oscillospiraceae;g__Oscillibacter;__	0	0	0	1	2	0	0	0	0	3	1	0	0	0	0	0	0	0	3	0	0	1	5	0	0	0
d__Bacteria;p__Firmicutes_C;c__Negativicutes;o__Veillonellales;f__Veillonellaceae;g__Veillonella;s__Veillonella parvula	0	0	0	1	1	0	0	0	2	0	0	0	0	0	0	0	2	1	0	1	2	0	5	1	0	0
d__Bacteria;p__Proteobacteria;c__Alphaproteobacteria;o__Rhodobacterales;f__Rhodobacteraceae;g__Paracoccus;s__Paracoccus marcusii	0	0	2	4	2	0	0	0	0	0	0	0	0	4	0	4	0	0	0	0	0	0	0	0	0	0
d__Bacteria;p__Proteobacteria;c__Gammaproteobacteria;o__Burkholderiales;f__Neisseriaceae;g__Neisseria;s__Neisseria elongata	0	0	2	0	2	5	0	0	0	0	0	0	2	0	3	0	0	1	0	0	1	0	0	0	0	0
d__Bacteria;p__Proteobacteria;c__Gammaproteobacteria;o__Pseudomonadales;f__Moraxellaceae;g__Acinetobacter;s__Acinetobacter junii	0	0	0	4	2	0	0	0	0	0	0	0	0	0	0	4	0	0	2	0	0	0	2	0	0	2
d__Bacteria;p__Proteobacteria;c__Gammaproteobacteria;o__Pseudomonadales;f__Pseudomonadaceae;g__Pseudomonas_E;s__Pseudomonas_E koreensis_C	0	0	0	2	4	0	0	0	1	0	0	0	6	0	0	0	0	1	0	0	0	0	1	0	0	1
d__Bacteria;p__Synergistota;c__Synergistia;o__Synergistales;f__Synergistaceae;g__Caccocola;s__Caccocola sp002159945	0	0	0	0	4	1	0	0	0	0	0	0	0	0	0	0	0	0	1	0	0	3	7	0	0	0
d__Archaea;p__Halobacteriota;c__Methanomicrobia;o__Methanomicrobiales;f__Methanomicrobiaceae;g__Methanoplanus;s__Methanoplanus limicola	0	0	0	0	0	0	0	0	0	0	0	0	4	0	0	0	0	2	0	0	0	1	6	0	0	2
d__Bacteria;p__Actinobacteriota;c__Actinomycetia;o__Actinomycetales;f__Actinomycetaceae;g__Actinomyces;s__Actinomyces johnsonii	0	0	0	1	0	3	0	2	0	0	2	0	0	0	0	0	4	0	2	0	0	0	1	0	0	0
d__Bacteria;p__Actinobacteriota;c__Actinomycetia;o__Actinomycetales;f__Actinomycetaceae;g__Trueperella;s__Trueperella pyogenes	0	0	0	2	0	4	0	0	0	0	2	0	0	0	2	0	0	0	3	0	0	0	2	0	0	0
d__Bacteria;p__Bacteroidota;c__Bacteroidia;o__Bacteroidales;f__Rikenellaceae;g__Tidjanibacter;s__Tidjanibacter inops_A	0	3	1	0	0	0	0	0	0	0	0	0	0	0	0	0	0	0	0	0	7	0	0	1	3	0
d__Bacteria;p__Firmicutes;c__Bacilli;o__Lactobacillales;f__Lactobacillaceae;g__Lactobacillus;s__Lactobacillus delbrueckii	0	0	0	0	0	4	0	0	0	0	2	1	0	1	1	0	0	0	3	0	0	1	0	0	0	2
d__Bacteria;p__Firmicutes;c__Bacilli;o__Lactobacillales;f__Streptococcaceae;g__Streptococcus;s__Streptococcus equi	0	0	0	0	0	0	0	0	0	0	10	0	5	0	0	0	0	0	0	0	0	0	0	0	0	0
d__Bacteria;p__Firmicutes_A;c__Clostridia;o__Christensenellales;f__CAG-314;g__CAG-314;s__CAG-314 sp900551395	1	1	2	0	0	0	0	0	0	0	0	0	0	0	0	0	0	4	0	0	0	1	5	0	1	0
d__Bacteria;p__Firmicutes_A;c__Clostridia;o__Lachnospirales;f__Anaerotignaceae;g__Anaerotignum;s__Anaerotignum faecicola	0	0	0	4	2	0	0	0	0	0	3	0	0	0	0	0	0	2	2	2	0	0	0	0	0	0
d__Bacteria;p__Firmicutes_A;c__Clostridia;o__Oscillospirales;f__Ruminococcaceae;g__Angelakisella;s__Angelakisella sp004554485	0	1	0	4	6	1	0	0	0	0	0	0	0	0	0	0	0	0	2	0	0	0	1	0	0	0
d__Bacteria;p__Firmicutes_A;c__Clostridia;o__TANB77;f__CAG-508;g__Merdicola;s__Merdicola sp900552655	0	0	0	2	4	0	0	0	0	0	4	0	0	0	0	0	0	0	5	0	0	0	0	0	0	0
d__Bacteria;p__Fusobacteriota;c__Fusobacteriia;o__Fusobacteriales;f__Fusobacteriaceae;g__Fusobacterium;s__Fusobacterium periodonticum_D	0	0	0	0	2	2	0	0	0	0	0	0	2	0	0	0	0	0	0	0	0	0	9	0	0	0
d__Bacteria;p__Proteobacteria;c__Alphaproteobacteria;o__Sphingomonadales;f__Sphingomonadaceae;__;__	0	0	4	8	0	0	0	1	0	0	0	0	0	0	0	0	0	0	0	0	0	0	2	0	0	0
d__Bacteria;p__Proteobacteria;c__Gammaproteobacteria;o__Enterobacterales;f__Pasteurellaceae;g__Haemophilus_D;s__Haemophilus_D parainfluenzae_K	2	0	1	0	0	3	0	1	0	1	0	0	0	0	0	0	0	2	2	1	0	0	1	1	0	0
d__Bacteria;p__Actinobacteriota;c__Actinomycetia;o__Actinomycetales;f__Actinomycetaceae;g__Actinomyces;s__Actinomyces massiliensis	0	0	0	3	0	1	0	0	0	1	2	0	0	0	2	2	0	0	2	0	0	0	0	0	0	1
d__Bacteria;p__Actinobacteriota;c__Actinomycetia;o__Actinomycetales;f__Dermabacteraceae;g__Brachybacterium;__	1	0	0	0	0	3	0	0	0	0	0	0	1	2	1	0	1	0	0	0	0	0	1	0	4	0
d__Bacteria;p__Bacteroidota;c__Bacteroidia;o__Bacteroidales;f__Porphyromonadaceae;g__Porphyromonas_A;s__Porphyromonas_A levii	0	0	4	0	0	0	0	0	0	0	0	0	0	0	0	0	0	0	0	0	5	0	0	2	3	0
d__Bacteria;p__Bacteroidota;c__Bacteroidia;o__Flavobacteriales;f__Weeksellaceae;g__Kaistella;s__Kaistella haifensis	0	0	0	0	2	0	0	0	0	0	6	0	1	0	0	2	0	0	0	0	0	0	3	0	0	0
d__Bacteria;p__Cyanobacteria;c__Cyanobacteriia;o__Cyanobacteriales;f__Microcystaceae_A;g__Crocosphaera;s__Crocosphaera chwakensis	0	0	0	1	0	0	0	0	0	0	1	0	0	0	2	2	0	1	0	0	0	0	5	0	0	2
d__Bacteria;p__Firmicutes;c__Bacilli;o__Bacillales;f__Bacillaceae_H;g__Priestia;s__Priestia megaterium	0	4	0	2	4	2	0	0	0	0	0	0	0	0	0	0	0	0	0	0	0	0	2	0	0	0
d__Bacteria;p__Firmicutes;c__Bacilli;o__Lactobacillales;f__Aerococcaceae;g__Facklamia_A;s__Facklamia_A ignava	0	0	0	2	0	0	0	0	0	0	1	2	0	0	0	0	0	0	0	0	0	0	9	0	0	0
d__Bacteria;p__Firmicutes;c__Bacilli;o__Lactobacillales;f__Streptococcaceae;g__Streptococcus;s__Streptococcus agalactiae	0	0	2	0	0	2	0	0	0	2	0	0	1	0	4	0	0	0	0	0	1	0	1	0	1	0
d__Bacteria;p__Firmicutes;c__Bacilli;o__Paenibacillales;f__Paenibacillaceae;g__Paenibacillus;s__Paenibacillus xylanexedens_A	2	0	0	0	0	3	0	0	0	0	0	0	1	0	0	2	0	0	0	0	0	0	4	2	0	0
d__Bacteria;p__Firmicutes_A;c__Clostridia;o__Eubacteriales;f__Garciellaceae;g__Garciella;s__Garciella nitratireducens	0	1	2	6	0	0	0	0	0	0	0	0	0	0	0	0	0	0	1	0	0	0	0	0	4	0
d__Bacteria;p__Firmicutes_A;c__Clostridia;o__Lachnospirales;f__Lachnospiraceae;g__Clostridium_Q;s__Clostridium_Q sp000435655	0	0	0	1	0	0	0	0	0	0	0	2	0	0	0	0	2	0	0	0	6	0	0	2	1	0
d__Bacteria;p__Firmicutes_A;c__Clostridia;o__Lachnospirales;f__Lachnospiraceae;g__Eubacterium_C;s__Eubacterium_C oxidoreducens	1	0	3	0	1	0	0	0	0	0	1	0	0	1	0	1	0	0	1	0	1	0	0	0	4	0
d__Bacteria;p__Firmicutes_A;c__Clostridia;o__Lachnospirales;f__Lachnospiraceae;g__F0428;s__F0428 sp003043955	0	0	0	0	2	1	0	0	0	0	2	0	0	0	0	0	0	0	8	0	0	0	0	0	1	0
d__Bacteria;p__Firmicutes_A;c__Clostridia;o__Lachnospirales;f__Lachnospiraceae;g__Lachnoanaerobaculum;s__Lachnoanaerobaculum sp000296385	0	4	0	0	0	0	0	0	2	0	0	0	1	0	0	1	0	0	0	2	2	0	2	0	0	0
d__Bacteria;p__Firmicutes_A;c__Clostridia;o__Lachnospirales;f__Lachnospiraceae;g__UBA935;s__UBA935 sp009787745	0	0	0	0	2	3	0	0	0	0	6	0	0	0	0	0	0	0	3	0	0	0	0	0	0	0
d__Bacteria;p__Firmicutes_A;c__Clostridia;o__Oscillospirales;f__Ruminococcaceae;g__Faecalibacterium;s__Faecalibacterium prausnitzii_C	0	0	0	1	2	3	0	0	0	0	3	0	2	0	0	0	0	0	2	0	0	0	1	0	0	0
d__Bacteria;p__Riflebacteria;c__Ozemobacteria;o__Ozemobacterales;f__Ozemobacteraceae;g__Rifleibacterium;s__Rifleibacterium sp002839445	0	0	1	0	0	0	0	0	0	0	0	0	3	0	0	2	0	0	0	0	1	0	1	1	0	5
d__Bacteria;p__Verrucomicrobiota;__;__;__;__;__	0	0	0	0	0	0	0	0	0	2	0	1	0	2	3	0	2	0	0	0	0	2	0	0	2	0
d__Bacteria;p__Verrucomicrobiota;c__Lentisphaeria;o__Victivallales;f__Victivallaceae;g__Victivallis;s__Victivallis lenta	0	0	1	0	1	4	0	0	0	0	1	0	0	0	0	0	0	0	7	0	0	0	0	0	0	0
d__Bacteria;p__Actinobacteriota;c__Actinomycetia;o__Actinomycetales;f__Dermatophilaceae;g__Dermacoccus;s__Dermacoccus abyssi	0	1	0	2	0	4	0	4	0	2	0	0	0	0	0	0	0	0	0	0	0	0	0	0	0	0
d__Bacteria;p__Actinobacteriota;c__Actinomycetia;o__Mycobacteriales;f__Mycobacteriaceae;g__Dietzia;s__Dietzia natronolimnaea_A	2	0	2	0	0	0	0	0	0	0	7	0	2	0	0	0	0	0	0	0	0	0	0	0	0	0
d__Bacteria;p__Bacteroidota;c__Bacteroidia;o__Bacteroidales;f__Bacteroidaceae;g__Prevotella;s__Prevotella multisaccharivorax	3	0	1	2	0	0	0	0	0	0	0	0	2	0	0	0	0	1	0	0	0	0	3	1	0	0
d__Bacteria;p__Bacteroidota;c__Bacteroidia;o__Bacteroidales;f__Bacteroidaceae;g__Prevotella;s__Prevotella sp000433175	2	0	2	0	0	0	0	0	2	0	0	0	0	0	0	0	0	0	0	2	2	0	0	0	3	0
d__Bacteria;p__Firmicutes;c__Bacilli;o__Bacillales_D;__;__;__	0	0	0	0	1	1	0	0	0	0	2	0	0	0	1	0	0	1	3	0	0	0	4	0	0	0
d__Bacteria;p__Firmicutes;c__Bacilli;o__Lactobacillales;f__Lactobacillaceae;g__Latilactobacillus;s__Latilactobacillus curvatus	0	4	0	0	0	2	0	0	2	0	2	0	2	0	0	0	0	0	0	0	0	0	0	1	0	0
d__Bacteria;p__Firmicutes;c__Bacilli;o__Lactobacillales;f__Lactobacillaceae;g__Weissella;__	1	0	2	0	0	0	0	0	0	0	0	2	0	0	0	4	0	0	0	0	0	0	2	0	0	2
d__Bacteria;p__Firmicutes;c__Bacilli;o__Lactobacillales;f__Streptococcaceae;g__Streptococcus;s__Streptococcus anginosus	0	0	0	2	0	11	0	0	0	0	0	0	0	0	0	0	0	0	0	0	0	0	0	0	0	0
d__Bacteria;p__Firmicutes_A;c__Clostridia;o__Christensenellales;f__CAG-552;g__WRAF01;s__WRAF01 sp009783515	0	0	0	0	0	0	0	0	4	1	0	0	0	0	0	0	0	1	0	0	0	2	4	1	0	0
d__Bacteria;p__Firmicutes_A;c__Clostridia;o__Lachnospirales;f__Lachnospiraceae;g__Bilifractor;s__Bilifractor sp000702845	0	0	2	0	0	0	0	0	0	4	3	0	0	0	0	0	0	0	1	2	1	0	0	0	0	0
d__Bacteria;p__Firmicutes_A;c__Clostridia;o__Lachnospirales;f__Lachnospiraceae;g__NK4A144;s__NK4A144 sp000621405	0	0	0	3	0	2	0	0	0	0	3	0	0	0	0	0	0	0	3	0	1	0	0	0	1	0
d__Bacteria;p__Firmicutes_A;c__Clostridia;o__Lachnospirales;f__Lachnospiraceae;g__Velocimicrobium;__	0	0	0	1	4	0	0	0	0	0	3	0	0	0	0	0	0	0	4	0	0	0	0	0	1	0
d__Bacteria;p__Firmicutes_A;c__Clostridia;o__Oscillospirales;f__Ruminococcaceae;g__Negativibacillus;s__Negativibacillus massiliensis	0	0	0	0	1	2	0	0	2	0	1	0	0	0	0	0	4	0	2	1	0	0	0	0	0	0
d__Bacteria;p__Firmicutes_B;c__Dehalobacteriia;o__Dehalobacteriales;f__Dehalobacteriaceae;g__Formimonas;s__Formimonas warabiya	0	0	0	0	1	0	0	0	0	0	4	0	0	0	0	0	0	2	3	0	0	1	2	0	0	0
d__Bacteria;p__Firmicutes_C;c__Negativicutes;o__Veillonellales;f__Veillonellaceae;g__Veillonella;s__Veillonella parvula_A	0	2	0	3	0	0	0	0	0	1	0	0	0	0	0	0	2	2	1	1	0	0	1	0	0	0
d__Bacteria;p__Proteobacteria;c__Alphaproteobacteria;o__Rhizobiales_A;f__Rhizobiaceae_A;g__Ochrobactrum_A;s__Ochrobactrum_A pseudogrignonensis	0	0	0	0	1	0	0	0	0	0	4	0	0	0	0	0	1	0	1	2	2	0	0	0	2	0
d__Bacteria;p__Proteobacteria;c__Gammaproteobacteria;o__Pseudomonadales;f__Moraxellaceae;__;__	0	0	0	4	2	4	0	0	0	0	0	0	2	0	0	0	0	0	0	0	1	0	0	0	0	0
d__Archaea;p__Halobacteriota;c__Halobacteria;o__Halobacteriales;f__Natrialbaceae;__;__	0	0	2	2	0	0	0	0	0	0	0	1	0	0	0	0	0	2	0	0	0	0	2	0	1	2
d__Bacteria;p__Actinobacteriota;c__Actinomycetia;o__Actinomycetales;f__Actinomycetaceae;g__Actinomyces;s__Actinomyces graevenitzii	0	1	1	0	2	0	0	0	0	0	0	2	2	0	0	0	0	1	0	0	0	0	1	0	0	2
d__Bacteria;p__Actinobacteriota;c__Actinomycetia;o__Actinomycetales;f__Brevibacteriaceae;g__Brevibacterium;s__Brevibacterium ihuae	3	0	0	0	2	5	0	0	0	0	0	0	2	0	0	0	0	0	0	0	0	0	0	0	0	0
d__Bacteria;p__Actinobacteriota;c__Actinomycetia;o__Actinomycetales;f__Microbacteriaceae;g__Microbacterium;__	0	2	0	1	0	1	0	0	4	0	0	0	0	0	4	0	0	0	0	0	0	0	0	0	0	0
d__Bacteria;p__Actinobacteriota;c__Actinomycetia;o__Actinomycetales;f__Microbacteriaceae;g__Pseudoclavibacter;s__Pseudoclavibacter sp002931055	4	0	0	2	0	0	0	0	0	0	0	0	0	0	0	2	0	0	0	0	0	0	0	0	4	0
d__Bacteria;p__Actinobacteriota;c__Actinomycetia;o__Actinomycetales;f__Micrococcaceae;g__Kocuria;__	0	3	0	0	0	0	0	0	0	0	2	0	2	0	2	0	0	2	0	0	0	0	0	0	0	1
d__Bacteria;p__Actinobacteriota;c__Actinomycetia;o__Mycobacteriales;f__Mycobacteriaceae;g__Corynebacterium;s__Corynebacterium accolens	0	2	0	0	0	2	0	2	0	0	2	0	0	0	0	2	0	1	0	0	0	0	0	0	1	0
d__Bacteria;p__Actinobacteriota;c__Thermoleophilia;o__Solirubrobacterales;f__70-9;g__67-14;s__67-14 sp001897355	0	1	0	2	0	3	0	0	0	0	2	0	1	0	0	1	0	0	0	0	0	0	0	0	2	0
d__Bacteria;p__Bacteroidota;c__Bacteroidia;o__Bacteroidales;f__Marinilabiliaceae;g__JC017;s__JC017 sp004296775	0	0	2	2	4	0	0	1	0	0	0	0	0	0	0	0	0	1	0	0	0	1	1	0	0	0
d__Bacteria;p__Deinococcota;c__Deinococci;o__Deinococcales;f__Deinococcaceae;g__Deinococcus;s__Deinococcus proteolyticus	0	0	0	0	2	2	0	0	0	2	2	2	0	0	0	0	0	0	0	0	0	0	0	2	0	0
d__Bacteria;p__Dependentiae;c__Babeliae;o__Babeliales;f__Vermiphilaceae;g__Vermiphilus;s__Vermiphilus pyriformis	2	0	0	0	0	0	0	0	0	0	0	2	0	0	0	2	0	2	0	0	0	0	0	0	4	0
d__Bacteria;p__Firmicutes;c__Bacilli;o__Bacillales_B;__;__;__	0	4	2	0	0	0	0	0	2	0	0	0	0	0	0	0	0	0	0	0	0	0	0	0	4	0
d__Bacteria;p__Firmicutes;c__Bacilli;o__Lactobacillales;f__Enterococcaceae;g__Enterococcus_B;s__Enterococcus_B pernyi	0	0	2	0	0	2	0	0	0	0	0	0	0	0	0	0	0	4	0	0	0	2	2	0	0	0
d__Bacteria;p__Firmicutes;c__Bacilli;o__Lactobacillales;f__Enterococcaceae;g__Enterococcus_G;s__Enterococcus_G italicus	0	0	0	0	0	0	0	0	0	0	0	0	0	1	0	0	1	1	0	3	0	0	4	0	0	2
d__Bacteria;p__Firmicutes;c__Bacilli;o__Lactobacillales;f__Lactobacillaceae;g__Lactobacillus;s__Lactobacillus psittaci	3	0	0	2	0	0	0	0	0	0	2	0	0	0	0	0	0	0	2	0	0	3	0	0	0	0
d__Bacteria;p__Firmicutes_A;c__Clostridia;o__Clostridiales;f__Clostridiaceae;g__Hathewaya;__	0	0	0	0	0	1	0	0	0	0	0	0	0	0	1	2	0	0	0	0	1	0	2	3	1	1
d__Bacteria;p__Firmicutes_A;c__Clostridia;o__Lachnospirales;f__Lachnospiraceae;g__Bilifractor;s__Bilifractor cellulosolvens	0	0	1	0	0	0	0	0	1	4	0	0	2	0	0	0	0	0	2	1	1	0	0	0	0	0
d__Bacteria;p__Proteobacteria;c__Alphaproteobacteria;o__Caulobacterales;f__Caulobacteraceae;g__Brevundimonas;s__Brevundimonas nasdae_A	0	0	0	4	1	2	0	0	0	1	0	0	0	2	0	0	2	0	0	0	0	0	0	0	0	0
d__Bacteria;p__Proteobacteria;c__Alphaproteobacteria;o__Rhizobiales;f__Hyphomicrobiaceae;g__ZC4RG25;s__ZC4RG25 sp002919265	0	2	0	0	0	0	0	0	0	0	0	0	0	0	0	0	0	0	0	0	4	0	2	0	4	0
d__Bacteria;p__Proteobacteria;c__Alphaproteobacteria;o__Rhizobiales;f__Xanthobacteraceae;g__Afipia;s__Afipia broomeae	0	1	0	5	0	2	0	0	0	0	2	0	0	0	0	0	0	0	0	0	0	0	0	0	0	2
d__Bacteria;p__Proteobacteria;c__Gammaproteobacteria;o__Burkholderiales;f__Neisseriaceae;g__Kingella_B;s__Kingella_B oralis	0	0	0	4	0	0	0	0	0	0	2	0	0	0	0	0	2	0	0	0	0	0	2	0	0	2
d__Bacteria;p__Proteobacteria;c__Gammaproteobacteria;o__Enterobacterales;f__Enterobacteriaceae;g__Klebsiella;s__Klebsiella pneumoniae	0	0	0	0	1	2	0	1	0	0	0	0	0	0	0	0	2	0	3	0	0	1	2	0	0	0
d__Bacteria;p__Proteobacteria;c__Gammaproteobacteria;o__Enterobacterales;f__Enterobacteriaceae;g__Yersinia;__	0	0	0	0	0	0	0	0	0	0	0	3	0	1	1	0	0	0	0	0	0	4	2	1	0	0
d__Bacteria;p__Proteobacteria;c__Gammaproteobacteria;o__Pseudomonadales;f__Moraxellaceae;g__Acinetobacter;s__Acinetobacter beijerinckii	0	0	0	0	0	0	0	8	0	0	0	0	0	0	0	0	0	2	0	0	0	0	2	0	0	0
d__Bacteria;p__Proteobacteria;c__Gammaproteobacteria;o__Pseudomonadales;f__Pseudomonadaceae;__;__	0	0	1	0	0	0	0	0	0	0	0	0	0	0	0	1	0	3	0	0	0	0	5	1	1	0
d__Bacteria;p__Proteobacteria;c__Gammaproteobacteria;o__Xanthomonadales;f__Xanthomonadaceae;g__Xanthomonas_A;s__Xanthomonas_A translucens	0	0	4	0	0	0	0	0	0	0	0	0	2	0	0	0	0	2	0	0	0	0	2	1	1	0
d__Archaea;p__Methanobacteriota_B;c__Thermococci;o__Thermococcales;f__Thermococcaceae;g__Thermococcus;s__Thermococcus sp012027595	0	0	1	0	0	5	0	0	0	0	0	0	0	0	0	0	0	1	0	0	0	0	2	0	2	0
d__Bacteria;p__Actinobacteriota;c__Actinomycetia;o__Actinomycetales;f__Microbacteriaceae;__;__	0	0	0	0	0	0	0	0	0	0	0	0	1	0	0	3	0	0	0	0	0	0	4	1	1	1
d__Bacteria;p__Actinobacteriota;c__Actinomycetia;o__Actinomycetales;f__Microbacteriaceae;g__Plantibacter;s__Plantibacter sp001423185	0	2	0	0	0	0	0	0	0	1	0	0	0	0	3	0	0	0	0	0	2	0	1	0	0	2
d__Bacteria;p__Actinobacteriota;c__Actinomycetia;o__Mycobacteriales;f__Mycobacteriaceae;g__Williamsia;s__Williamsia muralis	0	0	0	0	0	0	0	0	0	0	0	0	0	0	0	0	0	0	0	0	1	0	8	0	2	0
d__Bacteria;p__Bacteroidota;c__Bacteroidia;o__Bacteroidales;f__Bacteroidaceae;g__Alloprevotella;s__Alloprevotella sp004555425	0	0	4	0	0	0	0	0	0	0	0	0	0	0	0	0	0	0	0	0	4	0	0	0	3	0
d__Bacteria;p__Bacteroidota;c__Bacteroidia;o__Bacteroidales;f__Bacteroidaceae;g__Prevotella;s__Prevotella sp900318625	0	0	3	0	0	0	0	0	2	0	0	0	0	0	0	0	0	0	2	0	2	0	0	2	0	0
d__Bacteria;p__Bacteroidota;c__Bacteroidia;o__Bacteroidales;f__Tannerellaceae;g__Tannerella;s__Tannerella forsythia	2	0	0	0	0	0	0	0	0	0	0	0	0	0	0	1	0	0	0	0	0	0	8	0	0	0
d__Bacteria;p__Bacteroidota;c__Bacteroidia;o__Flavobacteriales;f__Weeksellaceae;g__Chryseobacterium;s__Chryseobacterium sp000333355	0	0	2	5	0	1	0	1	0	0	0	0	0	0	2	0	0	0	0	0	0	0	0	0	0	0
d__Bacteria;p__Firmicutes;c__Bacilli;o__Erysipelotrichales;f__Coprobacillaceae;g__Faecalibacillus;s__Faecalibacillus intestinalis	0	0	0	0	0	5	0	0	0	1	0	0	0	0	0	0	1	0	1	1	0	0	2	0	0	0
d__Bacteria;p__Firmicutes;c__Bacilli;o__Erysipelotrichales;f__Erysipelotrichaceae;g__Holdemania;s__Holdemania massiliensis	0	0	0	1	0	0	0	0	0	0	3	1	0	0	0	0	0	0	0	0	0	1	5	0	0	0
d__Bacteria;p__Firmicutes;c__Bacilli;o__Lactobacillales;f__Aerococcaceae;g__Jeotgalibaca;s__Jeotgalibaca arthritidis	0	0	0	0	0	0	0	0	0	11	0	0	0	0	0	0	0	0	0	0	0	0	0	0	0	0
d__Bacteria;p__Firmicutes;c__Bacilli;o__Lactobacillales;f__Carnobacteriaceae;g__Dolosigranulum;s__Dolosigranulum pigrum	0	0	2	2	0	3	0	2	0	0	0	0	0	0	0	0	0	2	0	0	0	0	0	0	0	0
d__Bacteria;p__Firmicutes;c__Bacilli;o__Lactobacillales;f__Lactobacillaceae;g__Weissella;s__Weissella confusa	0	0	2	0	0	0	0	0	0	2	0	0	1	0	0	0	0	0	0	0	0	0	0	2	2	2
d__Bacteria;p__Firmicutes;c__Bacilli;o__Lactobacillales;f__Streptococcaceae;g__Streptococcus;s__Streptococcus gordonii	1	0	1	0	0	0	0	0	0	0	0	0	2	0	0	0	0	0	1	0	0	1	4	0	0	1
d__Bacteria;p__Firmicutes;c__Bacilli;o__Staphylococcales;f__Staphylococcaceae;g__Staphylococcus;s__Staphylococcus lloydii	0	0	0	0	0	4	0	0	0	0	2	0	0	0	0	0	0	0	3	0	0	0	1	0	0	1
d__Bacteria;p__Firmicutes_A;c__Clostridia;o__Christensenellales;f__CAG-74;g__UBA2862;s__UBA2862 sp900318045	0	0	0	0	1	1	0	0	0	0	6	0	0	2	0	0	0	0	1	0	0	0	0	0	0	0
d__Bacteria;p__Firmicutes_A;c__Clostridia;o__Lachnospirales;f__Lachnospiraceae;g__Blautia_A;__	0	0	1	0	0	0	0	0	1	3	1	0	0	0	0	0	0	0	3	0	0	0	1	0	1	0
d__Bacteria;p__Firmicutes_A;c__Clostridia;o__Lachnospirales;f__Lachnospiraceae;g__Blautia_A;s__Blautia_A sp900066145	0	0	0	3	1	1	0	0	0	0	2	0	0	0	0	0	0	0	4	0	0	0	0	0	0	0
d__Bacteria;p__Firmicutes_A;c__Clostridia;o__Lachnospirales;f__Lachnospiraceae;g__Butyrivibrio;s__Butyrivibrio sp900116865	0	0	1	0	0	0	0	0	1	0	0	0	0	0	0	0	1	0	1	0	2	0	0	0	5	0
d__Bacteria;p__Firmicutes_A;c__Clostridia;o__Lachnospirales;f__Lachnospiraceae;g__Eubacterium_F;s__Eubacterium_F sp000687695	0	0	0	2	1	0	0	0	0	2	0	1	0	0	0	0	0	0	1	1	0	2	1	0	0	0
d__Bacteria;p__Firmicutes_A;c__Clostridia;o__Lachnospirales;f__Lachnospiraceae;g__UBA3766;s__UBA3766 sp900100245	1	0	0	0	0	2	0	0	0	0	0	0	0	0	0	0	0	0	0	0	0	1	5	0	0	2
d__Bacteria;p__Firmicutes_A;c__Clostridia;o__Oscillospirales;f__Acutalibacteraceae;g__UMGS1071;s__UMGS1071 sp900548305	0	0	0	0	2	0	0	0	0	0	3	0	0	0	0	0	0	1	2	0	0	0	3	0	0	0
d__Bacteria;p__Firmicutes_A;c__Clostridia;o__Oscillospirales;f__Ruminococcaceae;g__Ruminococcus_D;s__Ruminococcus_D bicirculans	0	2	0	1	2	2	0	0	0	0	2	0	0	0	0	0	0	0	0	0	0	0	0	2	0	0
d__Bacteria;p__Firmicutes_A;c__Clostridia;o__Tissierellales;f__Gottschalkiaceae;g__Andreesenia;s__Andreesenia angusta	0	0	0	0	0	2	0	0	0	2	0	0	0	1	0	0	0	0	0	0	0	0	3	1	0	2
d__Bacteria;p__Proteobacteria;c__Alphaproteobacteria;o__Rhizobiales;f__Beijerinckiaceae;g__Bosea;s__Bosea sp001429505	0	3	0	0	0	2	0	0	0	0	0	0	2	0	2	0	0	0	0	0	0	0	2	0	0	0
d__Bacteria;p__Proteobacteria;c__Alphaproteobacteria;o__Rhizobiales;f__Devosiaceae;g__Pelagibacterium;s__Pelagibacterium halotolerans	0	0	2	7	0	0	0	0	0	0	0	0	0	0	0	0	0	2	0	0	0	0	0	0	0	0
d__Bacteria;p__Proteobacteria;c__Alphaproteobacteria;o__Rhodobacterales;f__Rhodobacteraceae;g__Paracoccus;__	0	2	0	0	0	0	0	0	0	0	0	0	0	0	0	2	0	0	0	0	0	0	0	0	7	0
d__Bacteria;p__Proteobacteria;c__Alphaproteobacteria;o__Rhodobacterales;f__Rhodobacteraceae;g__Paracoccus;s__Paracoccus yeei	2	0	0	0	0	0	0	0	0	0	0	0	0	0	0	2	0	0	0	0	0	0	0	2	5	0
d__Bacteria;p__Actinobacteriota;c__Actinomycetia;o__Actinomycetales;f__Bifidobacteriaceae;__;__	0	0	0	0	4	0	0	1	0	0	0	0	0	0	0	0	1	0	2	0	1	0	0	0	0	1
d__Bacteria;p__Actinobacteriota;c__Actinomycetia;o__Actinomycetales;f__Bifidobacteriaceae;g__Bifidobacterium;s__Bifidobacterium animalis	0	0	0	2	4	0	0	0	0	0	1	0	0	0	0	0	0	0	1	0	0	0	2	0	0	0
d__Bacteria;p__Actinobacteriota;c__Actinomycetia;o__Mycobacteriales;f__Antricoccaceae;g__Epidermidibacterium;s__Epidermidibacterium keratini	0	0	0	2	0	2	0	0	0	6	0	0	0	0	0	0	0	0	0	0	0	0	0	0	0	0
d__Bacteria;p__Actinobacteriota;c__Actinomycetia;o__Mycobacteriales;f__Mycobacteriaceae;g__Corynebacterium;s__Corynebacterium amycolatum_A	0	2	0	0	0	4	0	0	0	0	0	0	1	0	0	1	0	0	0	0	0	0	0	0	2	0
d__Bacteria;p__Actinobacteriota;c__Actinomycetia;o__Mycobacteriales;f__Mycobacteriaceae;g__Corynebacterium;s__Corynebacterium sputi	0	0	0	4	2	0	0	0	0	0	0	0	0	0	0	0	0	0	0	0	0	0	0	2	0	2
d__Bacteria;p__Actinobacteriota;c__Actinomycetia;o__Mycobacteriales;f__Mycobacteriaceae;g__Dietzia;__	2	0	0	0	3	1	0	0	2	0	0	0	0	0	0	0	0	0	0	0	0	0	0	0	2	0
d__Bacteria;p__Actinobacteriota;c__Actinomycetia;o__Propionibacteriales;f__Propionibacteriaceae;g__Cutibacterium;s__Cutibacterium avidum	0	0	0	0	4	0	0	0	2	0	0	2	2	0	0	0	0	0	0	0	0	0	0	0	0	0
d__Bacteria;p__Actinobacteriota;c__Coriobacteriia;o__Coriobacteriales;f__Coriobacteriaceae;g__Collinsella;s__Collinsella vaginalis	0	0	0	0	0	0	0	0	2	1	0	0	0	0	0	0	2	0	0	5	0	0	0	0	0	0
d__Bacteria;p__Bacteroidota;c__Bacteroidia;o__Bacteroidales;f__Bacteroidaceae;g__Paraprevotella;__	0	0	0	0	0	0	0	0	2	2	0	0	0	0	0	0	2	0	0	1	2	0	0	1	0	0
d__Bacteria;p__Bacteroidota;c__Bacteroidia;o__Bacteroidales;f__Bacteroidaceae;g__Prevotella;s__Prevotella histicola	0	4	0	2	0	0	0	0	2	0	0	0	0	0	0	0	0	0	0	2	0	0	0	0	0	0
d__Bacteria;p__Bacteroidota;c__Bacteroidia;o__Bacteroidales;f__Porphyromonadaceae;g__Porphyromonas;s__Porphyromonas sp000768875	3	0	0	0	0	3	0	0	0	0	0	0	0	0	0	0	2	0	0	0	0	0	0	0	2	0
d__Bacteria;p__Bacteroidota;c__Bacteroidia;o__Bacteroidales;f__Porphyromonadaceae;g__Porphyromonas_A;s__Porphyromonas_A sp001808555	0	0	3	0	0	0	0	0	0	0	0	0	0	0	0	0	0	0	0	2	1	0	1	0	3	0
d__Bacteria;p__Bacteroidota;c__Bacteroidia;o__Bacteroidales;f__Rikenellaceae;g__Alistipes_A;s__Alistipes_A indistinctus	0	0	0	0	0	0	0	0	0	0	0	0	0	0	0	2	1	0	0	1	1	0	0	1	2	2
d__Bacteria;p__Bacteroidota;c__Bacteroidia;o__Flavobacteriales;f__Flavobacteriaceae;g__Capnocytophaga;s__Capnocytophaga gingivalis	0	0	0	0	2	0	0	2	0	0	0	2	2	0	0	0	0	0	0	0	0	0	2	0	0	0
d__Bacteria;p__Desulfobacterota_I;c__Desulfovibrionia;o__Desulfovibrionales;f__Desulfovibrionaceae;g__Lawsonia;s__Lawsonia intracellularis	0	0	0	1	1	1	0	0	0	0	1	0	0	1	0	0	0	0	3	0	1	0	1	0	0	0
d__Bacteria;p__Firmicutes;c__Bacilli;o__Lactobacillales;f__Lactobacillaceae;g__Lactobacillus;s__Lactobacillus kefiranofaciens	1	0	0	4	0	0	0	0	0	0	0	0	0	1	0	2	0	0	0	0	0	2	0	0	0	0
d__Bacteria;p__Firmicutes;c__Bacilli;o__RF39;f__UBA660;g__Faecimonas;s__Faecimonas sp900554315	0	3	1	0	0	0	0	0	0	0	1	0	0	0	0	0	0	0	1	0	1	0	0	1	2	0
d__Bacteria;p__Firmicutes;c__Bacilli;o__Staphylococcales;f__Staphylococcaceae;g__Staphylococcus;s__Staphylococcus condimenti	0	0	0	3	0	2	0	0	0	0	1	2	0	0	0	0	0	0	1	0	0	0	1	0	0	0
d__Bacteria;p__Firmicutes_A;c__Clostridia;o__Christensenellales;f__CAG-138;g__PeH17;s__PeH17 sp001940845	0	0	0	0	1	1	0	0	1	2	0	0	1	0	0	0	1	0	1	1	0	1	0	0	0	0
d__Bacteria;p__Firmicutes_A;c__Clostridia;o__Christensenellales;f__Christensenellaceae;g__Christensenella;s__Christensenella hongkongensis	0	0	0	0	0	1	0	0	0	0	1	0	0	0	0	0	0	0	1	0	0	1	5	0	0	1
d__Bacteria;p__Firmicutes_A;c__Clostridia;o__Clostridiales;__;__;__	0	0	0	0	0	0	0	0	0	0	0	0	2	0	0	1	0	1	0	0	0	1	2	0	1	2
d__Bacteria;p__Firmicutes_A;c__Clostridia;o__Clostridiales;f__Clostridiaceae;g__Clostridium_X;s__Clostridium_X cadaveris	0	0	4	0	0	0	0	0	0	0	0	0	0	0	0	0	0	0	0	0	2	0	0	2	2	0
d__Bacteria;p__Firmicutes_A;c__Clostridia;o__Lachnospirales;f__Lachnospiraceae;g__Anaerostipes;__	0	1	0	0	0	0	0	0	0	0	0	0	0	0	0	0	0	0	0	0	3	0	0	1	5	0
d__Bacteria;p__Firmicutes_A;c__Clostridia;o__Lachnospirales;f__Lachnospiraceae;g__Anaerostipes;s__Anaerostipes hadrus	0	0	0	0	0	4	0	2	0	2	0	0	0	0	0	0	0	0	0	0	1	0	1	0	0	0
d__Bacteria;p__Firmicutes_A;c__Clostridia;o__Lachnospirales;f__Lachnospiraceae;g__Bilifractor;s__Bilifractor porci	0	0	0	0	1	1	0	0	0	0	1	0	2	0	0	0	0	0	3	0	0	0	2	0	0	0
d__Bacteria;p__Firmicutes_A;c__Clostridia;o__Lachnospirales;f__Lachnospiraceae;g__Clostridium_R;__	0	0	0	0	1	4	0	0	0	0	1	0	0	0	0	0	1	0	2	0	0	0	1	0	0	0
d__Bacteria;p__Firmicutes_A;c__Clostridia;o__Lachnospirales;f__Lachnospiraceae;g__Oribacterium;s__Oribacterium sinus	0	2	2	0	0	0	0	0	0	0	0	0	0	0	0	0	0	2	0	0	0	0	1	2	0	1
d__Bacteria;p__Firmicutes_A;c__Clostridia;o__Oscillospirales;f__Acutalibacteraceae;g__UBA1213;s__UBA1213 sp900322145	0	0	0	1	4	0	0	0	0	0	3	0	0	0	0	0	0	0	2	0	0	0	0	0	0	0
d__Bacteria;p__Firmicutes_A;c__Clostridia;o__Oscillospirales;f__Oscillospiraceae;g__Limivicinus;s__Limivicinus sp900319835	0	0	0	1	0	2	0	0	0	0	2	0	0	0	0	0	0	0	4	0	0	1	0	0	0	0
d__Bacteria;p__Firmicutes_A;c__Clostridia;o__Oscillospirales;f__Ruminococcaceae;g__Ruminococcus_D;s__Ruminococcus_D sp900104495	0	0	0	0	2	1	0	0	0	0	2	0	0	0	0	0	0	0	5	0	0	0	0	0	0	0
d__Bacteria;p__Firmicutes_A;c__Clostridia;o__Saccharofermentanales;f__Saccharofermentanaceae;g__Firm-16;s__Firm-16 sp001604185	0	4	0	0	0	0	0	0	2	0	0	1	0	0	0	0	0	0	0	2	1	0	0	0	0	0
d__Bacteria;p__Firmicutes_A;c__Thermosediminibacteria;o__Thermosediminibacterales;f__Tepidanaerobacteraceae;g__DTU063;s__DTU063 sp001512695	0	0	3	0	0	0	0	0	0	0	0	0	0	1	0	2	0	0	0	0	2	0	1	0	1	0
d__Bacteria;p__Patescibacteria;c__Saccharimonadia;o__Saccharimonadales;__;__;__	0	0	0	0	2	0	0	0	0	0	2	0	0	0	0	0	0	0	6	0	0	0	0	0	0	0
d__Bacteria;p__Patescibacteria;c__Saccharimonadia;o__Saccharimonadales;f__Nanosyncoccaceae;__;__	0	0	0	3	0	0	0	0	0	0	5	0	0	0	0	0	0	0	2	0	0	0	0	0	0	0
d__Bacteria;p__Proteobacteria;c__Alphaproteobacteria;o__Rhizobiales;f__Beijerinckiaceae;g__Bosea;s__Bosea thiooxidans	0	0	0	0	2	5	0	3	0	0	0	0	0	0	0	0	0	0	0	0	0	0	0	0	0	0
d__Bacteria;p__Proteobacteria;c__Alphaproteobacteria;o__Rhodobacterales;f__Rhodobacteraceae;g__Paracoccus;s__Paracoccus haematequi	0	0	0	0	0	0	0	2	2	0	0	0	0	0	4	0	2	0	0	0	0	0	0	0	0	0
d__Bacteria;p__Proteobacteria;c__Alphaproteobacteria;o__Rhodobacterales;f__Rhodobacteraceae;g__Paracoccus;s__Paracoccus sanguinis	1	1	0	0	0	0	0	0	0	0	0	0	0	0	6	0	0	0	0	0	0	0	0	0	2	0
d__Bacteria;p__Proteobacteria;c__Alphaproteobacteria;o__Sphingomonadales;f__Sphingomonadaceae;g__Novosphingobium;s__Novosphingobium sp000272475	0	0	0	2	2	6	0	0	0	0	0	0	0	0	0	0	0	0	0	0	0	0	0	0	0	0
d__Bacteria;p__Proteobacteria;c__Gammaproteobacteria;o__Burkholderiales;f__Burkholderiaceae;g__Massilia;__	0	0	0	0	0	4	0	0	0	0	3	1	0	0	0	0	0	0	1	0	0	0	1	0	0	0
d__Bacteria;p__Proteobacteria;c__Gammaproteobacteria;o__Enterobacterales;f__Enterobacteriaceae;g__Lelliottia;s__Lelliottia sp000016325	0	0	0	4	0	1	0	1	0	0	0	0	1	0	0	1	0	0	0	0	0	0	0	2	0	0
d__Bacteria;p__Actinobacteriota;c__Actinomycetia;o__Actinomycetales;f__Actinomycetaceae;g__Pauljensenia;s__Pauljensenia sp000308055	0	0	0	0	0	0	0	2	1	5	0	1	0	0	0	0	0	0	0	0	0	0	0	0	0	0
d__Bacteria;p__Actinobacteriota;c__Actinomycetia;o__Actinomycetales;f__Microbacteriaceae;g__Clavibacter;s__Clavibacter sepedonicus	0	0	0	0	0	0	0	0	0	0	0	0	0	0	0	2	0	0	0	0	0	0	2	0	2	3
d__Bacteria;p__Actinobacteriota;c__Actinomycetia;o__Actinomycetales;f__Micrococcaceae;g__Nesterenkonia;s__Nesterenkonia natronophila	0	0	0	2	0	2	0	0	1	0	0	0	0	0	0	1	0	0	0	0	1	0	2	0	0	0
d__Bacteria;p__Actinobacteriota;c__Actinomycetia;o__Mycobacteriales;f__Mycobacteriaceae;g__Gordonia;s__Gordonia terrae	0	0	0	0	0	1	0	0	0	2	0	0	2	0	0	2	0	0	0	0	0	0	2	0	0	0
d__Bacteria;p__Actinobacteriota;c__Actinomycetia;o__Streptosporangiales;f__Streptosporangiaceae;g__Microbispora;s__Microbispora rosea	0	1	2	0	0	0	0	0	0	0	0	0	0	0	0	0	0	0	0	0	1	0	0	0	5	0
d__Bacteria;p__Actinobacteriota;c__Thermoleophilia;__;__;__;__	1	1	0	2	0	2	0	0	0	0	0	0	0	0	0	2	0	0	0	0	0	0	0	0	1	0
d__Bacteria;p__Actinobacteriota;c__Thermoleophilia;o__Solirubrobacterales;f__70-9;g__SHVA01;s__SHVA01 sp009691195	0	0	2	3	0	1	0	0	0	0	0	0	0	1	0	0	0	0	0	0	0	0	0	2	0	0
d__Bacteria;p__Bacteroidota;c__Bacteroidia;o__Bacteroidales;f__Bacteroidaceae;g__Bacteroides;s__Bacteroides ihuae	0	0	0	0	0	0	0	0	1	0	0	0	0	0	0	0	0	0	0	2	2	0	0	1	3	0
d__Bacteria;p__Bacteroidota;c__Bacteroidia;o__Bacteroidales;f__Bacteroidaceae;g__Prevotella;s__Prevotella sp900110895	0	0	0	0	2	0	0	0	0	0	0	0	0	0	0	0	0	0	0	3	2	0	1	1	0	0
d__Bacteria;p__Bacteroidota;c__Bacteroidia;o__Bacteroidales;f__UBA932;g__Cryptobacteroides;s__Cryptobacteroides sp902785575	0	0	1	0	0	0	0	0	0	0	0	0	0	0	0	0	0	0	0	0	3	0	0	4	1	0
d__Bacteria;p__Bacteroidota;c__Bacteroidia;o__Cytophagales;f__Hymenobacteraceae;g__Hymenobacter;s__Hymenobacter terrenus	2	2	0	1	0	3	0	0	0	0	0	0	1	0	0	0	0	0	0	0	0	0	0	0	0	0
d__Bacteria;p__Bacteroidota;c__Bacteroidia;o__Flavobacteriales;f__Weeksellaceae;g__Bergeyella;s__Bergeyella zoohelcum	0	0	0	0	3	0	0	0	0	2	2	0	0	0	0	2	0	0	0	0	0	0	0	0	0	0
d__Bacteria;p__Bacteroidota;c__Bacteroidia;o__Sphingobacteriales;f__Sphingobacteriaceae;g__Sphingobacterium;s__Sphingobacterium multivorum	0	0	0	0	0	0	0	0	0	0	0	0	0	0	0	0	0	0	2	0	4	0	3	0	0	0
d__Bacteria;p__Firmicutes;c__Bacilli;o__Lactobacillales;f__Lactobacillaceae;g__Lacticaseibacillus;s__Lacticaseibacillus paracasei	0	0	0	2	0	0	0	1	0	0	0	0	2	0	0	4	0	0	0	0	0	0	0	0	0	0
d__Bacteria;p__Firmicutes;c__Bacilli;o__Lactobacillales;f__Lactobacillaceae;g__Lactobacillus;s__Lactobacillus amylolyticus	0	0	0	0	0	0	0	0	0	0	0	0	0	2	1	0	1	3	0	0	0	0	2	0	0	0
d__Bacteria;p__Firmicutes;c__Bacilli;o__Staphylococcales;f__Staphylococcaceae;g__Staphylococcus;s__Staphylococcus lugdunensis	0	0	2	2	0	5	0	0	0	0	0	0	0	0	0	0	0	0	0	0	0	0	0	0	0	0
d__Bacteria;p__Firmicutes_A;c__Clostridia;o__Christensenellales;f__Borkfalkiaceae;g__UBA1259;s__UBA1259 sp900320065	0	0	0	0	0	0	0	0	1	3	0	0	0	0	0	0	0	0	0	0	0	1	3	0	0	1
d__Bacteria;p__Firmicutes_A;c__Clostridia;o__Lachnospirales;f__Lachnospiraceae;g__Acetitomaculum;s__Acetitomaculum ruminis	0	0	0	1	1	0	0	0	0	0	1	0	0	0	0	1	0	0	4	0	1	0	0	0	0	0
d__Bacteria;p__Firmicutes_A;c__Clostridia;o__Lachnospirales;f__Lachnospiraceae;g__Dorea_A;s__Dorea_A longicatena_B	0	0	1	0	2	0	0	0	0	1	1	0	0	0	0	0	1	0	0	1	1	0	0	0	0	1
d__Bacteria;p__Firmicutes_A;c__Clostridia;o__Lachnospirales;f__Lachnospiraceae;g__Eubacterium_F;s__Eubacterium_F sp000433735	0	0	0	0	0	0	0	0	2	1	0	0	2	0	2	0	0	0	0	2	0	0	0	0	0	0
d__Bacteria;p__Firmicutes_A;c__Clostridia;o__Lachnospirales;f__Lachnospiraceae;g__Oribacterium;s__Oribacterium sp900107835	0	0	1	1	0	1	0	0	2	0	0	0	0	0	0	1	2	0	1	0	0	0	0	0	0	0
d__Bacteria;p__Firmicutes_A;c__Clostridia;o__Oscillospirales;f__Oscillospiraceae;g__CAG-83;s__CAG-83 sp000435555	0	0	0	0	1	0	0	0	0	0	2	0	0	0	0	1	0	0	3	0	0	0	2	0	0	0
d__Bacteria;p__Firmicutes_A;c__Clostridia;o__Tissierellales;f__Peptoniphilaceae;g__Anaerococcus;s__Anaerococcus hydrogenalis	0	0	0	2	0	0	0	1	0	0	0	2	0	0	0	2	0	0	0	0	0	0	2	0	0	0
d__Bacteria;p__Patescibacteria;c__Saccharimonadia;o__Saccharimonadales;f__Nanogingivalaceae;g__Nanogingivalis;s__Nanogingivalis sp010014525	0	0	0	0	0	2	0	0	0	0	1	0	0	0	0	0	0	0	4	0	0	1	1	0	0	0
d__Bacteria;p__Proteobacteria;c__Alphaproteobacteria;o__Rhizobiales;f__Rhizobiaceae;g__Agrobacterium;__	2	0	2	0	0	4	0	0	0	0	0	0	0	0	0	1	0	0	0	0	0	0	0	0	0	0
d__Bacteria;p__Proteobacteria;c__Gammaproteobacteria;o__Pseudomonadales;f__Moraxellaceae;g__Acinetobacter;s__Acinetobacter pittii	0	0	0	0	4	2	0	1	0	0	0	0	0	0	0	2	0	0	0	0	0	0	0	0	0	0
d__Bacteria;p__Actinobacteriota;c__Actinomycetia;o__Mycobacteriales;f__Mycobacteriaceae;g__Corynebacterium;s__Corynebacterium glucuronolyticum	0	0	0	0	0	0	0	0	0	0	0	0	0	0	0	0	0	0	0	0	0	2	6	0	0	0
d__Bacteria;p__Actinobacteriota;c__Actinomycetia;o__Mycobacteriales;f__Mycobacteriaceae;g__Mycobacterium;s__Mycobacterium obuense	0	0	0	0	0	4	0	0	0	4	0	0	0	0	0	0	0	0	0	0	0	0	0	0	0	0
d__Bacteria;p__Actinobacteriota;c__Actinomycetia;o__Mycobacteriales;f__Nakamurellaceae;g__Nakamurella;s__Nakamurella multipartita	0	0	0	0	0	0	0	0	0	0	0	0	0	0	0	0	0	0	0	0	0	0	0	0	8	0
d__Bacteria;p__Actinobacteriota;c__Actinomycetia;o__Mycobacteriales;f__Pseudonocardiaceae;g__Saccharopolyspora;s__Saccharopolyspora rectivirgula	0	0	0	0	0	0	0	0	0	0	0	0	0	0	0	0	0	2	0	0	0	0	0	2	4	0
d__Bacteria;p__Actinobacteriota;c__Coriobacteriia;o__Coriobacteriales;f__Atopobiaceae;g__Lancefieldella;s__Lancefieldella sp000564995	0	0	0	0	0	0	0	2	0	0	0	2	0	0	2	0	0	0	0	0	0	0	2	0	0	0
d__Bacteria;p__Actinobacteriota;c__Coriobacteriia;o__Coriobacteriales;f__Coriobacteriaceae;g__Collinsella;__	0	0	0	0	0	0	0	0	2	6	0	0	0	0	0	0	0	0	0	0	0	0	0	0	0	0
d__Bacteria;p__Actinobacteriota;c__Coriobacteriia;o__Coriobacteriales;f__QAMH01;g__QAMH01;s__QAMH01 sp003149935	0	0	0	0	0	0	0	0	0	2	0	0	0	0	0	1	0	0	0	0	0	1	1	0	1	2
d__Bacteria;p__Desulfobacterota_I;c__Desulfovibrionia;o__Desulfovibrionales;f__Desulfovibrionaceae;g__Desulfocurvus;s__Desulfocurvus vexinensis	0	0	0	2	1	0	0	0	0	0	2	0	0	0	0	0	0	0	3	0	0	0	0	0	0	0
d__Bacteria;p__Desulfobacterota_I;c__Desulfovibrionia;o__Desulfovibrionales;f__Desulfovibrionaceae;g__Desulfovibrio;s__Desulfovibrio piger_A	0	0	0	0	2	2	0	0	0	0	2	0	0	0	0	0	0	0	1	0	1	0	0	0	0	0
d__Bacteria;p__Firmicutes;c__Bacilli;o__Bacillales_A;f__Planococcaceae;__;__	0	0	0	0	5	0	0	0	1	0	0	0	0	0	0	0	0	0	1	0	0	0	1	0	0	0
d__Bacteria;p__Firmicutes;c__Bacilli;o__Bacillales_A;f__Planococcaceae;g__Solibacillus;s__Solibacillus cecembensis	0	0	0	0	2	2	0	0	0	0	0	0	0	0	0	0	0	0	2	0	1	0	0	0	1	0
d__Bacteria;p__Firmicutes;c__Bacilli;o__Erysipelotrichales;f__Coprobacillaceae;g__Eggerthia;s__Eggerthia catenaformis	0	0	1	0	0	0	0	0	0	0	1	0	0	0	0	0	0	1	2	1	1	0	0	1	0	0
d__Bacteria;p__Firmicutes;c__Bacilli;o__Lactobacillales;f__Lactobacillaceae;g__Lacticaseibacillus;s__Lacticaseibacillus rhamnosus	0	4	0	0	0	0	0	0	2	0	0	0	0	0	0	0	0	0	0	0	0	0	0	0	2	0
d__Bacteria;p__Firmicutes;c__Bacilli;o__Paenibacillales;f__Paenibacillaceae;g__Paenibacillus_A;s__Paenibacillus_A ihumii	0	0	0	0	0	0	0	2	0	4	0	0	2	0	0	0	0	0	0	0	0	0	0	0	0	0
d__Bacteria;p__Firmicutes;c__Bacilli;o__Staphylococcales;f__Staphylococcaceae;g__Mammaliicoccus;__	0	0	2	0	0	0	0	0	0	0	0	0	0	0	0	0	0	0	0	0	1	0	2	2	1	0
d__Bacteria;p__Firmicutes;c__Bacilli;o__Staphylococcales;f__Staphylococcaceae;g__Staphylococcus;s__Staphylococcus massiliensis	0	0	0	0	0	0	0	0	0	0	7	0	1	0	0	0	0	0	0	0	0	0	0	0	0	0
d__Bacteria;p__Firmicutes_A;c__Clostridia;o__Christensenellales;f__CAG-74;g__UBA11524;s__UBA11524 sp000437595	1	0	0	1	0	0	0	0	0	0	2	0	0	0	0	0	0	0	4	0	0	0	0	0	0	0
d__Bacteria;p__Firmicutes_A;c__Clostridia;o__Lachnospirales;f__Lachnospiraceae;g__NK4A144;__	0	0	1	0	1	1	0	0	0	0	0	0	0	0	0	0	2	0	0	2	0	0	1	0	0	0
d__Bacteria;p__Firmicutes_A;c__Clostridia;o__Lachnospirales;f__Lachnospiraceae;g__Pseudobutyrivibrio;__	0	0	0	0	0	0	0	0	0	0	0	0	0	0	0	0	0	0	0	0	6	0	1	0	1	0
d__Bacteria;p__Firmicutes_A;c__Clostridia;o__Oscillospirales;f__Acutalibacteraceae;g__Anaeromassilibacillus;s__Anaeromassilibacillus sp001305115	0	0	1	0	0	0	0	0	0	0	2	0	0	0	0	0	0	0	1	0	1	2	0	0	1	0
d__Bacteria;p__Firmicutes_A;c__Clostridia;o__Oscillospirales;f__Ruminococcaceae;g__Ruminococcus_D;__	0	1	0	0	0	2	0	0	0	0	4	0	0	0	0	0	0	0	1	0	0	0	0	0	0	0
d__Bacteria;p__Firmicutes_A;c__Clostridia;o__Peptostreptococcales;__;__;__	0	0	0	2	0	0	0	0	0	0	0	1	0	0	0	0	0	0	1	0	0	0	1	3	0	0
d__Bacteria;p__Firmicutes_A;c__Clostridia;o__Tissierellales;f__Peptoniphilaceae;__;__	0	3	0	0	0	0	0	0	0	0	0	0	0	0	1	4	0	0	0	0	0	0	0	0	0	0
d__Bacteria;p__Firmicutes_A;c__Clostridia;o__Tissierellales;f__Peptoniphilaceae;g__Anaerococcus;s__Anaerococcus obesiensis	0	0	0	0	0	8	0	0	0	0	0	0	0	0	0	0	0	0	0	0	0	0	0	0	0	0
d__Bacteria;p__Proteobacteria;c__Alphaproteobacteria;o__Rhizobiales;f__Beijerinckiaceae;g__Methylobacterium;s__Methylobacterium nodulans	0	3	0	2	0	1	0	2	0	0	0	0	0	0	0	0	0	0	0	0	0	0	0	0	0	0
d__Bacteria;p__Proteobacteria;c__Alphaproteobacteria;o__Rhizobiales;f__Devosiaceae;g__Devosia;s__Devosia sp000735585	0	1	0	3	0	0	0	2	0	1	0	0	0	0	0	0	0	0	0	0	0	0	0	0	1	0
d__Bacteria;p__Proteobacteria;c__Alphaproteobacteria;o__Rhizobiales_A;f__Rhizobiaceae_A;__;__	0	0	0	2	1	0	0	0	2	0	2	0	0	0	0	0	0	0	1	0	0	0	0	0	0	0
d__Bacteria;p__Proteobacteria;c__Gammaproteobacteria;o__Burkholderiales;f__Neisseriaceae;__;__	0	0	0	2	0	4	0	0	0	0	0	0	0	0	0	0	0	1	0	0	0	0	1	0	0	0
d__Bacteria;p__Proteobacteria;c__Gammaproteobacteria;o__Enterobacterales;f__Enterobacteriaceae;g__Chimaeribacter;s__Chimaeribacter arupi	0	0	0	0	4	4	0	0	0	0	0	0	0	0	0	0	0	0	0	0	0	0	0	0	0	0
d__Bacteria;p__Proteobacteria;c__Gammaproteobacteria;o__Enterobacterales;f__Enterobacteriaceae;g__Enterobacter;s__Enterobacter kobei	0	0	0	0	0	1	0	2	0	0	0	0	0	0	0	0	0	0	0	1	0	0	0	2	2	0
d__Bacteria;p__Proteobacteria;c__Gammaproteobacteria;o__Pseudomonadales;__;__;__	0	0	0	0	0	1	0	1	0	0	4	0	0	0	0	2	0	0	0	0	0	0	0	0	0	0
d__Bacteria;p__Proteobacteria;c__Gammaproteobacteria;o__Xanthomonadales;f__Xanthomonadaceae;__;__	0	1	0	0	0	0	0	1	2	1	0	0	0	0	0	0	0	2	0	0	0	0	0	1	0	0
d__Bacteria;p__Actinobacteriota;c__Actinomycetia;o__Actinomycetales;f__Actinomycetaceae;g__Peptidiphaga;s__Peptidiphaga sp000466165	0	0	0	0	2	5	0	0	0	0	0	0	0	0	0	0	0	0	0	0	0	0	0	0	0	0
d__Bacteria;p__Actinobacteriota;c__Actinomycetia;o__Actinomycetales;f__Micrococcaceae;g__Haematomicrobium;s__Haematomicrobium sanguinis	0	0	0	2	0	1	0	0	0	0	0	2	0	2	0	0	0	0	0	0	0	0	0	0	0	0
d__Bacteria;p__Actinobacteriota;c__Actinomycetia;o__Actinomycetales;f__Micrococcaceae;g__Nesterenkonia;s__Nesterenkonia sandarakina	0	0	0	5	0	0	0	0	0	0	0	0	0	0	0	2	0	0	0	0	0	0	0	0	0	0
d__Bacteria;p__Actinobacteriota;c__Actinomycetia;o__Mycobacteriales;f__Mycobacteriaceae;g__Corynebacterium;s__Corynebacterium afermentans	0	0	3	0	0	0	0	0	0	0	0	0	0	1	2	0	1	0	0	0	0	0	0	0	0	0
d__Bacteria;p__Actinobacteriota;c__Coriobacteriia;o__Coriobacteriales;f__Eggerthellaceae;g__Eggerthella;s__Eggerthella lenta	0	0	0	0	0	0	0	0	0	0	0	0	0	0	1	0	0	2	0	0	0	1	2	0	0	1
d__Bacteria;p__Actinobacteriota;c__Thermoleophilia;o__Solirubrobacterales;f__Solirubrobacteraceae;g__SEOHO-28;s__SEOHO-28 sp003044185	0	0	0	1	0	0	0	1	0	0	0	2	0	0	0	0	0	0	0	0	0	0	0	0	3	0
d__Bacteria;p__Bacteroidota;c__Bacteroidia;o__Bacteroidales;f__Muribaculaceae;g__Sodaliphilus;s__Sodaliphilus sp900318255	0	0	0	0	0	1	0	0	0	0	0	2	0	0	0	0	0	1	0	0	0	1	0	0	0	2
d__Bacteria;p__Bacteroidota;c__Bacteroidia;o__Bacteroidales;f__Porphyromonadaceae;g__Porphyromonas_A;s__Porphyromonas_A sp004555765	0	0	0	0	0	0	0	0	0	0	1	1	0	0	0	0	0	0	1	0	0	1	2	0	1	0
d__Bacteria;p__Bacteroidota;c__Bacteroidia;o__Flavobacteriales;f__Flavobacteriaceae;g__Kordia;s__Kordia zhangzhouensis	0	0	0	0	0	0	0	0	0	0	0	0	0	0	0	2	0	0	0	0	1	0	1	1	1	1
d__Bacteria;p__Bacteroidota;c__Bacteroidia;o__Sphingobacteriales;f__Sphingobacteriaceae;g__Sphingobacterium;__	0	1	0	0	0	0	0	0	0	0	0	0	2	2	0	0	0	0	0	0	0	0	0	0	2	0
d__Bacteria;p__Campylobacterota;c__Campylobacteria;o__Campylobacterales;f__Helicobacteraceae;g__Helicobacter_D;s__Helicobacter_D canadensis	0	0	0	2	0	2	0	0	0	0	1	0	0	0	0	0	0	0	2	0	0	0	0	0	0	0
d__Bacteria;p__Campylobacterota;c__Campylobacteria;o__Campylobacterales;f__Helicobacteraceae;g__NHYM01;__	0	0	1	0	0	0	0	0	0	0	0	0	0	0	0	0	0	0	0	0	2	0	0	0	4	0
d__Bacteria;p__Deferribacterota;c__Deferribacteres;o__Deferribacterales;f__Mucispirillaceae;g__Mucispirillum;s__Mucispirillum schaedleri	0	0	0	0	0	0	0	0	0	0	2	0	0	0	0	0	0	0	0	0	0	1	3	0	0	1
d__Bacteria;p__Firmicutes;c__Bacilli;o__Bacillales;f__Bacillaceae_G;g__Bacillus_A;__	0	0	1	0	0	0	0	0	0	0	2	0	0	0	0	0	0	0	0	1	1	0	0	0	0	2
d__Bacteria;p__Firmicutes;c__Bacilli;o__Erysipelotrichales;f__Erysipelotrichaceae;g__Holdemania;__	1	0	0	1	0	0	0	0	0	0	3	0	0	0	0	0	0	0	0	0	0	0	0	0	0	2
d__Bacteria;p__Firmicutes;c__Bacilli;o__Lactobacillales;f__Lactobacillaceae;g__Schleiferilactobacillus;s__Schleiferilactobacillus harbinensis	0	0	1	0	0	0	0	0	4	0	0	0	1	0	0	0	0	1	0	0	0	0	0	0	0	0
d__Bacteria;p__Firmicutes;c__Bacilli;o__Staphylococcales;f__Staphylococcaceae;g__Staphylococcus;s__Staphylococcus haemolyticus	0	1	0	1	0	0	0	0	0	0	2	1	1	0	0	1	0	0	0	0	0	0	0	0	0	0
d__Bacteria;p__Firmicutes;c__Bacilli;o__Thermoactinomycetales;f__DSM-45169;g__Kroppenstedtia;s__Kroppenstedtia eburnea	0	0	0	0	0	0	0	0	0	0	0	0	0	0	0	2	0	0	0	0	0	1	2	2	0	0
d__Bacteria;p__Firmicutes_A;c__Clostridia;o__Christensenellales;f__CAG-552;__;__	0	0	0	1	0	0	0	0	0	0	1	0	0	0	0	1	0	0	1	0	0	1	1	0	0	1
d__Bacteria;p__Firmicutes_A;c__Clostridia;o__Clostridiales;f__Clostridiaceae;g__Clostridium;__	0	0	0	0	0	0	0	0	0	0	4	0	0	0	0	0	2	0	0	0	1	0	0	0	0	0
d__Bacteria;p__Firmicutes_A;c__Clostridia;o__Lachnospirales;f__Lachnospiraceae;g__Blautia;s__Blautia stercoris	0	0	2	0	0	0	0	0	2	0	0	0	0	0	0	0	0	0	0	1	1	0	0	0	1	0
d__Bacteria;p__Firmicutes_A;c__Clostridia;o__Lachnospirales;f__Lachnospiraceae;g__Butyrivibrio;s__Butyrivibrio sp900102515	0	0	0	2	2	2	0	0	0	0	1	0	0	0	0	0	0	0	0	0	0	0	0	0	0	0
d__Bacteria;p__Firmicutes_A;c__Clostridia;o__Lachnospirales;f__Lachnospiraceae;g__Kineothrix;__	0	0	1	0	0	0	0	0	0	0	0	0	0	0	0	1	0	0	1	2	0	0	0	0	1	1
d__Bacteria;p__Firmicutes_A;c__Clostridia;o__Lachnospirales;f__Lachnospiraceae;g__Lachnoclostridium;__	0	0	0	0	0	2	0	0	0	0	2	0	0	0	0	0	0	0	1	0	0	0	0	2	0	0
d__Bacteria;p__Firmicutes_A;c__Clostridia;o__Lachnospirales;f__Lachnospiraceae;g__Lacrimispora;s__Lacrimispora celerecrescens_B	1	0	0	0	0	0	0	0	0	0	1	0	0	0	0	0	0	2	1	0	0	1	0	0	0	1
d__Bacteria;p__Firmicutes_A;c__Clostridia;o__Lachnospirales;f__Lachnospiraceae;g__Mobilisporobacter;s__Mobilisporobacter senegalensis	0	0	0	2	0	0	0	0	0	0	2	0	0	0	0	0	0	0	1	0	0	2	0	0	0	0
d__Bacteria;p__Firmicutes_A;c__Clostridia;o__Lachnospirales;f__Lachnospiraceae;g__Oribacterium;s__Oribacterium parvum	0	0	0	0	0	0	0	0	0	0	1	0	0	0	0	0	0	0	2	0	0	1	2	0	1	0
d__Bacteria;p__Firmicutes_A;c__Clostridia;o__Oscillospirales;f__Acutalibacteraceae;g__Hydrogeniiclostridium;s__Hydrogeniiclostridium mannosilyticum	0	0	1	0	0	0	0	0	0	0	1	0	0	0	0	0	0	0	1	0	1	0	0	0	3	0
d__Bacteria;p__Firmicutes_A;c__Clostridia;o__Oscillospirales;f__Oscillospiraceae;g__Onthomonas;s__Onthomonas sp000421005	0	0	0	0	0	2	0	0	0	0	2	0	0	0	0	0	0	0	1	0	0	0	2	0	0	0
d__Bacteria;p__Firmicutes_A;c__Clostridia;o__Oscillospirales;f__Ruminococcaceae;g__CAG-353;s__CAG-353 sp900066885	0	0	1	0	1	0	0	0	0	0	0	0	0	0	0	0	0	0	0	0	2	0	0	2	1	0
d__Bacteria;p__Firmicutes_A;c__Clostridia;o__Oscillospirales;f__Ruminococcaceae;g__Ruminiclostridium_E;__	0	0	0	0	0	0	0	0	0	0	0	0	0	0	0	0	0	0	0	0	6	0	0	0	1	0
d__Bacteria;p__Firmicutes_A;c__Clostridia;o__Oscillospirales;f__Ruminococcaceae;g__Ruminococcus;s__Ruminococcus flavefaciens_A	0	0	0	0	0	0	0	0	0	0	0	0	0	0	0	1	0	0	0	0	0	4	2	0	0	0
d__Bacteria;p__Firmicutes_A;c__Clostridia;o__Peptostreptococcales;f__Anaerovoracaceae;g__Emergencia;__	0	0	0	2	0	0	0	0	0	0	3	0	0	0	0	0	0	0	2	0	0	0	0	0	0	0
d__Bacteria;p__Firmicutes_A;c__Clostridia;o__Peptostreptococcales;f__Anaerovoracaceae;g__Fimisoma;s__Fimisoma sp000435715	0	0	0	0	0	0	0	0	0	7	0	0	0	0	0	0	0	0	0	0	0	0	0	0	0	0
d__Bacteria;p__Firmicutes_A;c__Clostridia;o__Peptostreptococcales;f__Filifactoraceae;g__Criibacterium;s__Criibacterium bergeronii	0	1	1	0	0	0	0	0	0	0	1	0	0	0	0	0	0	0	0	1	2	0	0	0	1	0
d__Bacteria;p__Firmicutes_A;c__Clostridia;o__Tissierellales;f__Peptoniphilaceae;g__Peptoniphilus_C;s__Peptoniphilus_C sp902363535	0	0	0	0	0	0	0	0	1	0	3	0	0	0	0	0	0	0	3	0	0	0	0	0	0	0
d__Bacteria;p__Fusobacteriota;c__Fusobacteriia;o__Fusobacteriales;f__Leptotrichiaceae;g__Leptotrichia_A;s__Leptotrichia_A sp001274535	0	0	0	2	0	0	0	2	0	0	0	0	0	0	0	0	0	0	0	0	0	1	0	2	0	0
d__Bacteria;p__Proteobacteria;c__Alphaproteobacteria;o__Rhizobiales;f__Xanthobacteraceae;g__Bradyrhizobium;__	0	0	0	0	5	0	0	0	0	0	0	0	0	0	1	0	0	0	0	0	0	0	0	1	0	0
d__Bacteria;p__Proteobacteria;c__Alphaproteobacteria;o__Rhodobacterales;f__Rhodobacteraceae;g__Paracoccus;s__Paracoccus sphaerophysae	1	0	0	0	0	1	0	0	0	0	0	0	0	0	1	2	0	0	0	0	0	0	1	0	1	0
d__Bacteria;p__Proteobacteria;c__Gammaproteobacteria;o__Chromatiales;f__Chromatiaceae;g__Achromatium;__	0	0	0	0	0	0	0	0	0	3	0	0	0	0	0	0	0	0	0	0	0	0	4	0	0	0
d__Bacteria;p__Proteobacteria;c__Gammaproteobacteria;o__Enterobacterales;f__Enterobacteriaceae;g__Citrobacter_A;s__Citrobacter_A amalonaticus	2	0	0	0	0	0	0	0	0	0	0	2	0	0	0	0	0	0	0	0	0	2	1	0	0	0
d__Bacteria;p__Proteobacteria;c__Gammaproteobacteria;o__Enterobacterales;f__Shewanellaceae;g__Shewanella;s__Shewanella sp002966515	0	0	0	0	0	1	0	0	0	0	0	0	0	0	0	0	0	4	0	0	0	0	2	0	0	0
d__Bacteria;p__Proteobacteria;c__Gammaproteobacteria;o__Pseudomonadales;f__Moraxellaceae;g__Acinetobacter;s__Acinetobacter schindleri	0	0	0	0	1	0	0	0	0	0	0	0	0	2	2	0	0	0	2	0	0	0	0	0	0	0
d__Bacteria;p__Actinobacteriota;c__Actinomycetia;o__Actinomycetales;f__Brevibacteriaceae;g__Brevibacterium;s__Brevibacterium ravenspurgense	0	0	0	0	4	0	0	0	0	0	0	0	0	0	0	0	0	2	0	0	0	0	0	0	0	0
d__Bacteria;p__Actinobacteriota;c__Actinomycetia;o__Actinomycetales;f__Cellulomonadaceae;g__Flavimobilis;s__Flavimobilis hominis	0	0	0	0	0	0	0	0	0	6	0	0	0	0	0	0	0	0	0	0	0	0	0	0	0	0
d__Bacteria;p__Actinobacteriota;c__Actinomycetia;o__Actinomycetales;f__Cellulomonadaceae;g__Sanguibacter;s__Sanguibacter keddieii	0	0	1	0	0	0	0	0	0	0	0	0	0	0	0	2	0	0	0	0	1	0	2	0	0	0
d__Bacteria;p__Actinobacteriota;c__Actinomycetia;o__Actinomycetales;f__Microbacteriaceae;g__Rathayibacter;s__Rathayibacter caricis	1	0	0	0	0	0	0	0	2	0	0	0	0	0	0	0	0	0	0	0	1	0	2	0	0	0
d__Bacteria;p__Actinobacteriota;c__Actinomycetia;o__Actinomycetales;f__Micrococcaceae;g__Kocuria;s__Kocuria rosea	4	0	0	0	0	0	0	0	0	2	0	0	0	0	0	0	0	0	0	0	0	0	0	0	0	0
d__Bacteria;p__Actinobacteriota;c__Actinomycetia;o__Mycobacteriales;f__Mycobacteriaceae;g__Corynebacterium;s__Corynebacterium freneyi	0	0	0	0	2	0	0	0	0	0	0	0	2	0	0	0	0	0	0	0	0	0	0	0	2	0
d__Bacteria;p__Actinobacteriota;c__Actinomycetia;o__Mycobacteriales;f__Mycobacteriaceae;g__Corynebacterium;s__Corynebacterium genitalium_A	0	0	0	0	0	0	0	0	0	4	0	0	0	0	0	0	2	0	0	0	0	0	0	0	0	0
d__Bacteria;p__Actinobacteriota;c__Actinomycetia;o__Mycobacteriales;f__Mycobacteriaceae;g__Corynebacterium;s__Corynebacterium mucifaciens	0	0	0	0	0	0	0	0	0	0	0	2	0	0	2	0	0	0	0	0	0	0	0	0	0	2
d__Bacteria;p__Actinobacteriota;c__Actinomycetia;o__Mycobacteriales;f__Mycobacteriaceae;g__Nocardia;s__Nocardia brevicatena	0	0	0	0	0	1	0	0	0	0	0	2	2	0	0	0	0	0	0	0	0	1	0	0	0	0
d__Bacteria;p__Actinobacteriota;c__Actinomycetia;o__Mycobacteriales;f__Mycobacteriaceae;g__Rhodococcus;s__Rhodococcus erythropolis	0	0	0	0	0	0	0	0	0	0	2	0	0	0	0	0	2	0	0	0	0	0	0	2	0	0
d__Bacteria;p__Actinobacteriota;c__Actinomycetia;o__Mycobacteriales;f__Mycobacteriaceae;g__Rhodococcus_B;s__Rhodococcus_B fascians_E	0	0	0	0	0	0	0	0	0	0	0	0	0	0	0	0	0	2	0	2	0	0	0	0	2	0
d__Bacteria;p__Actinobacteriota;c__Actinomycetia;o__Propionibacteriales;f__Propionibacteriaceae;g__Arachnia;s__Arachnia massiliensis	0	2	0	0	0	2	0	0	0	0	0	0	2	0	0	0	0	0	0	0	0	0	0	0	0	0
d__Bacteria;p__Actinobacteriota;c__Actinomycetia;o__Propionibacteriales;f__Propionibacteriaceae;g__Arachnia;s__Arachnia propionica	0	0	0	0	0	0	0	0	0	2	0	2	0	0	0	0	0	2	0	0	0	0	0	0	0	0
d__Bacteria;p__Actinobacteriota;c__Coriobacteriia;o__Coriobacteriales;f__Eggerthellaceae;g__ZJ304;s__ZJ304 sp011039075	0	0	0	0	0	0	0	0	0	0	0	0	0	0	0	0	0	0	0	2	0	1	1	0	0	2
d__Bacteria;p__Actinobacteriota;c__Thermoleophilia;o__Solirubrobacterales;f__Solirubrobacteraceae;g__AC-64;s__AC-64 sp005883215	0	1	0	0	0	2	0	0	1	0	0	0	0	0	0	0	0	0	0	0	0	0	0	0	2	0
d__Bacteria;p__Bacteroidota;c__Bacteroidia;o__Bacteroidales;f__Bacteroidaceae;g__Prevotella;s__Prevotella oralis	0	0	1	0	0	0	0	0	2	1	0	0	0	0	0	0	0	0	0	1	0	0	0	0	1	0
d__Bacteria;p__Bacteroidota;c__Bacteroidia;o__Bacteroidales;f__Bacteroidaceae;g__Prevotella;s__Prevotella oulorum	2	0	2	2	0	0	0	0	0	0	0	0	0	0	0	0	0	0	0	0	0	0	0	0	0	0
d__Bacteria;p__Bacteroidota;c__Bacteroidia;o__Bacteroidales;f__UBA932;g__Cryptobacteroides;s__Cryptobacteroides sp002438635	0	0	0	0	0	2	0	0	2	0	0	0	0	0	0	0	0	0	0	0	0	2	0	0	0	0
d__Bacteria;p__Chloroflexota;c__Anaerolineae;o__Caldilineales;f__Caldilineaceae;g__Litorilinea;s__Litorilinea aerophila	0	0	0	0	0	2	0	0	0	3	0	0	0	0	0	0	0	0	1	0	0	0	0	0	0	0
d__Bacteria;p__Deinococcota;c__Deinococci;o__Deinococcales;f__Deinococcaceae;g__Deinococcus;s__Deinococcus wulumuqiensis	0	0	0	6	0	0	0	0	0	0	0	0	0	0	0	0	0	0	0	0	0	0	0	0	0	0
d__Bacteria;p__Firmicutes;c__Bacilli;o__Bacillales;f__Bacillaceae;g__Bacillus;s__Bacillus gobiensis	0	0	0	0	0	0	0	0	1	1	0	0	0	0	0	0	1	0	0	3	0	0	0	0	0	0
d__Bacteria;p__Firmicutes;c__Bacilli;o__Bacillales_D;f__Amphibacillaceae;__;__	0	0	0	0	0	0	0	0	0	0	0	0	1	0	0	0	0	2	0	0	0	2	1	0	0	0
d__Bacteria;p__Firmicutes;c__Bacilli;o__Erysipelotrichales;f__Coprobacillaceae;g__Kandleria;s__Kandleria vitulina	0	0	0	0	0	0	0	0	0	0	5	0	0	0	0	0	0	0	0	0	0	0	1	0	0	0
d__Bacteria;p__Firmicutes;c__Bacilli;o__Lactobacillales;f__Carnobacteriaceae;g__Carnobacterium_A;s__Carnobacterium_A sp001483965	0	0	0	0	0	0	0	0	0	0	0	0	0	0	0	0	0	2	0	0	0	0	2	0	0	2
d__Bacteria;p__Firmicutes;c__Bacilli;o__Lactobacillales;f__Lactobacillaceae;g__Latilactobacillus;s__Latilactobacillus sakei	0	0	0	0	0	0	0	0	2	0	0	0	0	0	0	0	2	0	0	0	0	0	0	0	0	2
d__Bacteria;p__Firmicutes;c__Bacilli;o__Lactobacillales;f__Lactobacillaceae;g__Leuconostoc;s__Leuconostoc carnosum	0	0	0	0	6	0	0	0	0	0	0	0	0	0	0	0	0	0	0	0	0	0	0	0	0	0
d__Bacteria;p__Firmicutes;c__Bacilli;o__Lactobacillales;f__Lactobacillaceae;g__Pediococcus;s__Pediococcus pentosaceus	0	0	0	2	0	2	0	0	0	0	0	0	0	0	0	0	0	0	0	0	0	0	0	0	2	0
d__Bacteria;p__Firmicutes;c__Bacilli;o__Lactobacillales;f__Lactobacillaceae;g__Weissella;s__Weissella soli	0	0	0	0	2	2	0	0	0	0	0	0	0	0	0	0	0	0	0	0	0	0	0	2	0	0
d__Bacteria;p__Firmicutes;c__Bacilli;o__Lactobacillales;f__Listeriaceae;g__Brochothrix;s__Brochothrix thermosphacta	0	0	0	0	0	0	0	0	0	0	0	0	0	0	0	0	0	0	0	0	2	0	4	0	0	0
d__Bacteria;p__Firmicutes;c__Bacilli;o__Lactobacillales;f__Streptococcaceae;g__Lactococcus_A;s__Lactococcus_A carnosus	0	0	0	2	0	4	0	0	0	0	0	0	0	0	0	0	0	0	0	0	0	0	0	0	0	0
d__Bacteria;p__Firmicutes;c__Bacilli;o__Paenibacillales;f__Paenibacillaceae;g__Paenibacillus_A;s__Paenibacillus_A macerans	0	0	0	0	0	4	0	0	0	0	0	0	0	0	0	0	0	0	0	0	0	0	2	0	0	0
d__Bacteria;p__Firmicutes;c__Bacilli;o__Staphylococcales;f__Staphylococcaceae;g__Staphylococcus;s__Staphylococcus auricularis	0	0	0	0	0	0	0	0	0	0	6	0	0	0	0	0	0	0	0	0	0	0	0	0	0	0
d__Bacteria;p__Firmicutes;c__Bacilli;o__Thermoactinomycetales;f__Thermoactinomycetaceae;g__Thermoactinomyces;s__Thermoactinomyces vulgaris	2	0	0	0	0	0	0	0	0	0	0	0	0	0	0	0	0	2	0	0	0	2	0	0	0	0
d__Bacteria;p__Firmicutes_A;c__Clostridia;o__Lachnospirales;f__Lachnospiraceae;g__Anaerobutyricum;s__Anaerobutyricum soehngenii	0	0	0	0	0	0	0	0	0	0	2	0	0	0	0	0	0	2	0	2	0	0	0	0	0	0
d__Bacteria;p__Firmicutes_A;c__Clostridia;o__Lachnospirales;f__Lachnospiraceae;g__Butyrivibrio;__	0	0	0	0	0	0	0	0	0	0	1	0	0	0	0	1	0	1	0	0	0	0	2	0	1	0
d__Bacteria;p__Firmicutes_A;c__Clostridia;o__Lachnospirales;f__Lachnospiraceae;g__Lachnospira;s__Lachnospira multipara	0	0	0	0	0	0	0	0	2	4	0	0	0	0	0	0	0	0	0	0	0	0	0	0	0	0
d__Bacteria;p__Firmicutes_A;c__Clostridia;o__Lachnospirales;f__Lachnospiraceae;g__XBB2008;s__XBB2008 sp900102235	0	0	0	0	0	3	0	0	0	0	0	0	0	0	0	0	0	0	2	0	1	0	0	0	0	0
d__Bacteria;p__Firmicutes_A;c__Clostridia;o__Monoglobales;f__Monoglobaceae;g__Monoglobus;s__Monoglobus pectinilyticus	0	0	3	0	2	0	0	0	0	0	0	0	0	0	0	0	0	0	0	0	0	0	0	0	1	0
d__Bacteria;p__Firmicutes_A;c__Clostridia;o__Oscillospirales;f__Acutalibacteraceae;g__DTU089;s__DTU089 sp001513045	0	0	0	0	0	1	0	0	0	0	3	0	0	0	0	0	0	0	0	0	0	0	2	0	0	0
d__Bacteria;p__Firmicutes_A;c__Clostridia;o__Oscillospirales;f__Oscillospiraceae;g__Faecousia;s__Faecousia sp900315595	0	0	0	0	0	1	0	0	0	0	2	0	0	0	0	0	0	0	1	0	0	0	2	0	0	0
d__Bacteria;p__Firmicutes_A;c__Clostridia;o__Oscillospirales;f__Ruminococcaceae;g__Bittarella;s__Bittarella massiliensis	0	0	0	1	0	0	0	0	0	0	3	0	0	0	0	0	0	0	2	0	0	0	0	0	0	0
d__Bacteria;p__Fusobacteriota;c__Fusobacteriia;o__Fusobacteriales;f__Fusobacteriaceae;g__Fusobacterium;__	2	0	0	1	1	0	0	0	0	0	0	2	0	0	0	0	0	0	0	0	0	0	0	0	0	0
d__Bacteria;p__Proteobacteria;c__Alphaproteobacteria;o__Rhizobiales;f__Beijerinckiaceae;g__Bosea;__	0	0	0	0	0	2	0	0	0	0	2	0	0	0	0	0	0	0	0	0	0	2	0	0	0	0
d__Bacteria;p__Proteobacteria;c__Alphaproteobacteria;o__Rhizobiales;f__Xanthobacteraceae;__;__	0	0	2	0	0	2	0	0	0	0	0	0	0	0	0	0	2	0	0	0	0	0	0	0	0	0
d__Bacteria;p__Proteobacteria;c__Alphaproteobacteria;o__Sphingomonadales;f__Sphingomonadaceae;g__Novosphingobium;__	0	2	0	0	0	0	0	0	0	0	1	0	0	0	0	0	0	0	0	0	0	0	2	0	0	1
d__Bacteria;p__Proteobacteria;c__Alphaproteobacteria;o__Sphingomonadales;f__Sphingomonadaceae;g__Sphingomonas;__	0	0	0	0	0	1	0	0	0	0	0	0	2	0	0	2	0	0	0	0	0	0	0	0	1	0
d__Bacteria;p__Proteobacteria;c__Gammaproteobacteria;o__Burkholderiales;f__Burkholderiaceae;g__Massilia;s__Massilia timonae	0	0	0	0	0	0	0	2	0	0	3	1	0	0	0	0	0	0	0	0	0	0	0	0	0	0
d__Bacteria;p__Proteobacteria;c__Gammaproteobacteria;o__Enterobacterales;f__Enterobacteriaceae;g__Pantoea;s__Pantoea ananatis	0	0	2	0	0	0	0	0	0	0	0	0	0	0	0	0	0	0	0	0	2	0	2	0	0	0
d__Bacteria;p__Proteobacteria;c__Gammaproteobacteria;o__Enterobacterales;f__Enterobacteriaceae;g__Serratia;s__Serratia bockelmannii	2	0	0	1	0	0	0	0	0	0	0	0	0	2	0	0	1	0	0	0	0	0	0	0	0	0
d__Bacteria;p__Proteobacteria;c__Gammaproteobacteria;o__Enterobacterales;f__Enterobacteriaceae;g__Yokenella;s__Yokenella regensburgei	0	0	0	0	0	0	0	0	0	0	0	0	0	0	0	0	0	0	0	0	0	6	0	0	0	0
d__Bacteria;p__Proteobacteria;c__Gammaproteobacteria;o__Pseudomonadales;f__Moraxellaceae;g__Acinetobacter;s__Acinetobacter parvus	0	0	0	0	2	2	0	0	0	0	0	0	0	0	0	0	0	0	0	0	0	0	0	0	2	0
d__Bacteria;p__Proteobacteria;c__Gammaproteobacteria;o__Pseudomonadales;f__Pseudomonadaceae;g__Pseudomonas_C;s__Pseudomonas_C caeni	0	0	0	0	0	0	0	0	0	6	0	0	0	0	0	0	0	0	0	0	0	0	0	0	0	0
d__Bacteria;p__Actinobacteriota;c__Actinomycetia;o__Actinomycetales;f__Cellulomonadaceae;g__Oerskovia;s__Oerskovia turbata	0	0	3	0	0	0	0	0	0	0	0	0	0	0	0	0	0	0	0	0	0	0	0	0	2	0
d__Bacteria;p__Actinobacteriota;c__Actinomycetia;o__Actinomycetales;f__Dermatophilaceae;__;__	0	0	1	0	1	1	0	0	0	0	0	0	0	0	0	0	0	0	0	0	0	0	0	0	0	2
d__Bacteria;p__Actinobacteriota;c__Actinomycetia;o__Actinomycetales;f__Microbacteriaceae;g__Microbacterium;s__Microbacterium sp001595495	0	0	0	0	0	0	0	0	0	0	0	0	1	0	0	0	0	0	0	0	0	0	0	0	4	0
d__Bacteria;p__Actinobacteriota;c__Actinomycetia;o__Actinomycetales;f__Micrococcaceae;g__Citricoccus;s__Citricoccus sp000224415	0	0	0	2	0	0	0	1	0	2	0	0	0	0	0	0	0	0	0	0	0	0	0	0	0	0
d__Bacteria;p__Actinobacteriota;c__Actinomycetia;o__Mycobacteriales;f__Mycobacteriaceae;g__Corynebacterium;s__Corynebacterium variabile	0	0	0	2	0	0	0	0	0	2	0	0	1	0	0	0	0	0	0	0	0	0	0	0	0	0
d__Bacteria;p__Actinobacteriota;c__Actinomycetia;o__Mycobacteriales;f__Mycobacteriaceae;g__Gordonia;s__Gordonia bronchialis	0	0	0	0	0	0	0	0	0	0	0	0	2	0	0	3	0	0	0	0	0	0	0	0	0	0
d__Bacteria;p__Actinobacteriota;c__Actinomycetia;o__Propionibacteriales;f__Nocardioidaceae;g__Nocardioides;__	0	0	0	0	0	1	0	0	0	0	0	0	0	2	0	0	0	2	0	0	0	0	0	0	0	0
d__Bacteria;p__Actinobacteriota;c__Actinomycetia;o__Propionibacteriales;f__Propionibacteriaceae;g__Brevilactibacter;s__Brevilactibacter sinopodophylli	0	0	0	0	0	0	0	0	4	0	0	0	0	0	0	0	0	0	0	0	0	0	0	0	0	1
d__Bacteria;p__Actinobacteriota;c__Coriobacteriia;o__Coriobacteriales;f__Atopobiaceae;__;__	0	0	0	0	0	0	0	0	0	0	0	0	1	0	0	1	0	0	0	0	0	0	2	0	0	1
d__Bacteria;p__Actinobacteriota;c__Coriobacteriia;o__Coriobacteriales;f__Coriobacteriaceae;g__Collinsella;s__Collinsella sp900556495	0	0	0	0	0	0	0	0	2	0	0	0	0	0	0	0	2	1	0	0	0	0	0	0	0	0
d__Bacteria;p__Actinobacteriota;c__Coriobacteriia;o__Coriobacteriales;f__Eggerthellaceae;g__Senegalimassilia;s__Senegalimassilia anaerobia	0	0	0	0	0	0	0	0	0	0	0	0	0	0	0	0	4	0	0	1	0	0	0	0	0	0
d__Bacteria;p__Bacteroidota;c__Bacteroidia;o__Bacteroidales;f__Bacteroidaceae;g__Prevotella;s__Prevotella pallens	0	0	1	0	0	0	0	0	0	0	0	0	0	2	0	0	0	0	0	0	0	0	0	0	0	2
d__Bacteria;p__Bacteroidota;c__Bacteroidia;o__Bacteroidales;f__Bacteroidaceae;g__Prevotella;s__Prevotella salivae	0	0	0	1	0	0	0	0	0	0	0	0	0	0	0	0	0	0	0	0	0	0	2	2	0	0
d__Bacteria;p__Bacteroidota;c__Bacteroidia;o__Bacteroidales;f__Bacteroidaceae;g__Prevotella;s__Prevotella sp900315775	1	0	0	0	0	0	0	0	0	0	0	0	0	0	0	0	0	1	0	0	1	0	1	0	1	0
d__Bacteria;p__Bacteroidota;c__Bacteroidia;o__Cytophagales;f__Cyclobacteriaceae;__;__	0	0	1	0	0	0	0	0	0	0	0	0	0	0	0	1	0	0	0	0	0	0	2	0	0	1
d__Bacteria;p__Bacteroidota;c__Bacteroidia;o__Flavobacteriales;f__Weeksellaceae;g__Riemerella;s__Riemerella columbina	0	0	0	1	1	0	0	0	0	0	0	0	0	0	0	0	0	0	0	0	0	0	3	0	0	0
d__Bacteria;p__Cyanobacteria;c__Vampirovibrionia;o__Gastranaerophilales;f__Gastranaerophilaceae;g__Zag111;s__Zag111 sp001899395	0	0	3	0	0	0	0	0	0	0	0	0	0	0	0	0	0	0	0	0	1	0	0	1	0	0
d__Bacteria;p__Desulfobacterota_I;c__Desulfovibrionia;o__Desulfovibrionales;f__Desulfovibrionaceae;g__Nitratidesulfovibrio;s__Nitratidesulfovibrio vulgaris	0	0	1	0	0	0	0	0	0	0	3	0	0	0	0	0	0	0	1	0	0	0	0	0	0	0
d__Bacteria;p__Firmicutes;c__Bacilli;o__Lactobacillales;f__Streptococcaceae;__;__	0	0	1	0	0	0	0	0	0	0	0	0	0	0	0	0	0	0	0	0	0	0	0	0	1	3
d__Bacteria;p__Firmicutes;c__Bacilli;o__Staphylococcales;f__Salinicoccaceae;g__Jeotgalicoccus;s__Jeotgalicoccus aerolatus	0	0	0	1	0	0	0	0	0	0	2	0	2	0	0	0	0	0	0	0	0	0	0	0	0	0
d__Bacteria;p__Firmicutes_A;c__Clostridia;o__Christensenellales;f__CAG-552;g__WRAP01;s__WRAP01 sp009780135	0	0	0	0	1	0	0	0	0	0	0	0	2	0	0	0	0	0	0	0	0	0	2	0	0	0
d__Bacteria;p__Firmicutes_A;c__Clostridia;o__Christensenellales;f__CAG-917;g__CAG-349;s__CAG-349 sp001940895	0	0	0	0	0	0	0	0	0	0	0	0	0	0	0	0	0	2	0	0	0	1	2	0	0	0
d__Bacteria;p__Firmicutes_A;c__Clostridia;o__Lachnospirales;f__Anaerotignaceae;g__Anaerotignum;__	0	0	0	1	1	0	0	0	0	0	0	0	0	0	0	0	0	0	3	0	0	0	0	0	0	0
d__Bacteria;p__Firmicutes_A;c__Clostridia;o__Lachnospirales;f__Lachnospiraceae;g__Butyrivibrio;s__Butyrivibrio sp000424585	0	0	0	0	0	0	0	0	1	2	1	0	0	0	0	0	0	0	0	1	0	0	0	0	0	0
d__Bacteria;p__Firmicutes_A;c__Clostridia;o__Lachnospirales;f__Lachnospiraceae;g__Lacrimispora;s__Lacrimispora saccharolytica	0	0	1	0	0	0	0	0	1	0	0	0	0	0	0	0	0	0	1	1	0	1	0	0	0	0
d__Bacteria;p__Firmicutes_A;c__Clostridia;o__Lachnospirales;f__Lachnospiraceae;g__V9D3004;s__V9D3004 sp000621985	0	0	0	0	0	0	0	0	0	0	1	0	0	0	0	0	0	0	0	0	1	0	0	3	0	0
d__Bacteria;p__Firmicutes_A;c__Clostridia;o__Oscillospirales;f__Oscillospiraceae;g__Evtepia;__	0	0	0	0	1	1	0	0	0	0	0	0	0	0	0	0	0	0	2	0	0	0	1	0	0	0
d__Bacteria;p__Firmicutes_A;c__Clostridia;o__Oscillospirales;f__Ruminococcaceae;g__Anaerotruncus;s__Anaerotruncus massiliensis_A	0	0	0	0	1	0	0	0	0	0	1	0	0	0	0	0	0	0	3	0	0	0	0	0	0	0
d__Bacteria;p__Firmicutes_A;c__Clostridia;o__Peptostreptococcales;f__Anaerovoracaceae;g__S5-A14a;s__S5-A14a sp000758905	0	0	0	0	0	0	0	0	0	0	0	0	0	0	0	0	0	2	0	0	0	0	1	0	2	0
d__Bacteria;p__Firmicutes_A;c__Clostridia;o__Peptostreptococcales;f__Peptostreptococcaceae;g__Peptostreptococcus;s__Peptostreptococcus anaerobius	0	0	0	0	0	4	0	0	0	0	0	0	0	0	0	0	0	0	1	0	0	0	0	0	0	0
d__Bacteria;p__Firmicutes_A;c__Clostridia;o__TANB77;f__CAG-508;g__CAG-245;s__CAG-245 sp000435175	0	0	0	0	0	2	0	0	0	0	1	0	0	0	0	0	0	0	1	0	1	0	0	0	0	0
d__Bacteria;p__Firmicutes_A;c__Clostridia;o__TANB77;f__CAG-508;g__CAG-793;s__CAG-793 sp000433915	0	0	0	2	0	2	0	0	0	0	0	0	0	0	0	0	0	0	1	0	0	0	0	0	0	0
d__Bacteria;p__Firmicutes_A;c__Clostridia;o__Tissierellales;f__Peptoniphilaceae;g__Khoudiadiopia;s__Khoudiadiopia massiliensis	0	0	0	0	0	0	0	0	0	0	0	0	0	0	0	0	0	0	0	0	0	0	5	0	0	0
d__Bacteria;p__Firmicutes_C;c__Negativicutes;o__Veillonellales;f__Megasphaeraceae;g__Megasphaera;s__Megasphaera hutchinsoni	0	0	0	0	0	0	0	0	1	0	0	0	0	0	0	0	2	0	1	1	0	0	0	0	0	0
d__Bacteria;p__Proteobacteria;c__Alphaproteobacteria;o__Rhizobiales;f__Rhizobiaceae;g__Agrobacterium;s__Agrobacterium arsenijevicii	0	2	2	0	0	0	0	0	0	0	0	0	0	0	0	0	0	0	0	0	0	0	0	0	0	1
d__Bacteria;p__Proteobacteria;c__Alphaproteobacteria;o__Sphingomonadales;f__Sphingomonadaceae;g__Novosphingobium;s__Novosphingobium sp001898925	0	0	0	0	0	0	0	0	0	0	0	0	2	0	0	0	2	0	0	0	0	0	0	0	1	0
d__Bacteria;p__Proteobacteria;c__Gammaproteobacteria;o__Cardiobacteriales;f__Cardiobacteriaceae;g__Cardiobacterium;s__Cardiobacterium hominis	0	0	0	3	0	0	0	0	0	0	0	0	0	0	2	0	0	0	0	0	0	0	0	0	0	0
d__Bacteria;p__Proteobacteria;c__Gammaproteobacteria;o__Enterobacterales;f__Enterobacteriaceae;g__Phytobacter;s__Phytobacter ursingii	0	0	0	0	0	0	0	0	0	0	0	3	0	0	0	0	0	0	0	0	0	2	0	0	0	0
d__Bacteria;p__Proteobacteria;c__Gammaproteobacteria;o__Enterobacterales;f__Pasteurellaceae;g__Histophilus;s__Histophilus somni	0	0	1	0	0	0	0	0	0	1	0	0	0	0	0	0	0	0	0	0	1	0	0	0	2	0
d__Bacteria;p__Proteobacteria;c__Gammaproteobacteria;o__Pseudomonadales;f__Moraxellaceae;g__Acinetobacter;s__Acinetobacter idrijaensis	0	0	1	0	0	0	0	0	0	0	0	0	0	0	0	0	0	0	0	0	0	0	4	0	0	0
d__Bacteria;p__Proteobacteria;c__Gammaproteobacteria;o__Pseudomonadales;f__Pseudomonadaceae;g__Pseudomonas_E;s__Pseudomonas_E hunanensis	0	0	0	0	0	2	0	0	0	0	0	0	2	0	0	0	0	0	0	0	0	0	0	0	0	1
d__Bacteria;p__Actinobacteriota;c__Actinomycetia;o__Actinomycetales;f__Bifidobacteriaceae;g__Bifidobacterium;s__Bifidobacterium swidsinskii	0	0	0	2	0	0	0	0	0	0	0	0	0	0	0	0	0	2	0	0	0	0	0	0	0	0
d__Bacteria;p__Actinobacteriota;c__Actinomycetia;o__Actinomycetales;f__Dermatophilaceae;g__Janibacter;__	0	0	0	0	0	0	0	0	0	0	0	0	2	0	2	0	0	0	0	0	0	0	0	0	0	0
d__Bacteria;p__Actinobacteriota;c__Actinomycetia;o__Actinomycetales;f__Microbacteriaceae;g__Microbacterium;s__Microbacterium testaceum_A	0	0	0	0	0	0	0	0	0	0	0	0	0	0	0	2	0	2	0	0	0	0	0	0	0	0
d__Bacteria;p__Actinobacteriota;c__Actinomycetia;o__Mycobacteriales;f__Mycobacteriaceae;g__Corynebacterium;s__Corynebacterium casei	0	0	2	0	0	0	0	0	0	0	0	0	0	2	0	0	0	0	0	0	0	0	0	0	0	0
d__Bacteria;p__Actinobacteriota;c__Actinomycetia;o__Mycobacteriales;f__Mycobacteriaceae;g__Corynebacterium;s__Corynebacterium pyruviciproducens	0	0	0	0	0	4	0	0	0	0	0	0	0	0	0	0	0	0	0	0	0	0	0	0	0	0
d__Bacteria;p__Actinobacteriota;c__Actinomycetia;o__Mycobacteriales;f__Mycobacteriaceae;g__Gordonia;__	0	0	0	0	0	0	0	0	0	0	0	0	0	2	0	0	0	0	0	0	0	0	0	2	0	0
d__Bacteria;p__Actinobacteriota;c__Actinomycetia;o__Mycobacteriales;f__Mycobacteriaceae;g__Mycobacterium;s__Mycobacterium chlorophenolicum	0	0	0	0	0	0	0	0	0	0	0	0	0	0	2	2	0	0	0	0	0	0	0	0	0	0
d__Bacteria;p__Actinobacteriota;c__Actinomycetia;o__Mycobacteriales;f__Mycobacteriaceae;g__Mycobacterium;s__Mycobacterium sp001428895	0	0	4	0	0	0	0	0	0	0	0	0	0	0	0	0	0	0	0	0	0	0	0	0	0	0
d__Bacteria;p__Actinobacteriota;c__Actinomycetia;o__Mycobacteriales;f__Mycobacteriaceae;g__Rhodococcus;s__Rhodococcus hoagii	2	0	0	0	0	0	0	0	0	0	0	0	0	0	2	0	0	0	0	0	0	0	0	0	0	0
d__Bacteria;p__Actinobacteriota;c__Actinomycetia;o__Streptomycetales;f__Streptomycetaceae;g__Streptomyces;s__Streptomyces olivaceus	0	0	0	0	4	0	0	0	0	0	0	0	0	0	0	0	0	0	0	0	0	0	0	0	0	0
d__Bacteria;p__Actinobacteriota;c__Actinomycetia;o__Streptomycetales;f__Streptomycetaceae;g__Streptomyces;s__Streptomyces tricolor	0	0	0	4	0	0	0	0	0	0	0	0	0	0	0	0	0	0	0	0	0	0	0	0	0	0
d__Bacteria;p__Actinobacteriota;c__Coriobacteriia;o__Coriobacteriales;f__Coriobacteriaceae;g__Enorma;s__Enorma massiliensis	0	0	0	1	0	1	0	0	0	0	1	0	0	0	0	0	0	0	1	0	0	0	0	0	0	0
d__Bacteria;p__Actinobacteriota;c__Coriobacteriia;o__Coriobacteriales;f__Eggerthellaceae;g__UBA9715;s__UBA9715 sp902788545	0	0	0	0	0	0	0	0	0	2	0	0	0	0	0	0	0	0	0	0	0	0	0	0	0	2
d__Bacteria;p__Actinobacteriota;c__Thermoleophilia;o__Solirubrobacterales;f__Solirubrobacteraceae;g__Baekduia;s__Baekduia woesei_A	1	0	0	1	0	0	0	0	0	2	0	0	0	0	0	0	0	0	0	0	0	0	0	0	0	0
d__Bacteria;p__Actinobacteriota;c__Thermoleophilia;o__Solirubrobacterales;f__Solirubrobacteraceae;g__Conexibacter;s__Conexibacter woesei	0	1	0	2	0	1	0	0	0	0	0	0	0	0	0	0	0	0	0	0	0	0	0	0	0	0
d__Bacteria;p__Bacteroidota;c__Bacteroidia;o__Bacteroidales;f__Bacteroidaceae;g__Alloprevotella;s__Alloprevotella sp900095835	0	1	0	0	0	0	0	0	0	0	0	0	0	0	0	0	0	0	0	0	0	1	2	0	0	0
d__Bacteria;p__Bacteroidota;c__Bacteroidia;o__Bacteroidales;f__Bacteroidaceae;g__Prevotella;s__Prevotella nigrescens	0	0	0	0	0	0	0	0	2	0	0	0	0	0	0	0	0	0	0	0	0	0	2	0	0	0
d__Bacteria;p__Bacteroidota;c__Bacteroidia;o__Bacteroidales;f__Paludibacteraceae;g__F0058;s__F0058 sp000163695	0	0	0	0	0	0	0	0	0	0	0	0	2	0	0	0	0	0	0	2	0	0	0	0	0	0
d__Bacteria;p__Bacteroidota;c__Bacteroidia;o__Bacteroidales;f__Porphyromonadaceae;g__Porphyromonas_A;s__Porphyromonas_A cangingivalis	0	0	0	0	2	0	0	0	0	0	0	0	0	0	0	0	0	2	0	0	0	0	0	0	0	0
d__Bacteria;p__Bacteroidota;c__Bacteroidia;o__Bacteroidales;f__Rikenellaceae;g__Tidjanibacter;__	0	0	0	0	0	0	0	0	0	0	0	0	2	0	0	0	0	0	0	0	0	2	0	0	0	0
d__Bacteria;p__Bacteroidota;c__Bacteroidia;o__Bacteroidales;f__UBA932;g__Cryptobacteroides;s__Cryptobacteroides sp002438805	0	0	2	0	0	0	0	0	0	0	0	0	0	0	0	0	0	0	0	0	0	0	0	0	2	0
d__Bacteria;p__Bacteroidota;c__Bacteroidia;o__Chitinophagales;f__Chitinophagaceae;g__Sediminibacterium;s__Sediminibacterium sp001829005	0	0	0	0	0	0	0	0	0	0	0	0	0	0	0	0	0	0	0	0	2	0	2	0	0	0
d__Bacteria;p__Bacteroidota;c__Bacteroidia;o__Flavobacteriales;f__Flavobacteriaceae;g__Capnocytophaga;s__Capnocytophaga ochracea	0	0	0	0	0	0	0	0	0	0	0	0	0	0	0	0	4	0	0	0	0	0	0	0	0	0
d__Bacteria;p__Bacteroidota;c__Bacteroidia;o__Sphingobacteriales;f__Sphingobacteriaceae;__;__	0	0	0	0	0	0	0	0	0	0	0	0	0	0	0	0	1	0	2	0	0	0	1	0	0	0
d__Bacteria;p__Bacteroidota;c__Bacteroidia;o__Sphingobacteriales;f__Sphingobacteriaceae;g__Pedobacter;s__Pedobacter agri	0	0	0	2	0	0	0	0	0	0	0	0	0	0	0	2	0	0	0	0	0	0	0	0	0	0
d__Bacteria;p__Bacteroidota;c__Bacteroidia;o__Sphingobacteriales;f__Sphingobacteriaceae;g__Sphingobacterium;s__Sphingobacterium siyangense	0	3	0	0	0	0	0	0	0	0	0	0	0	0	0	0	0	0	0	0	0	0	1	0	0	0
d__Bacteria;p__Campylobacterota;c__Campylobacteria;o__Campylobacterales;f__Helicobacteraceae;g__Helicobacter_A;s__Helicobacter_A aurati	0	0	0	0	0	0	0	0	0	0	0	0	1	0	2	0	0	0	1	0	0	0	0	0	0	0
d__Bacteria;p__Cyanobacteria;c__Vampirovibrionia;o__Gastranaerophilales;f__Gastranaerophilaceae;g__CAG-196;s__CAG-196 sp902798645	0	0	1	0	0	0	0	0	0	0	0	0	0	0	0	0	0	0	0	0	2	0	0	0	1	0
d__Bacteria;p__Deinococcota;c__Deinococci;o__Deinococcales;f__Thermaceae;g__Thermus;__	0	0	0	0	0	0	0	0	0	0	2	2	0	0	0	0	0	0	0	0	0	0	0	0	0	0
d__Bacteria;p__Desulfobacterota_I;c__Desulfovibrionia;o__Desulfovibrionales;f__Desulfovibrionaceae;g__Desulfovibrio;__	0	0	0	0	0	0	0	0	0	4	0	0	0	0	0	0	0	0	0	0	0	0	0	0	0	0
d__Bacteria;p__Firmicutes;c__Bacilli;o__Bacillales;f__Anoxybacillaceae;__;__	0	0	0	0	0	0	0	0	0	0	0	0	0	0	0	0	0	0	0	0	0	0	2	0	0	2
d__Bacteria;p__Firmicutes;c__Bacilli;o__Bacillales;f__Anoxybacillaceae;g__Geobacillus;s__Geobacillus thermoleovorans	0	0	0	0	0	0	0	0	0	0	0	2	2	0	0	0	0	0	0	0	0	0	0	0	0	0
d__Bacteria;p__Firmicutes;c__Bacilli;o__Bacillales;f__Bacillaceae;g__Bacillus;s__Bacillus altitudinis	2	0	0	0	0	0	0	0	0	0	0	0	0	0	0	0	0	0	0	0	0	2	0	0	0	0
d__Bacteria;p__Firmicutes;c__Bacilli;o__Bacillales;f__Bacillaceae;g__Bacillus;s__Bacillus licheniformis	0	0	0	0	0	0	0	0	0	0	0	0	2	0	0	0	0	0	0	0	0	0	0	2	0	0
d__Bacteria;p__Firmicutes;c__Bacilli;o__Bacillales_B;f__Bacillaceae_C;g__Weizmannia;s__Weizmannia ginsengihum	0	0	0	0	0	0	0	0	0	0	2	2	0	0	0	0	0	0	0	0	0	0	0	0	0	0
d__Bacteria;p__Firmicutes;c__Bacilli;o__Bacillales_D;f__Amphibacillaceae;g__Oceanobacillus;s__Oceanobacillus indicireducens	0	0	0	0	0	0	0	0	0	0	0	0	0	0	0	0	0	2	0	0	0	0	0	2	0	0
d__Bacteria;p__Firmicutes;c__Bacilli;o__Bacillales_G;f__Sporolactobacillaceae;g__Sporolactobacillus;s__Sporolactobacillus sp004153225	0	0	2	0	0	0	0	0	0	0	0	0	0	0	0	2	0	0	0	0	0	0	0	0	0	0
d__Bacteria;p__Firmicutes;c__Bacilli;o__Erysipelotrichales;f__Erysipelotrichaceae;g__DONG20-135;s__DONG20-135 sp009831105	0	0	1	0	0	0	0	0	0	0	0	0	0	0	0	0	0	0	2	0	0	0	0	0	1	0
d__Bacteria;p__Firmicutes;c__Bacilli;o__Erysipelotrichales;f__Erysipelotrichaceae;g__Dielma;s__Dielma sp001305055	0	0	0	0	0	0	0	0	2	0	0	0	0	0	0	0	0	0	0	2	0	0	0	0	0	0
d__Bacteria;p__Firmicutes;c__Bacilli;o__Erysipelotrichales;f__Erysipelotrichaceae;g__Holdemanella;s__Holdemanella biformis	0	0	0	0	0	1	0	0	0	0	1	0	0	0	0	0	0	0	1	0	0	0	0	1	0	0
d__Bacteria;p__Firmicutes;c__Bacilli;o__Exiguobacterales;f__Exiguobacteraceae;g__Exiguobacterium;s__Exiguobacterium aurantiacum_A	0	1	0	0	0	1	0	1	0	0	0	0	0	1	0	0	0	0	0	0	0	0	0	0	0	0
d__Bacteria;p__Firmicutes;c__Bacilli;o__Lactobacillales;f__Aerococcaceae;g__Dolosicoccus;s__Dolosicoccus paucivorans	0	0	0	0	0	0	0	0	0	0	0	0	0	0	0	0	0	2	0	0	0	2	0	0	0	0
d__Bacteria;p__Firmicutes;c__Bacilli;o__Lactobacillales;f__Aerococcaceae;g__Fundicoccus;s__Fundicoccus ignavus	0	0	0	0	0	0	0	0	0	0	2	0	0	0	0	0	0	0	0	0	0	0	0	0	0	2
d__Bacteria;p__Firmicutes;c__Bacilli;o__Lactobacillales;f__Carnobacteriaceae;g__Carnobacterium_A;s__Carnobacterium_A inhibens	0	0	0	0	0	0	0	0	0	0	0	0	2	0	0	2	0	0	0	0	0	0	0	0	0	0
d__Bacteria;p__Firmicutes;c__Bacilli;o__Lactobacillales;f__Enterococcaceae;g__Enterococcus_E;s__Enterococcus_E cecorum	0	0	0	0	0	0	0	0	0	0	0	2	0	0	0	0	0	0	0	0	0	0	0	0	0	2
d__Bacteria;p__Firmicutes;c__Bacilli;o__Lactobacillales;f__Enterococcaceae;g__Enterococcus_I;s__Enterococcus_I aquimarinus	0	0	0	0	0	0	0	2	0	0	0	0	0	0	0	0	1	0	0	1	0	0	0	0	0	0
d__Bacteria;p__Firmicutes;c__Bacilli;o__Lactobacillales;f__Enterococcaceae;g__Enterococcus_J;s__Enterococcus_J timonensis	0	0	0	0	0	0	0	0	0	0	0	0	4	0	0	0	0	0	0	0	0	0	0	0	0	0
d__Bacteria;p__Firmicutes;c__Bacilli;o__Lactobacillales;f__Lactobacillaceae;g__Lapidilactobacillus;s__Lapidilactobacillus dextrinicus	0	0	0	0	0	0	0	0	0	0	0	0	0	0	0	2	0	0	0	0	2	0	0	0	0	0
d__Bacteria;p__Firmicutes;c__Bacilli;o__Mycoplasmatales;f__Mycoplasmoidaceae;g__Mycoplasmoides;s__Mycoplasmoides pneumoniae	0	0	0	0	0	3	0	0	0	0	1	0	0	0	0	0	0	0	0	0	0	0	0	0	0	0
d__Bacteria;p__Firmicutes;c__Bacilli;o__Paenibacillales;__;__;__	0	0	0	0	0	0	0	0	0	2	0	0	0	0	0	0	2	0	0	0	0	0	0	0	0	0
d__Bacteria;p__Firmicutes;c__Bacilli;o__Paenibacillales;f__Paenibacillaceae;g__Paenibacillus;s__Paenibacillus polysaccharolyticus	0	0	0	0	0	0	0	0	0	0	0	0	0	0	0	2	0	0	0	0	0	1	1	0	0	0
d__Bacteria;p__Firmicutes;c__Bacilli;o__Staphylococcales;f__Salinicoccaceae;g__Jeotgalicoccus;s__Jeotgalicoccus saudimassiliensis	0	0	0	2	0	0	0	0	0	0	0	0	0	0	0	0	0	0	0	0	0	0	0	0	2	0
d__Bacteria;p__Firmicutes;c__Bacilli;o__Staphylococcales;f__Salinicoccaceae;g__Salinicoccus;s__Salinicoccus sp001265075	0	0	0	2	0	2	0	0	0	0	0	0	0	0	0	0	0	0	0	0	0	0	0	0	0	0
d__Bacteria;p__Firmicutes_A;c__Clostridia;o__Christensenellales;f__CAG-552;g__WRAY01;s__WRAY01 sp009787685	0	0	0	0	0	0	0	0	0	0	0	0	2	0	0	0	0	1	0	0	0	0	1	0	0	0
d__Bacteria;p__Firmicutes_A;c__Clostridia;o__Christensenellales;f__CAG-74;g__Limiplasma;s__Limiplasma merdipullorum	0	3	0	0	0	0	0	0	0	0	0	0	0	0	0	0	0	0	1	0	0	0	0	0	0	0
d__Bacteria;p__Firmicutes_A;c__Clostridia;o__Clostridiales;f__Clostridiaceae;g__Clostridium_P;s__Clostridium_P ventriculi	0	0	0	0	4	0	0	0	0	0	0	0	0	0	0	0	0	0	0	0	0	0	0	0	0	0
d__Bacteria;p__Firmicutes_A;c__Clostridia;o__Clostridiales;f__Clostridiaceae;g__F0540;s__F0540 sp000466585	0	0	0	2	0	0	0	0	0	0	2	0	0	0	0	0	0	0	0	0	0	0	0	0	0	0
d__Bacteria;p__Firmicutes_A;c__Clostridia;o__Lachnospirales;f__Lachnospiraceae;g__Butyribacter;s__Butyribacter sp003149875	0	0	0	0	0	0	0	0	0	0	0	0	0	0	0	0	0	0	0	0	2	0	1	0	1	0
d__Bacteria;p__Firmicutes_A;c__Clostridia;o__Lachnospirales;f__Lachnospiraceae;g__Clostridium_AI;s__Clostridium_AI polysaccharolyticum	0	0	0	0	0	0	0	0	0	1	0	0	0	0	0	0	0	0	0	0	1	0	0	0	2	0
d__Bacteria;p__Firmicutes_A;c__Clostridia;o__Lachnospirales;f__Lachnospiraceae;g__Eubacterium_Q;s__Eubacterium_Q sp000687655	0	0	0	0	0	0	0	0	0	0	0	0	0	1	0	0	0	0	1	0	0	1	0	0	0	1
d__Bacteria;p__Firmicutes_A;c__Clostridia;o__Lachnospirales;f__Lachnospiraceae;g__Lacrimispora;s__Lacrimispora aerotolerans	0	0	0	0	0	0	0	0	0	2	0	0	0	0	0	0	0	0	0	0	0	0	2	0	0	0
d__Bacteria;p__Firmicutes_A;c__Clostridia;o__Lachnospirales;f__Lachnospiraceae;g__Muricomes;__	0	0	1	0	0	0	0	0	0	0	0	0	0	0	0	0	0	0	0	0	0	0	0	0	1	2
d__Bacteria;p__Firmicutes_A;c__Clostridia;o__Lachnospirales;f__Lachnospiraceae;g__Shuttleworthia;s__Shuttleworthia satelles	0	0	1	0	0	0	0	0	0	0	1	0	0	0	0	0	0	0	0	0	1	0	0	0	1	0
d__Bacteria;p__Firmicutes_A;c__Clostridia;o__Lachnospirales;f__Lachnospiraceae;g__TWA4;s__TWA4 sp000875945	0	0	0	0	1	0	0	0	0	0	1	0	0	0	0	0	0	0	0	0	0	0	1	0	1	0
d__Bacteria;p__Firmicutes_A;c__Clostridia;o__Lachnospirales;f__Lachnospiraceae;g__XBB1006;s__XBB1006 sp900115795	0	0	0	0	0	0	0	0	0	0	3	0	0	0	0	0	0	0	1	0	0	0	0	0	0	0
d__Bacteria;p__Firmicutes_A;c__Clostridia;o__Oscillospirales;f__Acutalibacteraceae;g__Eubacterium_R;s__Eubacterium_R sp002371215	0	0	0	2	0	0	0	0	0	1	0	0	0	0	0	0	0	0	1	0	0	0	0	0	0	0
d__Bacteria;p__Firmicutes_A;c__Clostridia;o__Oscillospirales;f__Ethanoligenenaceae;g__Ruminiclostridium_D;s__Ruminiclostridium_D cellulosi	0	2	0	0	0	0	0	0	0	0	0	0	0	0	0	0	0	0	0	0	0	0	0	0	2	0
d__Bacteria;p__Firmicutes_A;c__Clostridia;o__Oscillospirales;f__Ruminococcaceae;g__Ruminococcus_D;s__Ruminococcus_D sp900604945	0	0	0	0	1	0	0	0	0	0	0	0	0	0	0	0	0	0	0	0	0	0	1	0	2	0
d__Bacteria;p__Firmicutes_A;c__Clostridia;o__Tissierellales;f__Peptoniphilaceae;g__Anaerococcus;s__Anaerococcus prevotii	0	0	0	0	0	0	0	0	0	0	0	0	0	0	0	0	0	0	0	0	0	0	0	0	4	0
d__Bacteria;p__Firmicutes_A;c__Clostridia;o__Tissierellales;f__Peptoniphilaceae;g__Peptoniphilus_B;s__Peptoniphilus_B duerdenii	0	0	4	0	0	0	0	0	0	0	0	0	0	0	0	0	0	0	0	0	0	0	0	0	0	0
d__Bacteria;p__Firmicutes_C;c__Negativicutes;o__Propionisporales;f__Propionisporaceae;g__Propionispora;__	0	0	1	0	0	0	0	0	0	0	0	0	0	0	0	0	0	0	0	0	0	0	0	1	2	0
d__Bacteria;p__Firmicutes_C;c__Negativicutes;o__Veillonellales;f__Dialisteraceae;g__Dialister;s__Dialister sp000434475	0	0	2	0	0	0	0	0	0	0	2	0	0	0	0	0	0	0	0	0	0	0	0	0	0	0
d__Bacteria;p__Firmicutes_C;c__Negativicutes;o__Veillonellales;f__Megasphaeraceae;g__Anaeroglobus;s__Anaeroglobus micronuciformis	0	0	0	0	0	2	0	0	0	0	0	0	2	0	0	0	0	0	0	0	0	0	0	0	0	0
d__Bacteria;p__Firmicutes_C;c__Negativicutes;o__Veillonellales;f__Megasphaeraceae;g__Megasphaera;s__Megasphaera elsdenii	0	0	0	0	4	0	0	0	0	0	0	0	0	0	0	0	0	0	0	0	0	0	0	0	0	0
d__Bacteria;p__Fusobacteriota;c__Fusobacteriia;o__Fusobacteriales;f__Fusobacteriaceae;g__Fusobacterium;s__Fusobacterium vincentii	0	0	0	0	0	4	0	0	0	0	0	0	0	0	0	0	0	0	0	0	0	0	0	0	0	0
d__Bacteria;p__Proteobacteria;c__Alphaproteobacteria;o__Acetobacterales;f__Acetobacteraceae;g__Roseomonas_A;s__Roseomonas_A sp005222815	0	0	0	0	0	0	0	4	0	0	0	0	0	0	0	0	0	0	0	0	0	0	0	0	0	0
d__Bacteria;p__Proteobacteria;c__Alphaproteobacteria;o__Azospirillales;f__Azospirillaceae;g__Skermanella;s__Skermanella aerolata	0	2	0	0	0	0	0	0	0	0	0	0	0	0	0	0	0	0	0	0	0	0	0	0	2	0
d__Bacteria;p__Proteobacteria;c__Alphaproteobacteria;o__Caulobacterales;f__Caulobacteraceae;g__Brevundimonas;__	0	0	0	0	0	2	0	0	0	0	0	0	0	0	0	2	0	0	0	0	0	0	0	0	0	0
d__Bacteria;p__Proteobacteria;c__Alphaproteobacteria;o__Rhizobiales;f__Beijerinckiaceae;g__BN140002;s__BN140002 sp008386575	0	0	0	0	0	0	0	1	0	0	1	0	0	0	2	0	0	0	0	0	0	0	0	0	0	0
d__Bacteria;p__Proteobacteria;c__Alphaproteobacteria;o__Rhizobiales;f__Rhizobiaceae;g__Neorhizobium;s__Neorhizobium sp900469445	0	0	0	0	0	0	0	0	0	0	0	0	0	0	0	0	0	0	0	0	2	0	0	0	2	0
d__Bacteria;p__Proteobacteria;c__Alphaproteobacteria;o__Rhizobiales_A;f__Rhizobiaceae_A;g__Pseudochrobactrum;s__Pseudochrobactrum saccharolyticum	0	0	0	0	0	0	0	0	0	0	0	0	0	0	0	4	0	0	0	0	0	0	0	0	0	0
d__Bacteria;p__Proteobacteria;c__Alphaproteobacteria;o__Sphingomonadales;f__Sphingomonadaceae;g__Novosphingobium;s__Novosphingobium capsulatum	1	0	0	0	1	0	0	0	0	0	0	0	0	0	0	0	0	2	0	0	0	0	0	0	0	0
d__Bacteria;p__Proteobacteria;c__Gammaproteobacteria;o__Burkholderiales;f__Burkholderiaceae;g__Massilia;s__Massilia alkalitolerans	0	0	2	0	0	0	0	0	0	0	0	0	0	2	0	0	0	0	0	0	0	0	0	0	0	0
d__Bacteria;p__Proteobacteria;c__Gammaproteobacteria;o__Burkholderiales;f__Burkholderiaceae;g__Saezia;s__Saezia sanguinis	0	0	0	0	0	0	0	0	0	0	0	0	0	2	0	2	0	0	0	0	0	0	0	0	0	0
d__Bacteria;p__Proteobacteria;c__Gammaproteobacteria;o__Burkholderiales;f__Burkholderiaceae;g__Sutterella;s__Sutterella wadsworthensis_A	0	0	0	0	0	4	0	0	0	0	0	0	0	0	0	0	0	0	0	0	0	0	0	0	0	0
d__Bacteria;p__Proteobacteria;c__Gammaproteobacteria;o__Enterobacterales;f__Enterobacteriaceae;g__Citrobacter;s__Citrobacter werkmanii	0	0	0	0	0	1	0	0	0	0	2	0	0	0	0	0	0	0	0	0	0	1	0	0	0	0
d__Bacteria;p__Proteobacteria;c__Gammaproteobacteria;o__Enterobacterales;f__Enterobacteriaceae;g__Erwinia;s__Erwinia persicina	0	0	0	0	0	0	0	0	0	0	0	2	0	0	0	0	0	0	0	0	0	0	0	0	0	2
d__Bacteria;p__Proteobacteria;c__Gammaproteobacteria;o__Enterobacterales;f__Enterobacteriaceae;g__Izhakiella;s__Izhakiella australiensis	0	0	0	0	0	0	0	0	0	0	0	2	0	0	0	0	0	0	0	0	0	2	0	0	0	0
d__Bacteria;p__Proteobacteria;c__Gammaproteobacteria;o__Enterobacterales;f__Enterobacteriaceae;g__Klebsiella;s__Klebsiella aerogenes	0	0	0	0	2	0	0	2	0	0	0	0	0	0	0	0	0	0	0	0	0	0	0	0	0	0
d__Bacteria;p__Proteobacteria;c__Gammaproteobacteria;o__Enterobacterales;f__Enterobacteriaceae;g__Kosakonia;s__Kosakonia sacchari	0	0	0	0	0	2	0	0	0	0	0	0	0	0	0	2	0	0	0	0	0	0	0	0	0	0
d__Bacteria;p__Proteobacteria;c__Gammaproteobacteria;o__Pseudomonadales;f__Halomonadaceae;g__Aidingimonas;s__Aidingimonas halophila	0	0	0	0	0	0	0	0	0	0	0	0	0	0	2	1	0	0	0	0	0	0	0	0	1	0
d__Bacteria;p__Proteobacteria;c__Gammaproteobacteria;o__Pseudomonadales;f__Moraxellaceae;g__Acinetobacter;s__Acinetobacter bereziniae	0	0	0	0	0	2	0	0	0	0	0	0	0	0	0	2	0	0	0	0	0	0	0	0	0	0
d__Bacteria;p__Proteobacteria;c__Gammaproteobacteria;o__Pseudomonadales;f__Moraxellaceae;g__Acinetobacter;s__Acinetobacter harbinensis	0	0	0	2	0	0	0	0	0	0	0	0	2	0	0	0	0	0	0	0	0	0	0	0	0	0
d__Bacteria;p__Proteobacteria;c__Gammaproteobacteria;o__Pseudomonadales;f__Pseudomonadaceae;g__Pseudomonas_F;s__Pseudomonas_F alcaligenes_A	0	0	0	0	0	2	0	2	0	0	0	0	0	0	0	0	0	0	0	0	0	0	0	0	0	0
d__Bacteria;p__Proteobacteria;c__Gammaproteobacteria;o__Pseudomonadales;f__Pseudomonadaceae;g__Pseudomonas_F;s__Pseudomonas_F otitidis	0	0	0	2	0	0	0	0	0	0	0	0	2	0	0	0	0	0	0	0	0	0	0	0	0	0
d__Bacteria;p__Proteobacteria;c__Gammaproteobacteria;o__Xanthomonadales;f__Xanthomonadaceae;g__Pseudoxanthomonas_A;s__Pseudoxanthomonas_A mexicana_A	0	0	0	0	0	2	0	0	0	0	0	0	0	0	0	0	0	0	0	0	0	0	2	0	0	0
d__Bacteria;p__Proteobacteria;c__Gammaproteobacteria;o__Xanthomonadales;f__Xanthomonadaceae;g__Stenotrophomonas;__	0	1	0	1	0	0	0	0	0	0	0	0	0	0	0	0	0	1	0	0	0	0	0	0	1	0
d__Bacteria;p__Actinobacteriota;c__Actinomycetia;o__Actinomycetales;f__Actinomycetaceae;g__Pauljensenia;s__Pauljensenia radingae_A	0	0	0	0	0	0	0	0	0	3	0	0	0	0	0	0	0	0	0	0	0	0	0	0	0	0
d__Bacteria;p__Actinobacteriota;c__Actinomycetia;o__Actinomycetales;f__Microbacteriaceae;g__Microbacterium;s__Microbacterium chocolatum	1	0	0	0	2	0	0	0	0	0	0	0	0	0	0	0	0	0	0	0	0	0	0	0	0	0
d__Bacteria;p__Actinobacteriota;c__Actinomycetia;o__Actinomycetales;f__Microbacteriaceae;g__Microbacterium;s__Microbacterium profundi	0	0	0	0	0	0	0	0	1	0	0	0	0	0	0	0	0	0	0	2	0	0	0	0	0	0
d__Bacteria;p__Actinobacteriota;c__Actinomycetia;o__Mycobacteriales;f__Mycobacteriaceae;g__Corynebacterium;s__Corynebacterium callunae	0	0	1	0	0	0	0	0	0	0	0	0	0	0	0	0	0	0	0	0	0	0	2	0	0	0
d__Bacteria;p__Actinobacteriota;c__Actinomycetia;o__Mycobacteriales;f__Mycobacteriaceae;g__Lawsonella;s__Lawsonella clevelandensis	0	0	0	0	0	2	0	0	0	0	0	0	0	0	0	0	0	0	0	0	0	0	1	0	0	0
d__Bacteria;p__Actinobacteriota;c__Actinomycetia;o__Mycobacteriales;f__Mycobacteriaceae;g__Mycobacterium;s__Mycobacterium iranicum	0	0	0	0	0	0	0	1	0	0	0	0	0	0	0	0	0	0	0	0	0	0	0	0	0	2
d__Bacteria;p__Actinobacteriota;c__Actinomycetia;o__Mycobacteriales;f__Nakamurellaceae;g__Nakamurella;s__Nakamurella silvestris	0	0	0	0	0	0	0	2	0	0	0	0	0	0	0	0	0	0	0	0	0	0	0	1	0	0
d__Bacteria;p__Actinobacteriota;c__Actinomycetia;o__Streptosporangiales;f__Streptosporangiaceae;g__Microbispora;__	0	0	0	0	0	0	0	0	0	0	0	0	0	0	0	2	0	0	0	0	0	0	0	0	1	0
d__Bacteria;p__Actinobacteriota;c__Actinomycetia;o__Streptosporangiales;f__Streptosporangiaceae;g__Nocardiopsis;s__Nocardiopsis xinjiangensis	1	0	0	0	0	2	0	0	0	0	0	0	0	0	0	0	0	0	0	0	0	0	0	0	0	0
d__Bacteria;p__Actinobacteriota;c__Coriobacteriia;o__Coriobacteriales;f__Coriobacteriaceae;g__Collinsella;s__Collinsella aerofaciens	0	0	1	0	0	0	0	0	0	0	0	0	0	0	0	0	0	0	0	0	0	0	0	2	0	0
d__Bacteria;p__Actinobacteriota;c__Coriobacteriia;o__Coriobacteriales;f__Coriobacteriaceae;g__Enorma;s__Enorma sp000333815	0	0	0	0	0	0	0	0	0	1	0	0	0	0	0	0	0	0	1	1	0	0	0	0	0	0
d__Bacteria;p__Actinobacteriota;c__Coriobacteriia;o__Coriobacteriales;f__Eggerthellaceae;g__D16-34;s__D16-34 sp011392455	0	1	0	0	0	0	0	0	0	0	0	0	0	0	0	0	0	0	0	0	0	0	0	0	2	0
d__Bacteria;p__Actinobacteriota;c__Coriobacteriia;o__Coriobacteriales;f__Eggerthellaceae;g__Gordonibacter;s__Gordonibacter pamelaeae	0	0	0	0	0	0	0	0	0	0	0	0	0	0	0	0	0	0	0	0	0	1	1	0	0	1
d__Bacteria;p__Bacteroidota;c__Bacteroidia;o__Bacteroidales;f__Bacteroidaceae;g__Prevotella;s__Prevotella loescheii	0	0	0	0	0	0	0	2	0	0	0	0	0	0	0	0	0	0	0	0	0	0	1	0	0	0
d__Bacteria;p__Bacteroidota;c__Bacteroidia;o__Bacteroidales;f__Bacteroidaceae;g__Prevotella;s__Prevotella maculosa	0	1	0	0	0	0	0	0	0	0	0	0	0	0	0	0	0	0	0	0	1	0	1	0	0	0
d__Bacteria;p__Bacteroidota;c__Bacteroidia;o__Bacteroidales;f__Bacteroidaceae;g__Prevotella;s__Prevotella sp000436595	0	0	1	0	0	0	0	0	0	0	0	0	0	0	0	0	0	0	0	0	2	0	0	0	0	0
d__Bacteria;p__Bacteroidota;c__Bacteroidia;o__Bacteroidales;f__Barnesiellaceae;g__Barnesiella;__	0	0	1	0	0	0	0	0	0	0	0	0	0	0	0	0	0	0	0	0	1	0	0	0	1	0
d__Bacteria;p__Bacteroidota;c__Bacteroidia;o__Bacteroidales;f__Coprobacteraceae;g__Coprobacter;__	1	0	0	0	0	0	0	0	0	0	0	0	0	0	0	0	0	0	0	0	0	0	0	0	0	2
d__Bacteria;p__Bacteroidota;c__Bacteroidia;o__Bacteroidales;f__Porphyromonadaceae;__;__	1	0	0	0	0	0	0	0	0	0	0	1	0	0	0	0	0	0	1	0	0	0	0	0	0	0
d__Bacteria;p__Bacteroidota;c__Bacteroidia;o__Bacteroidales;f__Porphyromonadaceae;g__Porphyromonas;s__Porphyromonas endodontalis	0	0	2	0	0	0	0	0	0	0	0	0	0	0	0	0	0	0	0	0	1	0	0	0	0	0
d__Bacteria;p__Bacteroidota;c__Bacteroidia;o__Bacteroidales;f__UBA1402;g__UBA1402;s__UBA1402 sp002305085	1	0	0	0	0	0	0	0	0	0	0	1	1	0	0	0	0	0	0	0	0	0	0	0	0	0
d__Bacteria;p__Bacteroidota;c__Bacteroidia;o__Bacteroidales;f__UBA932;g__Cryptobacteroides;s__Cryptobacteroides sp900319855	0	0	0	0	0	0	0	0	0	0	0	0	0	0	1	0	0	0	0	0	0	0	0	2	0	0
d__Bacteria;p__Bacteroidota;c__Bacteroidia;o__Flavobacteriales;f__Flavobacteriaceae;g__Capnocytophaga;s__Capnocytophaga sputigena	2	0	0	0	0	0	0	0	0	0	0	0	0	0	0	0	0	0	0	0	0	0	1	0	0	0
d__Bacteria;p__Bacteroidota;c__Bacteroidia;o__Flavobacteriales;f__Flavobacteriaceae;g__Flavobacterium;s__Flavobacterium odoratimimum	0	0	0	0	0	0	0	0	0	0	0	0	0	0	0	0	0	0	0	0	0	0	1	0	0	2
d__Bacteria;p__Bacteroidota;c__Bacteroidia;o__Flavobacteriales;f__Weeksellaceae;g__Chryseobacterium;s__Chryseobacterium sp001424105	0	0	0	0	0	0	0	0	0	3	0	0	0	0	0	0	0	0	0	0	0	0	0	0	0	0
d__Bacteria;p__Chloroflexota;c__Chloroflexia;o__Chloroflexales;f__Herpetosiphonaceae;g__Herpetosiphon;s__Herpetosiphon geysericola	0	3	0	0	0	0	0	0	0	0	0	0	0	0	0	0	0	0	0	0	0	0	0	0	0	0
d__Bacteria;p__Cyanobacteria;c__Vampirovibrionia;o__Gastranaerophilales;f__Gastranaerophilaceae;g__Stercorousia;s__Stercorousia sp001765415	0	0	0	0	0	0	0	0	0	0	0	0	0	0	0	0	0	0	0	0	3	0	0	0	0	0
d__Bacteria;p__Desulfobacterota_I;c__Desulfovibrionia;o__Desulfovibrionales;f__Desulfovibrionaceae;g__Cupidesulfovibrio;s__Cupidesulfovibrio vulgaris_A	0	0	0	0	1	0	0	0	0	0	0	0	0	1	1	0	0	0	0	0	0	0	0	0	0	0
d__Bacteria;p__Firmicutes;c__Bacilli;o__Bacillales;f__Bacillaceae;g__Bacillus;__	0	0	0	0	0	0	0	0	0	0	0	0	0	0	0	0	0	0	0	0	0	0	3	0	0	0
d__Bacteria;p__Firmicutes;c__Bacilli;o__Bacillales;f__Bacillaceae_G;g__Bacillus_A;s__Bacillus_A bombysepticus	0	0	1	0	0	0	0	0	0	0	0	0	0	0	0	0	0	0	0	0	0	0	2	0	0	0
d__Bacteria;p__Firmicutes;c__Bacilli;o__Bacillales_H;f__Bacillaceae_D;g__Alkalihalobacillus;s__Alkalihalobacillus trypoxylicola	0	0	0	0	0	0	0	0	1	0	0	0	0	0	0	0	0	0	0	0	0	0	0	0	2	0
d__Bacteria;p__Firmicutes;c__Bacilli;o__Erysipelotrichales;f__Erysipelotrichaceae;g__Bulleidia;s__Bulleidia massiliensis	0	0	0	0	2	0	0	0	0	0	0	0	0	0	0	0	0	0	1	0	0	0	0	0	0	0
d__Bacteria;p__Firmicutes;c__Bacilli;o__Erysipelotrichales;f__Erysipelotrichaceae;g__Holdemania;s__Holdemania sp900120005	0	0	0	0	0	0	0	0	0	0	1	0	0	0	0	0	0	0	2	0	0	0	0	0	0	0
d__Bacteria;p__Firmicutes;c__Bacilli;o__Lactobacillales;f__Aerococcaceae;g__Aerococcus;s__Aerococcus christensenii	0	0	0	0	0	0	0	0	0	0	1	0	1	0	0	0	0	0	0	0	0	0	1	0	0	0
d__Bacteria;p__Firmicutes;c__Bacilli;o__Lactobacillales;f__Aerococcaceae;g__Bavariicoccus;s__Bavariicoccus seileri	0	0	1	0	0	0	0	0	0	0	0	0	0	0	0	0	0	0	0	0	0	0	0	0	2	0
d__Bacteria;p__Firmicutes;c__Bacilli;o__Lactobacillales;f__Aerococcaceae;g__Granulicatella;__	0	0	0	0	0	1	0	1	0	0	0	0	1	0	0	0	0	0	0	0	0	0	0	0	0	0
d__Bacteria;p__Firmicutes;c__Bacilli;o__Lactobacillales;f__Carnobacteriaceae;__;__	0	0	0	1	0	0	0	0	0	0	0	0	0	0	0	0	0	0	0	0	0	0	0	2	0	0
d__Bacteria;p__Firmicutes;c__Bacilli;o__Lactobacillales;f__Enterococcaceae;g__Enterococcus_B;s__Enterococcus_B durans	0	0	0	0	0	0	0	0	0	0	0	0	0	0	0	0	0	2	0	0	0	0	1	0	0	0
d__Bacteria;p__Firmicutes;c__Bacilli;o__Lactobacillales;f__Lactobacillaceae;g__Liquorilactobacillus;s__Liquorilactobacillus vini	0	0	0	0	0	0	0	0	0	0	0	0	0	0	0	0	0	0	0	0	2	1	0	0	0	0
d__Bacteria;p__Firmicutes;c__Bacilli;o__RF39;f__UBA660;__;__	0	0	0	1	0	0	0	0	0	0	0	0	0	0	0	0	0	0	2	0	0	0	0	0	0	0
d__Bacteria;p__Firmicutes;c__Bacilli;o__Staphylococcales;f__Staphylococcaceae;g__Staphylococcus;s__Staphylococcus arlettae	0	0	0	1	0	2	0	0	0	0	0	0	0	0	0	0	0	0	0	0	0	0	0	0	0	0
d__Bacteria;p__Firmicutes;c__Bacilli;o__Staphylococcales;f__Staphylococcaceae;g__Staphylococcus;s__Staphylococcus coagulans	0	0	0	0	0	0	0	0	0	0	0	1	0	0	2	0	0	0	0	0	0	0	0	0	0	0
d__Bacteria;p__Firmicutes_A;c__Clostridia;o__Christensenellales;f__CAG-917;g__CAG-475;s__CAG-475 sp000434435	0	0	0	0	0	0	0	0	0	0	1	0	0	0	1	0	0	0	0	0	0	0	1	0	0	0
d__Bacteria;p__Firmicutes_A;c__Clostridia;o__Clostridiales;f__Clostridiaceae;g__Clostridium;s__Clostridium thermobutyricum	0	0	0	0	2	0	0	0	0	0	0	0	0	0	0	0	0	1	0	0	0	0	0	0	0	0
d__Bacteria;p__Firmicutes_A;c__Clostridia;o__Clostridiales;f__Clostridiaceae;g__Clostridium_AN;s__Clostridium_AN bornimense	0	0	0	0	0	0	0	0	0	0	0	0	0	0	0	0	0	0	3	0	0	0	0	0	0	0
d__Bacteria;p__Firmicutes_A;c__Clostridia;o__Clostridiales;f__Clostridiaceae;g__Inconstantimicrobium;s__Inconstantimicrobium porci	0	0	0	1	0	0	0	0	0	0	2	0	0	0	0	0	0	0	0	0	0	0	0	0	0	0
d__Bacteria;p__Firmicutes_A;c__Clostridia;o__Lachnospirales;f__Anaerotignaceae;g__Anaerotignum;s__Anaerotignum propionicum	0	0	0	0	0	0	0	0	0	0	1	0	0	0	0	0	0	0	1	0	0	0	0	0	0	1
d__Bacteria;p__Firmicutes_A;c__Clostridia;o__Lachnospirales;f__Defluviitaleaceae;g__Defluviitalea;s__Defluviitalea phaphyphila	0	0	0	0	0	0	0	0	0	0	2	0	0	0	0	0	0	0	1	0	0	0	0	0	0	0
d__Bacteria;p__Firmicutes_A;c__Clostridia;o__Lachnospirales;f__Lachnospiraceae;g__Agathobacter;s__Agathobacter sp000434275	0	0	0	0	0	0	0	0	0	0	0	0	0	0	0	0	0	0	0	0	1	0	0	0	2	0
d__Bacteria;p__Firmicutes_A;c__Clostridia;o__Lachnospirales;f__Lachnospiraceae;g__Extibacter;__	0	0	0	0	0	0	0	0	0	0	0	0	0	0	0	0	0	2	1	0	0	0	0	0	0	0
d__Bacteria;p__Firmicutes_A;c__Clostridia;o__Lachnospirales;f__Lachnospiraceae;g__NK4A136;s__NK4A136 sp000621425	0	0	0	0	0	0	0	0	0	0	0	0	0	0	0	2	0	0	1	0	0	0	0	0	0	0
d__Bacteria;p__Firmicutes_A;c__Clostridia;o__Lachnospirales;f__Lachnospiraceae;g__NK4A144;s__NK4A144 sp900114405	0	0	0	0	0	0	0	0	0	0	0	0	0	0	0	2	0	0	1	0	0	0	0	0	0	0
d__Bacteria;p__Firmicutes_A;c__Clostridia;o__Lachnospirales;f__Lachnospiraceae;g__Oribacterium;s__Oribacterium sp000513555	0	0	0	0	0	1	0	0	0	0	0	0	0	0	0	0	0	0	0	0	0	0	0	0	2	0
d__Bacteria;p__Firmicutes_A;c__Clostridia;o__Lachnospirales;f__Lachnospiraceae;g__Parasporobacterium;s__Parasporobacterium paucivorans	0	0	0	0	0	0	0	0	0	0	0	0	0	0	0	0	0	0	0	0	0	0	1	1	1	0
d__Bacteria;p__Firmicutes_A;c__Clostridia;o__Lachnospirales;f__Lachnospiraceae;g__Pseudobutyrivibrio;s__Pseudobutyrivibrio sp900107545	0	0	0	0	0	0	0	0	0	0	0	0	0	0	0	0	0	0	0	0	1	0	0	2	0	0
d__Bacteria;p__Firmicutes_A;c__Clostridia;o__Lachnospirales;f__Lachnospiraceae;g__UBA4292;s__UBA4292 sp902790095	0	0	0	2	1	0	0	0	0	0	0	0	0	0	0	0	0	0	0	0	0	0	0	0	0	0
d__Bacteria;p__Firmicutes_A;c__Clostridia;o__Oscillospirales;f__Acutalibacteraceae;g__CAG-177;s__CAG-177 sp003514385	0	0	0	2	0	0	0	0	0	0	0	0	0	0	0	0	1	0	0	0	0	0	0	0	0	0
d__Bacteria;p__Firmicutes_A;c__Clostridia;o__Oscillospirales;f__Acutalibacteraceae;g__RUG762;s__RUG762 sp900316495	0	0	0	0	0	0	0	0	2	0	0	0	0	0	0	0	1	0	0	0	0	0	0	0	0	0
d__Bacteria;p__Firmicutes_A;c__Clostridia;o__Oscillospirales;f__Acutalibacteraceae;g__UBA5905;s__UBA5905 sp002437905	0	0	0	0	0	0	0	0	0	0	2	0	0	0	0	0	0	0	0	0	0	0	0	0	0	1
d__Bacteria;p__Firmicutes_A;c__Clostridia;o__Oscillospirales;f__Butyricicoccaceae;g__Agathobaculum;s__Agathobaculum butyriciproducens	0	0	0	0	0	0	0	0	0	0	1	0	0	0	0	1	0	0	1	0	0	0	0	0	0	0
d__Bacteria;p__Firmicutes_A;c__Clostridia;o__Oscillospirales;f__Oscillospiraceae;g__Faecousia;s__Faecousia sp900316335	0	0	0	0	0	2	0	0	0	0	0	0	0	0	0	0	0	0	0	0	0	0	1	0	0	0
d__Bacteria;p__Firmicutes_A;c__Clostridia;o__Oscillospirales;f__Oscillospiraceae;g__Papillibacter;s__Papillibacter cinnamivorans	0	0	0	0	1	1	0	0	0	0	0	0	0	0	0	0	0	0	1	0	0	0	0	0	0	0
d__Bacteria;p__Firmicutes_A;c__Clostridia;o__Oscillospirales;f__Oscillospiraceae;g__UBA738;s__UBA738 sp004557735	0	0	0	0	0	0	0	0	0	0	1	0	0	0	0	0	0	0	0	0	0	0	2	0	0	0
d__Bacteria;p__Firmicutes_A;c__Clostridia;o__Peptostreptococcales;f__Anaerovoracaceae;g__Eubacterium_B;s__Eubacterium_B sulci	0	0	0	2	0	0	0	0	0	0	0	0	0	0	0	0	0	0	0	0	0	0	1	0	0	0
d__Bacteria;p__Firmicutes_A;c__Clostridia;o__Peptostreptococcales;f__Natronincolaceae;g__Natronincola_A;s__Natronincola_A peptidivorans	0	0	0	0	0	0	0	0	0	0	0	0	0	0	0	0	0	0	0	0	1	0	1	0	1	0
d__Bacteria;p__Firmicutes_A;c__Clostridia;o__Peptostreptococcales;f__Peptostreptococcaceae;g__Peptoclostridium_A;s__Peptoclostridium_A acidaminophilum	0	0	0	0	0	0	0	0	2	0	0	0	0	0	0	0	0	0	0	1	0	0	0	0	0	0
d__Bacteria;p__Firmicutes_A;c__Clostridia;o__TANB77;f__CAG-465;g__CAG-465;s__CAG-465 sp000433755	0	0	0	0	0	2	0	0	0	0	0	0	0	0	0	0	0	0	1	0	0	0	0	0	0	0
d__Bacteria;p__Firmicutes_A;c__Clostridia;o__Tissierellales;f__Peptoniphilaceae;g__W5053;s__W5053 sp000467935	0	0	0	0	0	0	0	0	0	0	1	0	0	0	0	0	0	0	0	0	0	0	0	0	2	0
d__Bacteria;p__Firmicutes_B;c__Dehalobacteriia;o__Dehalobacteriales;f__Dehalobacteriaceae;g__Dehalobacterium;s__Dehalobacterium formicoaceticum	0	0	0	0	0	0	0	0	0	0	0	0	0	0	1	0	0	0	0	0	0	0	2	0	0	0
d__Bacteria;p__Firmicutes_C;c__Negativicutes;o__Propionisporales;f__Propionisporaceae;g__Propionispora;s__Propionispora vibrioides	0	0	1	0	0	0	0	0	0	0	0	0	0	0	0	0	0	0	0	0	0	0	0	0	2	0
d__Bacteria;p__Patescibacteria;c__Saccharimonadia;o__Saccharimonadales;f__UBA10027;g__SDRW01;s__SDRW01 sp007845485	0	0	0	0	0	0	0	2	0	0	0	0	0	0	0	0	0	0	0	0	0	0	0	0	1	0
d__Bacteria;p__Proteobacteria;c__Alphaproteobacteria;o__Caulobacterales;f__Caulobacteraceae;g__Brevundimonas;s__Brevundimonas aurantiaca	0	0	0	2	0	0	0	0	0	0	0	0	0	0	0	0	0	0	0	0	0	0	0	0	0	1
d__Bacteria;p__Proteobacteria;c__Alphaproteobacteria;o__Rhizobiales;f__Beijerinckiaceae;g__Bosea;s__Bosea sp001429395	0	0	0	0	0	0	0	1	0	0	1	0	0	0	0	0	0	0	0	0	0	0	0	0	1	0
d__Bacteria;p__Proteobacteria;c__Alphaproteobacteria;o__Rhizobiales;f__Rhizobiaceae;g__Agrobacterium;s__Agrobacterium fabrum	0	0	0	0	0	0	0	1	0	0	2	0	0	0	0	0	0	0	0	0	0	0	0	0	0	0
d__Bacteria;p__Proteobacteria;c__Alphaproteobacteria;o__Rhizobiales;f__Rhizobiaceae;g__Pseudorhizobium;s__Pseudorhizobium pelagicum	0	0	0	0	0	0	0	0	1	0	2	0	0	0	0	0	0	0	0	0	0	0	0	0	0	0
d__Bacteria;p__Proteobacteria;c__Alphaproteobacteria;o__Rhodobacterales;f__Rhodobacteraceae;g__Roseovarius;s__Roseovarius tolerans	0	0	0	3	0	0	0	0	0	0	0	0	0	0	0	0	0	0	0	0	0	0	0	0	0	0
d__Bacteria;p__Proteobacteria;c__Alphaproteobacteria;o__Sphingomonadales;f__Sphingomonadaceae;g__Sphingomonas;s__Sphingomonas paucimobilis	0	0	0	0	0	3	0	0	0	0	0	0	0	0	0	0	0	0	0	0	0	0	0	0	0	0
d__Bacteria;p__Proteobacteria;c__Alphaproteobacteria;o__Sphingomonadales;f__Sphingomonadaceae;g__Sphingomonas;s__Sphingomonas sp001421355	0	0	0	0	0	0	0	0	0	0	0	0	0	0	0	0	0	0	0	0	0	1	1	0	0	1
d__Bacteria;p__Proteobacteria;c__Gammaproteobacteria;o__Burkholderiales;f__Burkholderiaceae;g__Achromobacter;__	0	0	0	0	0	0	0	0	0	3	0	0	0	0	0	0	0	0	0	0	0	0	0	0	0	0
d__Bacteria;p__Proteobacteria;c__Gammaproteobacteria;o__Burkholderiales;f__Neisseriaceae;g__Kingella_A;s__Kingella_A denitrificans	0	0	0	0	0	0	0	0	0	0	0	0	0	0	0	0	0	1	0	2	0	0	0	0	0	0
d__Bacteria;p__Proteobacteria;c__Gammaproteobacteria;o__Enterobacterales;f__Alteromonadaceae;g__Pseudoalteromonas;s__Pseudoalteromonas translucida	0	0	0	0	0	0	0	0	0	0	0	0	0	0	0	0	0	0	0	0	0	0	3	0	0	0
d__Bacteria;p__Proteobacteria;c__Gammaproteobacteria;o__Enterobacterales;f__Pasteurellaceae;__;__	0	0	0	0	0	0	0	0	0	0	0	0	2	0	0	0	0	1	0	0	0	0	0	0	0	0
d__Bacteria;p__Proteobacteria;c__Gammaproteobacteria;o__Enterobacterales;f__Pasteurellaceae;g__Aggregatibacter;s__Aggregatibacter aphrophilus	0	0	0	0	0	0	0	0	0	1	0	0	0	0	0	0	0	0	0	0	0	2	0	0	0	0
d__Bacteria;p__Proteobacteria;c__Gammaproteobacteria;o__Nevskiales;f__Salinisphaeraceae;g__Salifodinibacter;s__Salifodinibacter halophilus	0	1	0	0	0	0	0	0	0	0	0	0	0	0	0	0	0	0	0	0	0	0	0	0	0	2
d__Bacteria;p__Proteobacteria;c__Gammaproteobacteria;o__Pseudomonadales;f__Moraxellaceae;g__Acinetobacter;s__Acinetobacter tandoii	0	0	0	0	0	2	0	0	0	0	0	0	0	0	0	0	0	0	0	0	0	0	1	0	0	0
d__Bacteria;p__Proteobacteria;c__Gammaproteobacteria;o__Pseudomonadales;f__Pseudomonadaceae;g__Pseudomonas;s__Pseudomonas aeruginosa	0	0	2	0	0	0	0	1	0	0	0	0	0	0	0	0	0	0	0	0	0	0	0	0	0	0
d__Archaea;p__Halobacteriota;c__Halobacteria;o__Halobacteriales;f__Natrialbaceae;g__Natronorubrum;s__Natronorubrum daqingense	0	0	0	0	0	0	0	0	0	0	0	0	0	0	0	2	0	0	0	0	0	0	0	0	0	0
d__Archaea;p__Methanobacteriota;c__Methanobacteria;o__Methanobacteriales;f__Methanobacteriaceae;g__Methanobacterium_A;s__Methanobacterium_A sp002495625	0	0	0	0	0	0	0	0	0	0	0	0	0	0	0	0	0	0	2	0	0	0	0	0	0	0
d__Archaea;p__Methanobacteriota;c__Methanobacteria;o__Methanobacteriales;f__Methanobacteriaceae;g__Methanobrevibacter_A;s__Methanobrevibacter_A sp900319985	0	0	0	0	0	0	0	0	0	0	0	0	0	0	0	0	0	0	0	0	2	0	0	0	0	0
d__Archaea;p__Thermoproteota;c__Nitrososphaeria;o__Nitrososphaerales;f__Nitrososphaeraceae;g__Nitrosocosmicus;s__Nitrosocosmicus oleophilus	0	0	0	0	0	2	0	0	0	0	0	0	0	0	0	0	0	0	0	0	0	0	0	0	0	0
d__Archaea;p__Thermoproteota;c__Nitrososphaeria;o__Nitrososphaerales;f__Nitrososphaeraceae;g__TA-21;s__TA-21 sp005877075	0	0	0	0	0	0	0	0	0	0	0	0	0	0	0	2	0	0	0	0	0	0	0	0	0	0
d__Bacteria;p__Acidobacteriota;c__Vicinamibacteria;o__Fen-336;f__Fen-336;g__WYBL01;__	0	0	0	0	0	0	0	0	0	0	0	0	0	0	2	0	0	0	0	0	0	0	0	0	0	0
d__Bacteria;p__Actinobacteriota;c__Acidimicrobiia;o__Acidimicrobiales;f__MedAcidi-G1;g__MedAcidi-G2B;s__MedAcidi-G2B sp000817115	0	0	0	0	0	0	0	0	0	0	0	0	0	0	0	0	0	0	0	0	0	0	0	0	0	2
d__Bacteria;p__Actinobacteriota;c__Actinomycetia;o__Actinomycetales;f__Actinomycetaceae;g__Actinomyces;s__Actinomyces dentalis	0	0	0	0	0	0	0	0	0	0	0	0	0	0	0	0	0	2	0	0	0	0	0	0	0	0
d__Bacteria;p__Actinobacteriota;c__Actinomycetia;o__Actinomycetales;f__Actinomycetaceae;g__Actinomyces;s__Actinomyces gerencseriae	0	0	0	0	0	2	0	0	0	0	0	0	0	0	0	0	0	0	0	0	0	0	0	0	0	0
d__Bacteria;p__Actinobacteriota;c__Actinomycetia;o__Actinomycetales;f__Actinomycetaceae;g__Actinotignum;s__Actinotignum urinale	2	0	0	0	0	0	0	0	0	0	0	0	0	0	0	0	0	0	0	0	0	0	0	0	0	0
d__Bacteria;p__Actinobacteriota;c__Actinomycetia;o__Actinomycetales;f__Actinomycetaceae;g__Pauljensenia;s__Pauljensenia canis	0	0	2	0	0	0	0	0	0	0	0	0	0	0	0	0	0	0	0	0	0	0	0	0	0	0
d__Bacteria;p__Actinobacteriota;c__Actinomycetia;o__Actinomycetales;f__Actinomycetaceae;g__Pauljensenia;s__Pauljensenia hongkongensis	0	0	0	0	0	0	0	0	0	0	0	0	0	0	2	0	0	0	0	0	0	0	0	0	0	0
d__Bacteria;p__Actinobacteriota;c__Actinomycetia;o__Actinomycetales;f__Actinomycetaceae;g__Winkia;__	0	0	0	0	0	0	0	0	0	0	0	0	0	0	0	0	0	0	0	0	0	0	2	0	0	0
d__Bacteria;p__Actinobacteriota;c__Actinomycetia;o__Actinomycetales;f__Beutenbergiaceae;g__Serinibacter_A;s__Serinibacter_A sp003121705	0	0	0	0	0	0	0	0	0	0	0	0	0	0	0	0	2	0	0	0	0	0	0	0	0	0
d__Bacteria;p__Actinobacteriota;c__Actinomycetia;o__Actinomycetales;f__Bifidobacteriaceae;g__Bifidobacterium;s__Bifidobacterium cuniculi	0	0	0	0	0	2	0	0	0	0	0	0	0	0	0	0	0	0	0	0	0	0	0	0	0	0
d__Bacteria;p__Actinobacteriota;c__Actinomycetia;o__Actinomycetales;f__Bifidobacteriaceae;g__Bifidobacterium;s__Bifidobacterium longum	0	0	0	0	0	0	0	0	0	0	0	0	0	0	0	0	0	0	0	0	0	0	0	0	2	0
d__Bacteria;p__Actinobacteriota;c__Actinomycetia;o__Actinomycetales;f__Bifidobacteriaceae;g__Bifidobacterium;s__Bifidobacterium mongoliense	0	0	0	0	0	0	0	0	0	0	0	0	0	0	0	0	0	0	0	0	0	0	0	2	0	0
d__Bacteria;p__Actinobacteriota;c__Actinomycetia;o__Actinomycetales;f__Bifidobacteriaceae;g__Parascardovia;s__Parascardovia denticolens	0	0	0	0	0	0	0	0	0	0	1	0	0	0	0	0	0	0	0	0	0	0	0	1	0	0
d__Bacteria;p__Actinobacteriota;c__Actinomycetia;o__Actinomycetales;f__Brevibacteriaceae;g__Brevibacterium;s__Brevibacterium epidermidis	0	0	0	0	0	0	0	0	0	0	0	0	0	2	0	0	0	0	0	0	0	0	0	0	0	0
d__Bacteria;p__Actinobacteriota;c__Actinomycetia;o__Actinomycetales;f__Brevibacteriaceae;g__Brevibacterium;s__Brevibacterium senegalense	0	0	0	0	0	0	0	0	0	0	0	0	0	2	0	0	0	0	0	0	0	0	0	0	0	0
d__Bacteria;p__Actinobacteriota;c__Actinomycetia;o__Actinomycetales;f__Dermatophilaceae;g__Arsenicicoccus;s__Arsenicicoccus bolidensis	0	0	0	0	0	0	0	0	0	0	0	0	0	0	0	0	0	0	0	0	0	0	0	0	0	2
d__Bacteria;p__Actinobacteriota;c__Actinomycetia;o__Actinomycetales;f__Dermatophilaceae;g__Flexivirga;s__Flexivirga aerilata	0	0	0	0	0	0	0	0	0	0	0	0	0	0	0	0	0	0	0	0	0	0	0	0	0	2
d__Bacteria;p__Actinobacteriota;c__Actinomycetia;o__Actinomycetales;f__Dermatophilaceae;g__Ornithinicoccus;s__Ornithinicoccus sp007197575	0	0	0	0	0	0	0	0	2	0	0	0	0	0	0	0	0	0	0	0	0	0	0	0	0	0
d__Bacteria;p__Actinobacteriota;c__Actinomycetia;o__Actinomycetales;f__Dermatophilaceae;g__Phycicoccus_A;s__Phycicoccus_A elongatus	2	0	0	0	0	0	0	0	0	0	0	0	0	0	0	0	0	0	0	0	0	0	0	0	0	0
d__Bacteria;p__Actinobacteriota;c__Actinomycetia;o__Actinomycetales;f__Microbacteriaceae;g__Cryobacterium;s__Cryobacterium roopkundense	0	0	2	0	0	0	0	0	0	0	0	0	0	0	0	0	0	0	0	0	0	0	0	0	0	0
d__Bacteria;p__Actinobacteriota;c__Actinomycetia;o__Actinomycetales;f__Microbacteriaceae;g__Frondihabitans;s__Frondihabitans sp001423105	0	0	0	0	0	0	0	0	0	0	0	0	0	0	0	0	0	0	0	0	0	0	2	0	0	0
d__Bacteria;p__Actinobacteriota;c__Actinomycetia;o__Actinomycetales;f__Microbacteriaceae;g__Leucobacter;s__Leucobacter salsicius	0	0	0	0	0	2	0	0	0	0	0	0	0	0	0	0	0	0	0	0	0	0	0	0	0	0
d__Bacteria;p__Actinobacteriota;c__Actinomycetia;o__Actinomycetales;f__Microbacteriaceae;g__Microbacterium;s__Microbacterium foliorum	0	0	0	0	0	0	0	0	0	0	0	0	0	0	0	0	0	0	0	0	0	0	0	0	2	0
d__Bacteria;p__Actinobacteriota;c__Actinomycetia;o__Actinomycetales;f__Microbacteriaceae;g__Microbacterium;s__Microbacterium sp001314225	0	0	0	0	0	0	0	0	0	0	0	0	0	0	0	2	0	0	0	0	0	0	0	0	0	0
d__Bacteria;p__Actinobacteriota;c__Actinomycetia;o__Actinomycetales;f__Microbacteriaceae;g__Microbacterium;s__Microbacterium testaceum_F	0	0	0	0	0	0	0	0	0	0	0	0	0	0	0	0	0	0	0	0	0	0	2	0	0	0
d__Bacteria;p__Actinobacteriota;c__Actinomycetia;o__Actinomycetales;f__Micrococcaceae;g__Glutamicibacter;__	0	0	0	0	0	2	0	0	0	0	0	0	0	0	0	0	0	0	0	0	0	0	0	0	0	0
d__Bacteria;p__Actinobacteriota;c__Actinomycetia;o__Actinomycetales;f__Micrococcaceae;g__Kocuria;s__Kocuria subflava	2	0	0	0	0	0	0	0	0	0	0	0	0	0	0	0	0	0	0	0	0	0	0	0	0	0
d__Bacteria;p__Actinobacteriota;c__Actinomycetia;o__Actinomycetales;f__Micrococcaceae;g__Nesterenkonia;s__Nesterenkonia massiliensis	0	0	0	0	0	2	0	0	0	0	0	0	0	0	0	0	0	0	0	0	0	0	0	0	0	0
d__Bacteria;p__Actinobacteriota;c__Actinomycetia;o__Actinomycetales;f__Micrococcaceae;g__Paeniglutamicibacter;s__Paeniglutamicibacter gangotriensis	0	0	0	0	0	0	0	0	0	0	0	0	0	0	0	0	0	0	0	0	0	0	0	2	0	0
d__Bacteria;p__Actinobacteriota;c__Actinomycetia;o__Mycobacteriales;f__Mycobacteriaceae;__;__	0	0	0	0	0	0	0	0	0	0	0	0	0	0	0	0	0	2	0	0	0	0	0	0	0	0
d__Bacteria;p__Actinobacteriota;c__Actinomycetia;o__Mycobacteriales;f__Mycobacteriaceae;g__Corynebacterium;s__Corynebacterium aurimucosum	0	0	0	0	0	0	0	0	0	0	0	0	0	0	0	1	0	0	0	0	0	0	0	0	0	1
d__Bacteria;p__Actinobacteriota;c__Actinomycetia;o__Mycobacteriales;f__Mycobacteriaceae;g__Corynebacterium;s__Corynebacterium glyciniphilum	0	0	0	0	0	0	0	0	0	0	0	0	0	0	2	0	0	0	0	0	0	0	0	0	0	0
d__Bacteria;p__Actinobacteriota;c__Actinomycetia;o__Mycobacteriales;f__Mycobacteriaceae;g__Corynebacterium;s__Corynebacterium jeikeium	0	0	0	0	0	2	0	0	0	0	0	0	0	0	0	0	0	0	0	0	0	0	0	0	0	0
d__Bacteria;p__Actinobacteriota;c__Actinomycetia;o__Mycobacteriales;f__Mycobacteriaceae;g__Corynebacterium;s__Corynebacterium singulare	0	0	0	0	0	0	0	0	0	0	0	0	0	0	0	0	0	0	0	0	0	0	1	0	0	1
d__Bacteria;p__Actinobacteriota;c__Actinomycetia;o__Mycobacteriales;f__Mycobacteriaceae;g__Gordonia;s__Gordonia paraffinivorans	0	0	0	0	0	2	0	0	0	0	0	0	0	0	0	0	0	0	0	0	0	0	0	0	0	0
d__Bacteria;p__Actinobacteriota;c__Actinomycetia;o__Mycobacteriales;f__Mycobacteriaceae;g__Gordonia;s__Gordonia polyisoprenivorans	0	0	0	0	0	0	0	0	0	0	0	0	0	0	0	2	0	0	0	0	0	0	0	0	0	0
d__Bacteria;p__Actinobacteriota;c__Actinomycetia;o__Mycobacteriales;f__Mycobacteriaceae;g__Mycobacterium;__	0	0	0	2	0	0	0	0	0	0	0	0	0	0	0	0	0	0	0	0	0	0	0	0	0	0
d__Bacteria;p__Actinobacteriota;c__Actinomycetia;o__Mycobacteriales;f__Mycobacteriaceae;g__Mycobacterium;s__Mycobacterium aurum	0	0	0	0	0	2	0	0	0	0	0	0	0	0	0	0	0	0	0	0	0	0	0	0	0	0
d__Bacteria;p__Actinobacteriota;c__Actinomycetia;o__Mycobacteriales;f__Mycobacteriaceae;g__Mycobacterium;s__Mycobacterium austroafricanum	0	0	0	0	0	0	0	0	0	0	0	0	0	0	0	0	0	2	0	0	0	0	0	0	0	0
d__Bacteria;p__Actinobacteriota;c__Actinomycetia;o__Mycobacteriales;f__Mycobacteriaceae;g__Mycobacterium;s__Mycobacterium neoaurum_A	0	0	0	0	0	0	0	0	0	0	0	0	0	0	0	0	0	0	0	0	0	0	0	2	0	0
d__Bacteria;p__Actinobacteriota;c__Actinomycetia;o__Mycobacteriales;f__Pseudonocardiaceae;g__Pseudonocardia;s__Pseudonocardia hydrocarbonoxydans	0	0	0	0	0	0	0	0	0	0	0	0	0	0	0	0	0	2	0	0	0	0	0	0	0	0
d__Bacteria;p__Actinobacteriota;c__Actinomycetia;o__Propionibacteriales;f__Nocardioidaceae;g__Aeromicrobium;s__Aeromicrobium phragmitis	0	0	2	0	0	0	0	0	0	0	0	0	0	0	0	0	0	0	0	0	0	0	0	0	0	0
d__Bacteria;p__Actinobacteriota;c__Actinomycetia;o__Propionibacteriales;f__Nocardioidaceae;g__Nocardioides;s__Nocardioides alkalitolerans	0	0	0	0	0	0	0	0	0	0	0	0	0	0	0	0	0	0	0	0	0	0	0	0	0	2
d__Bacteria;p__Actinobacteriota;c__Actinomycetia;o__Propionibacteriales;f__Nocardioidaceae;g__Nocardioides;s__Nocardioides kribbensis	0	0	0	0	2	0	0	0	0	0	0	0	0	0	0	0	0	0	0	0	0	0	0	0	0	0
d__Bacteria;p__Actinobacteriota;c__Actinomycetia;o__Propionibacteriales;f__Nocardioidaceae;g__Nocardioides;s__Nocardioides sp902506435	0	0	0	0	0	0	0	0	0	0	0	0	2	0	0	0	0	0	0	0	0	0	0	0	0	0
d__Bacteria;p__Actinobacteriota;c__Actinomycetia;o__Propionibacteriales;f__Propionibacteriaceae;__;__	0	0	0	0	1	0	0	0	0	0	0	0	0	0	0	0	0	1	0	0	0	0	0	0	0	0
d__Bacteria;p__Actinobacteriota;c__Actinomycetia;o__Propionibacteriales;f__Propionibacteriaceae;g__Enemella;s__Enemella evansiae	0	0	0	0	0	0	0	0	0	0	0	0	0	0	0	0	0	0	0	0	0	0	2	0	0	0
d__Bacteria;p__Actinobacteriota;c__Actinomycetia;o__Propionibacteriales;f__Propionibacteriaceae;g__Friedmanniella;s__Friedmanniella flava	0	0	0	0	2	0	0	0	0	0	0	0	0	0	0	0	0	0	0	0	0	0	0	0	0	0
d__Bacteria;p__Actinobacteriota;c__Actinomycetia;o__Streptomycetales;f__Streptomycetaceae;g__Streptomyces;s__Streptomyces albidoflavus	0	0	0	0	0	0	0	0	0	0	0	0	2	0	0	0	0	0	0	0	0	0	0	0	0	0
d__Bacteria;p__Actinobacteriota;c__Actinomycetia;o__Streptomycetales;f__Streptomycetaceae;g__Streptomyces;s__Streptomyces cacaoi	0	0	0	0	0	0	0	0	0	0	0	0	0	0	0	0	0	0	0	0	0	0	0	0	0	2
d__Bacteria;p__Actinobacteriota;c__Coriobacteriia;o__Coriobacteriales;f__Atopobiaceae;g__Lancefieldella;s__Lancefieldella parvula	0	0	0	0	0	0	0	0	0	0	0	0	0	0	0	0	0	0	0	0	0	0	2	0	0	0
d__Bacteria;p__Actinobacteriota;c__Coriobacteriia;o__Coriobacteriales;f__Atopobiaceae;g__Olsenella_F;s__Olsenella_F profusa_A	0	0	0	0	0	0	0	0	0	0	2	0	0	0	0	0	0	0	0	0	0	0	0	0	0	0
d__Bacteria;p__Actinobacteriota;c__Coriobacteriia;o__Coriobacteriales;f__Atopobiaceae;g__Parafannyhessea;s__Parafannyhessea umbonata_A	0	0	0	0	1	0	0	0	0	0	1	0	0	0	0	0	0	0	0	0	0	0	0	0	0	0
d__Bacteria;p__Actinobacteriota;c__Coriobacteriia;o__Coriobacteriales;f__Coriobacteriaceae;g__Collinsella;s__Collinsella intestinalis	0	0	0	2	0	0	0	0	0	0	0	0	0	0	0	0	0	0	0	0	0	0	0	0	0	0
d__Bacteria;p__Actinobacteriota;c__Coriobacteriia;o__Coriobacteriales;f__Eggerthellaceae;g__Berryella;s__Berryella intestinalis	0	0	1	0	0	0	0	0	1	0	0	0	0	0	0	0	0	0	0	0	0	0	0	0	0	0
d__Bacteria;p__Actinobacteriota;c__Coriobacteriia;o__Coriobacteriales;f__Eggerthellaceae;g__CACXMZ01;s__CACXMZ01 sp902768975	0	0	0	0	0	0	0	0	0	0	0	0	0	0	0	0	0	1	0	0	0	0	0	0	0	1
d__Bacteria;p__Actinobacteriota;c__Coriobacteriia;o__Coriobacteriales;f__Eggerthellaceae;g__Slackia;s__Slackia exigua	0	0	0	0	0	0	0	0	0	0	0	0	0	0	0	0	0	0	0	0	0	0	0	0	2	0
d__Bacteria;p__Actinobacteriota;c__Coriobacteriia;o__Coriobacteriales;f__Eggerthellaceae;g__Slackia;s__Slackia heliotrinireducens	0	0	0	0	0	0	0	0	0	0	0	2	0	0	0	0	0	0	0	0	0	0	0	0	0	0
d__Bacteria;p__Actinobacteriota;c__Thermoleophilia;o__Gaiellales;f__Gaiellaceae;g__AC-16;s__AC-16 sp005884575	0	0	0	0	2	0	0	0	0	0	0	0	0	0	0	0	0	0	0	0	0	0	0	0	0	0
d__Bacteria;p__Actinobacteriota;c__Thermoleophilia;o__Solirubrobacterales;f__Solirubrobacteraceae;__;__	0	0	0	0	0	2	0	0	0	0	0	0	0	0	0	0	0	0	0	0	0	0	0	0	0	0
d__Bacteria;p__Actinobacteriota;c__Thermoleophilia;o__Solirubrobacterales;f__Solirubrobacteraceae;g__Patulibacter;s__Patulibacter medicamentivorans	0	0	2	0	0	0	0	0	0	0	0	0	0	0	0	0	0	0	0	0	0	0	0	0	0	0
d__Bacteria;p__Bacteroidota;c__Bacteroidia;o__Bacteroidales;f__Azobacteroidaceae;g__Symbiothrix;s__Symbiothrix dinenymphae	0	0	0	0	0	0	0	0	0	0	0	0	1	0	0	0	0	0	0	0	0	0	0	0	0	1
d__Bacteria;p__Bacteroidota;c__Bacteroidia;o__Bacteroidales;f__Bacteroidaceae;g__Alloprevotella;s__Alloprevotella sp003859795	0	0	0	2	0	0	0	0	0	0	0	0	0	0	0	0	0	0	0	0	0	0	0	0	0	0
d__Bacteria;p__Bacteroidota;c__Bacteroidia;o__Bacteroidales;f__Bacteroidaceae;g__Phocaeicola;s__Phocaeicola sp000436795	0	0	0	0	2	0	0	0	0	0	0	0	0	0	0	0	0	0	0	0	0	0	0	0	0	0
d__Bacteria;p__Bacteroidota;c__Bacteroidia;o__Bacteroidales;f__Bacteroidaceae;g__Prevotella;s__Prevotella micans	0	0	0	0	0	0	0	0	0	0	0	0	0	0	0	0	0	0	0	0	0	0	2	0	0	0
d__Bacteria;p__Bacteroidota;c__Bacteroidia;o__Bacteroidales;f__Bacteroidaceae;g__Prevotella;s__Prevotella oryzae	0	0	0	0	0	0	0	0	2	0	0	0	0	0	0	0	0	0	0	0	0	0	0	0	0	0
d__Bacteria;p__Bacteroidota;c__Bacteroidia;o__Bacteroidales;f__Bacteroidaceae;g__Prevotella;s__Prevotella scopos	0	0	0	0	0	0	0	0	0	0	0	0	0	0	0	0	0	0	0	0	0	1	1	0	0	0
d__Bacteria;p__Bacteroidota;c__Bacteroidia;o__Bacteroidales;f__Bacteroidaceae;g__Prevotella;s__Prevotella sp000424185	0	0	0	0	0	0	0	0	0	0	0	0	0	0	0	0	0	0	0	0	0	0	2	0	0	0
d__Bacteria;p__Bacteroidota;c__Bacteroidia;o__Bacteroidales;f__Bacteroidaceae;g__Prevotella;s__Prevotella sp000436695	0	0	0	0	0	0	0	0	0	0	0	0	0	0	0	0	0	0	0	0	0	0	0	1	1	0
d__Bacteria;p__Bacteroidota;c__Bacteroidia;o__Bacteroidales;f__Bacteroidaceae;g__Prevotella;s__Prevotella sp900109055	0	0	0	0	0	0	0	0	0	0	0	0	0	0	0	0	0	0	0	0	0	0	0	0	0	2
d__Bacteria;p__Bacteroidota;c__Bacteroidia;o__Bacteroidales;f__Bacteroidaceae;g__UBA1179;s__UBA1179 sp900318995	0	0	0	0	0	0	0	0	0	0	0	2	0	0	0	0	0	0	0	0	0	0	0	0	0	0
d__Bacteria;p__Bacteroidota;c__Bacteroidia;o__Bacteroidales;f__Dysgonomonadaceae;g__Dysgonomonas;s__Dysgonomonas capnocytophagoides	0	0	0	0	0	0	0	0	0	0	2	0	0	0	0	0	0	0	0	0	0	0	0	0	0	0
d__Bacteria;p__Bacteroidota;c__Bacteroidia;o__Bacteroidales;f__Muribaculaceae;g__CAG-873;s__CAG-873 sp001701165	0	0	0	0	0	0	0	0	2	0	0	0	0	0	0	0	0	0	0	0	0	0	0	0	0	0
d__Bacteria;p__Bacteroidota;c__Bacteroidia;o__Bacteroidales;f__Paludibacteraceae;g__QVMH01;s__QVMH01 sp010501035	0	0	0	0	0	0	0	0	0	0	0	0	0	0	0	0	0	0	0	2	0	0	0	0	0	0
d__Bacteria;p__Bacteroidota;c__Bacteroidia;o__Bacteroidales;f__Porphyromonadaceae;g__Porphyromonas;__	0	0	0	0	0	0	0	0	0	0	0	0	0	1	0	0	0	0	0	0	0	0	1	0	0	0
d__Bacteria;p__Bacteroidota;c__Bacteroidia;o__Bacteroidales;f__Porphyromonadaceae;g__Porphyromonas_A;s__Porphyromonas_A canoris	0	0	0	0	0	0	0	0	0	0	0	0	1	0	0	0	0	0	0	0	0	0	0	0	0	1
d__Bacteria;p__Bacteroidota;c__Bacteroidia;o__Bacteroidales;f__UBA932;g__Egerieousia;s__Egerieousia sp900316795	0	0	0	0	0	0	0	0	0	0	0	2	0	0	0	0	0	0	0	0	0	0	0	0	0	0
d__Bacteria;p__Bacteroidota;c__Bacteroidia;o__Chitinophagales;f__Chitinophagaceae;g__46-32;s__46-32 sp001898485	0	0	2	0	0	0	0	0	0	0	0	0	0	0	0	0	0	0	0	0	0	0	0	0	0	0
d__Bacteria;p__Bacteroidota;c__Bacteroidia;o__Chitinophagales;f__Chitinophagaceae;g__Edaphocola;s__Edaphocola sp001897525	0	0	0	0	0	0	0	0	0	0	0	0	0	0	0	0	0	0	0	0	0	0	0	0	2	0
d__Bacteria;p__Bacteroidota;c__Bacteroidia;o__Cytophagales;f__Spirosomaceae;g__Dyadobacter;s__Dyadobacter alkalitolerans	0	0	0	0	0	0	0	0	0	0	0	0	0	0	0	0	0	0	0	0	0	0	0	2	0	0
d__Bacteria;p__Bacteroidota;c__Bacteroidia;o__Flavobacteriales;f__Flavobacteriaceae;g__Capnocytophaga;__	0	0	0	0	1	0	0	0	0	0	1	0	0	0	0	0	0	0	0	0	0	0	0	0	0	0
d__Bacteria;p__Bacteroidota;c__Bacteroidia;o__Flavobacteriales;f__Flavobacteriaceae;g__Capnocytophaga;s__Capnocytophaga granulosa	0	0	0	0	0	0	0	0	0	0	2	0	0	0	0	0	0	0	0	0	0	0	0	0	0	0
d__Bacteria;p__Bacteroidota;c__Bacteroidia;o__Flavobacteriales;f__Flavobacteriaceae;g__Flavobacterium;__	0	0	0	2	0	0	0	0	0	0	0	0	0	0	0	0	0	0	0	0	0	0	0	0	0	0
d__Bacteria;p__Bacteroidota;c__Bacteroidia;o__Flavobacteriales;f__Flavobacteriaceae;g__Flavobacterium;s__Flavobacterium hydatis	0	0	2	0	0	0	0	0	0	0	0	0	0	0	0	0	0	0	0	0	0	0	0	0	0	0
d__Bacteria;p__Bacteroidota;c__Bacteroidia;o__Flavobacteriales;f__Flavobacteriaceae;g__Flavobacterium;s__Flavobacterium indicum	0	0	0	0	0	0	0	0	0	0	0	0	0	0	0	2	0	0	0	0	0	0	0	0	0	0
d__Bacteria;p__Bacteroidota;c__Bacteroidia;o__Flavobacteriales;f__Flavobacteriaceae;g__Flavobacterium;s__Flavobacterium sp004634195	0	0	0	0	0	2	0	0	0	0	0	0	0	0	0	0	0	0	0	0	0	0	0	0	0	0
d__Bacteria;p__Bacteroidota;c__Bacteroidia;o__Flavobacteriales;f__Flavobacteriaceae;g__Muricauda_A;s__Muricauda_A lutaonensis	0	0	0	0	0	0	0	0	0	0	2	0	0	0	0	0	0	0	0	0	0	0	0	0	0	0
d__Bacteria;p__Bacteroidota;c__Bacteroidia;o__Flavobacteriales;f__Weeksellaceae;__;__	0	0	0	0	0	0	0	2	0	0	0	0	0	0	0	0	0	0	0	0	0	0	0	0	0	0
d__Bacteria;p__Bacteroidota;c__Bacteroidia;o__Flavobacteriales;f__Weeksellaceae;g__Chryseobacterium;__	0	0	0	0	1	0	0	0	0	0	0	0	0	0	0	1	0	0	0	0	0	0	0	0	0	0
d__Bacteria;p__Bacteroidota;c__Bacteroidia;o__Flavobacteriales;f__Weeksellaceae;g__Planobacterium;s__Planobacterium taklimakanense	0	2	0	0	0	0	0	0	0	0	0	0	0	0	0	0	0	0	0	0	0	0	0	0	0	0
d__Bacteria;p__Bacteroidota;c__Bacteroidia;o__Sphingobacteriales;f__Sphingobacteriaceae;g__Pedobacter;s__Pedobacter sp001423945	0	0	0	0	0	0	0	0	0	0	0	0	0	0	0	0	0	0	0	0	0	0	0	0	2	0
d__Bacteria;p__Bacteroidota;c__Bacteroidia;o__Sphingobacteriales;f__Sphingobacteriaceae;g__Sphingobacterium;s__Sphingobacterium kitahiroshimense	0	0	0	0	0	0	0	0	0	0	0	0	0	0	0	0	0	0	0	0	0	0	2	0	0	0
d__Bacteria;p__Bacteroidota;c__Bacteroidia;o__Sphingobacteriales;f__Sphingobacteriaceae;g__Sphingobacterium;s__Sphingobacterium sp011316935	0	0	0	2	0	0	0	0	0	0	0	0	0	0	0	0	0	0	0	0	0	0	0	0	0	0
d__Bacteria;p__Bacteroidota;c__Kapabacteria;o__Kapabacteriales;f__NICIL-2;g__NICIL-2;s__NICIL-2 sp002898675	0	0	2	0	0	0	0	0	0	0	0	0	0	0	0	0	0	0	0	0	0	0	0	0	0	0
d__Bacteria;p__Campylobacterota;c__Campylobacteria;o__Campylobacterales;f__Campylobacteraceae;g__Campylobacter_D;s__Campylobacter_D jejuni	0	0	0	1	0	0	0	0	0	0	0	0	1	0	0	0	0	0	0	0	0	0	0	0	0	0
d__Bacteria;p__Chloroflexota;c__Chloroflexia;o__Thermomicrobiales;f__Thermomicrobiaceae;g__Sphaerobacter;s__Sphaerobacter thermophilus	0	0	0	0	0	0	0	0	0	0	0	0	0	0	0	0	0	0	0	0	1	0	0	0	1	0
d__Bacteria;p__Cyanobacteria;c__Vampirovibrionia;o__Gastranaerophilales;f__Gastranaerophilaceae;g__Gastranaerophilus;s__Gastranaerophilus phascolarctosicola	0	0	1	0	0	0	0	0	0	0	0	0	0	0	0	0	0	0	0	0	0	0	0	1	0	0
d__Bacteria;p__Cyanobacteria;c__Vampirovibrionia;o__Gastranaerophilales;f__UBA9579;__;__	0	0	0	0	0	0	0	0	0	0	0	0	0	0	0	0	0	0	0	0	0	0	0	0	2	0
d__Bacteria;p__Deinococcota;c__Deinococci;o__Deinococcales;f__Deinococcaceae;g__Deinococcus;s__Deinococcus alpinitundrae	0	0	0	0	0	0	0	0	0	0	0	0	0	0	0	0	0	0	0	0	0	0	1	0	0	1
d__Bacteria;p__Deinococcota;c__Deinococci;o__Deinococcales;f__Deinococcaceae;g__Deinococcus;s__Deinococcus sp002017875	0	0	0	0	0	0	0	0	0	0	0	0	0	0	0	0	0	0	0	0	0	0	0	0	2	0
d__Bacteria;p__Deinococcota;c__Deinococci;o__Deinococcales;f__Thermaceae;g__Meiothermus_B;s__Meiothermus_B silvanus	0	0	0	0	0	0	0	0	0	0	0	0	0	0	0	0	0	2	0	0	0	0	0	0	0	0
d__Bacteria;p__Desulfobacterota;c__Desulfobulbia;o__Desulfobulbales;f__Desulfocapsaceae;g__Desulfotalea;s__Desulfotalea psychrophila	0	0	0	0	2	0	0	0	0	0	0	0	0	0	0	0	0	0	0	0	0	0	0	0	0	0
d__Bacteria;p__Desulfobacterota_I;c__Desulfovibrionia;o__Desulfovibrionales;f__Desulfovibrionaceae;g__Desulfohalovibrio;s__Desulfohalovibrio reitneri	0	0	0	0	0	0	0	0	0	0	1	0	0	0	0	0	0	0	1	0	0	0	0	0	0	0
d__Bacteria;p__Desulfobacterota_I;c__Desulfovibrionia;o__Desulfovibrionales;f__Desulfovibrionaceae;g__Desulfovibrio;s__Desulfovibrio fairfieldensis	0	0	0	0	0	0	0	0	0	1	0	0	0	0	0	0	0	0	0	1	0	0	0	0	0	0
d__Bacteria;p__Desulfobacterota_I;c__Desulfovibrionia;o__Desulfovibrionales;f__Desulfovibrionaceae;g__Desulfovibrio;s__Desulfovibrio trichonymphae	0	0	0	0	0	0	0	0	2	0	0	0	0	0	0	0	0	0	0	0	0	0	0	0	0	0
d__Bacteria;p__Firmicutes;c__Bacilli;o__Alicyclobacillales;f__Acidibacillaceae;g__Acidibacillus;s__Acidibacillus ferrooxidans	0	0	0	0	0	0	0	0	0	0	0	0	0	0	0	0	0	2	0	0	0	0	0	0	0	0
d__Bacteria;p__Firmicutes;c__Bacilli;o__Alicyclobacillales;f__Alicyclobacillaceae;g__Alicyclobacillus;s__Alicyclobacillus hesperidum	0	0	0	0	0	0	0	0	0	0	0	0	0	2	0	0	0	0	0	0	0	0	0	0	0	0
d__Bacteria;p__Firmicutes;c__Bacilli;o__Bacillales;__;__;__	0	0	0	0	0	0	0	0	1	0	0	0	0	0	0	0	0	0	0	1	0	0	0	0	0	0
d__Bacteria;p__Firmicutes;c__Bacilli;o__Bacillales;f__Aeribacillaceae;g__Aeribacillus;s__Aeribacillus composti	0	0	0	0	0	0	0	0	0	0	0	0	0	0	0	0	0	0	0	0	0	0	0	0	2	0
d__Bacteria;p__Firmicutes;c__Bacilli;o__Bacillales;f__Anoxybacillaceae;g__Parageobacillus;s__Parageobacillus toebii	0	0	0	0	0	2	0	0	0	0	0	0	0	0	0	0	0	0	0	0	0	0	0	0	0	0
d__Bacteria;p__Firmicutes;c__Bacilli;o__Bacillales;f__Anoxybacillaceae;g__Saccharococcus;s__Saccharococcus sp000632515	0	0	0	0	0	0	0	0	0	2	0	0	0	0	0	0	0	0	0	0	0	0	0	0	0	0
d__Bacteria;p__Firmicutes;c__Bacilli;o__Bacillales;f__Bacillaceae;g__Bacillus;s__Bacillus pumilus	0	0	0	0	0	0	0	0	0	0	0	0	0	0	0	0	0	0	0	0	0	0	2	0	0	0
d__Bacteria;p__Firmicutes;c__Bacilli;o__Bacillales_A;f__Planococcaceae;g__Ureibacillus;s__Ureibacillus massiliensis	0	0	0	0	0	0	0	0	0	0	0	0	0	0	0	0	0	0	0	0	0	0	0	0	0	2
d__Bacteria;p__Firmicutes;c__Bacilli;o__Bacillales_B;f__DSM-18226;g__Bacillus_BU;s__Bacillus_BU sp000242895	0	0	0	0	0	0	0	0	0	0	0	0	0	0	0	0	0	0	1	0	0	1	0	0	0	0
d__Bacteria;p__Firmicutes;c__Bacilli;o__Bacillales_B;f__DSM-18226;g__Cytobacillus;s__Cytobacillus horneckiae	0	0	0	2	0	0	0	0	0	0	0	0	0	0	0	0	0	0	0	0	0	0	0	0	0	0
d__Bacteria;p__Firmicutes;c__Bacilli;o__Bacillales_D;f__Alkalibacillaceae;g__Allobacillus;s__Allobacillus sp007559425	0	0	0	0	0	0	0	0	0	0	0	0	0	0	0	0	0	0	0	0	0	0	2	0	0	0
d__Bacteria;p__Firmicutes;c__Bacilli;o__Bacillales_F;f__Bacillaceae_M;g__Bacillus_BB;s__Bacillus_BB thermozeamaize	0	0	0	0	0	0	0	0	0	0	0	0	0	0	0	0	0	0	0	0	2	0	0	0	0	0
d__Bacteria;p__Firmicutes;c__Bacilli;o__Bacillales_G;f__Sporolactobacillaceae;g__Tuberibacillus;s__Tuberibacillus calidus	0	0	0	0	0	0	0	0	0	0	0	0	0	0	0	0	0	0	0	0	0	0	2	0	0	0
d__Bacteria;p__Firmicutes;c__Bacilli;o__Bacillales_H;f__Bacillaceae_D;g__Alkalihalobacillus_A;s__Alkalihalobacillus_A sp007293315	0	0	0	0	0	0	0	0	0	0	0	0	0	0	0	0	0	0	0	0	0	0	2	0	0	0
d__Bacteria;p__Firmicutes;c__Bacilli;o__Bacillales_H;f__Bacillaceae_D;g__Bacillus_H;__	0	0	0	0	0	0	0	0	0	0	0	0	2	0	0	0	0	0	0	0	0	0	0	0	0	0
d__Bacteria;p__Firmicutes;c__Bacilli;o__Brevibacillales;f__Brevibacillaceae;g__Brevibacillus;s__Brevibacillus centrosporus	0	0	0	0	0	0	0	0	0	0	0	0	0	0	0	0	0	0	0	2	0	0	0	0	0	0
d__Bacteria;p__Firmicutes;c__Bacilli;o__DSM-16016;f__Caldibacillaceae;g__Bacillus_J;s__Bacillus_J andreraoultii	0	2	0	0	0	0	0	0	0	0	0	0	0	0	0	0	0	0	0	0	0	0	0	0	0	0
d__Bacteria;p__Firmicutes;c__Bacilli;o__Erysipelotrichales;f__Coprobacillaceae;g__Catenibacterium;s__Catenibacterium sp000437715	0	0	0	0	2	0	0	0	0	0	0	0	0	0	0	0	0	0	0	0	0	0	0	0	0	0
d__Bacteria;p__Firmicutes;c__Bacilli;o__Exiguobacterales;f__Exiguobacteraceae;g__Exiguobacterium_A;s__Exiguobacterium_A sibiricum	0	0	0	0	0	0	0	0	0	0	0	0	0	0	0	0	0	0	0	0	0	0	2	0	0	0
d__Bacteria;p__Firmicutes;c__Bacilli;o__Lactobacillales;f__Carnobacteriaceae;g__Atopostipes;s__Atopostipes suicloacalis	0	0	0	0	0	0	0	0	0	0	0	0	0	0	0	2	0	0	0	0	0	0	0	0	0	0
d__Bacteria;p__Firmicutes;c__Bacilli;o__Lactobacillales;f__Enterococcaceae;g__Enterococcus_A;s__Enterococcus_A avium	0	0	0	0	0	0	0	0	0	0	0	0	0	0	0	0	0	0	2	0	0	0	0	0	0	0
d__Bacteria;p__Firmicutes;c__Bacilli;o__Lactobacillales;f__Enterococcaceae;g__Enterococcus_B;s__Enterococcus_B thailandicus	0	0	0	0	0	0	0	0	0	0	0	0	0	0	0	0	0	0	0	0	1	0	0	0	1	0
d__Bacteria;p__Firmicutes;c__Bacilli;o__Lactobacillales;f__Enterococcaceae;g__Enterococcus_C;s__Enterococcus_C asini	0	0	0	2	0	0	0	0	0	0	0	0	0	0	0	0	0	0	0	0	0	0	0	0	0	0
d__Bacteria;p__Firmicutes;c__Bacilli;o__Lactobacillales;f__Lactobacillaceae;g__Amylolactobacillus;s__Amylolactobacillus amylophilus	0	0	0	0	0	2	0	0	0	0	0	0	0	0	0	0	0	0	0	0	0	0	0	0	0	0
d__Bacteria;p__Firmicutes;c__Bacilli;o__Lactobacillales;f__Lactobacillaceae;g__Lactobacillus;s__Lactobacillus apis	0	0	0	0	0	1	0	0	0	0	0	0	0	0	0	0	0	0	1	0	0	0	0	0	0	0
d__Bacteria;p__Firmicutes;c__Bacilli;o__Lactobacillales;f__Lactobacillaceae;g__Lactobacillus;s__Lactobacillus mulieris	0	0	0	0	0	0	0	0	0	0	0	0	0	0	0	0	0	2	0	0	0	0	0	0	0	0
d__Bacteria;p__Firmicutes;c__Bacilli;o__Lactobacillales;f__Lactobacillaceae;g__Lapidilactobacillus;s__Lapidilactobacillus achengensis	0	0	2	0	0	0	0	0	0	0	0	0	0	0	0	0	0	0	0	0	0	0	0	0	0	0
d__Bacteria;p__Firmicutes;c__Bacilli;o__Lactobacillales;f__Lactobacillaceae;g__Lentilactobacillus;s__Lentilactobacillus diolivorans	0	0	0	0	0	0	0	0	0	0	0	0	2	0	0	0	0	0	0	0	0	0	0	0	0	0
d__Bacteria;p__Firmicutes;c__Bacilli;o__Lactobacillales;f__Lactobacillaceae;g__Leuconostoc;s__Leuconostoc falkenbergense	0	0	0	0	0	1	0	0	0	0	0	0	0	0	0	0	0	1	0	0	0	0	0	0	0	0
d__Bacteria;p__Firmicutes;c__Bacilli;o__Lactobacillales;f__Lactobacillaceae;g__Leuconostoc;s__Leuconostoc inhae	0	0	0	0	0	0	0	2	0	0	0	0	0	0	0	0	0	0	0	0	0	0	0	0	0	0
d__Bacteria;p__Firmicutes;c__Bacilli;o__Lactobacillales;f__Lactobacillaceae;g__Levilactobacillus;s__Levilactobacillus brevis	0	0	0	0	0	0	0	0	0	0	0	0	2	0	0	0	0	0	0	0	0	0	0	0	0	0
d__Bacteria;p__Firmicutes;c__Bacilli;o__Lactobacillales;f__Lactobacillaceae;g__Ligilactobacillus;s__Ligilactobacillus salivarius	0	0	0	0	0	0	0	0	0	0	0	0	0	0	0	0	0	0	0	0	0	0	2	0	0	0
d__Bacteria;p__Firmicutes;c__Bacilli;o__Lactobacillales;f__Lactobacillaceae;g__Limosilactobacillus;s__Limosilactobacillus frumenti	0	0	0	0	0	0	0	0	0	0	0	0	0	0	0	0	0	2	0	0	0	0	0	0	0	0
d__Bacteria;p__Firmicutes;c__Bacilli;o__Lactobacillales;f__Lactobacillaceae;g__Paralactobacillus;s__Paralactobacillus selangorensis	0	0	0	0	0	0	0	0	0	0	0	0	0	0	0	2	0	0	0	0	0	0	0	0	0	0
d__Bacteria;p__Firmicutes;c__Bacilli;o__Lactobacillales;f__Lactobacillaceae;g__Pediococcus;s__Pediococcus acidilactici	2	0	0	0	0	0	0	0	0	0	0	0	0	0	0	0	0	0	0	0	0	0	0	0	0	0
d__Bacteria;p__Firmicutes;c__Bacilli;o__Lactobacillales;f__Lactobacillaceae;g__Secundilactobacillus;s__Secundilactobacillus similis	0	0	0	0	0	0	0	0	0	0	0	0	0	0	0	0	0	2	0	0	0	0	0	0	0	0
d__Bacteria;p__Firmicutes;c__Bacilli;o__Lactobacillales;f__Lactobacillaceae;g__Weissella;s__Weissella ceti_A	0	0	0	0	0	0	0	0	0	0	0	0	0	0	0	0	0	0	0	0	0	0	0	0	0	2
d__Bacteria;p__Firmicutes;c__Bacilli;o__Lactobacillales;f__Lactobacillaceae;g__Weissella;s__Weissella hellenica	0	0	0	0	0	0	0	0	0	0	0	0	0	0	0	0	0	2	0	0	0	0	0	0	0	0
d__Bacteria;p__Firmicutes;c__Bacilli;o__Lactobacillales;f__Lactobacillaceae;g__Weissella;s__Weissella koreensis	0	0	0	0	0	0	0	0	0	0	0	0	0	0	0	0	0	0	0	0	0	0	2	0	0	0
d__Bacteria;p__Firmicutes;c__Bacilli;o__Lactobacillales;f__Lactobacillaceae;g__Weissella;s__Weissella paramesenteroides	0	0	0	0	0	0	0	0	0	0	0	2	0	0	0	0	0	0	0	0	0	0	0	0	0	0
d__Bacteria;p__Firmicutes;c__Bacilli;o__Lactobacillales;f__Streptococcaceae;g__Floricoccus;s__Floricoccus tropicus	0	0	0	0	0	0	0	0	2	0	0	0	0	0	0	0	0	0	0	0	0	0	0	0	0	0
d__Bacteria;p__Firmicutes;c__Bacilli;o__Lactobacillales;f__Streptococcaceae;g__Lactococcus;s__Lactococcus hircilactis	0	0	0	0	0	0	0	0	0	0	0	0	0	0	0	0	0	0	0	0	0	0	2	0	0	0
d__Bacteria;p__Firmicutes;c__Bacilli;o__Lactobacillales;f__Streptococcaceae;g__Streptococcus;s__Streptococcus himalayensis	0	0	0	0	0	0	0	0	0	0	0	0	0	0	0	0	0	0	0	0	0	0	0	0	2	0
d__Bacteria;p__Firmicutes;c__Bacilli;o__Lactobacillales;f__Streptococcaceae;g__Streptococcus;s__Streptococcus parauberis	0	0	0	0	0	0	0	0	0	0	0	0	0	0	0	2	0	0	0	0	0	0	0	0	0	0
d__Bacteria;p__Firmicutes;c__Bacilli;o__Lactobacillales;f__Vagococcaceae;g__Vagococcus;s__Vagococcus fluvialis	0	0	0	0	0	0	0	0	0	0	0	0	0	0	0	0	0	0	0	0	0	0	2	0	0	0
d__Bacteria;p__Firmicutes;c__Bacilli;o__Paenibacillales;f__NBRC-103111;g__Paenibacillus_M;s__Paenibacillus_M ginsengihumi	0	0	0	0	0	0	0	0	0	0	0	0	0	0	0	0	0	0	0	0	0	0	2	0	0	0
d__Bacteria;p__Firmicutes;c__Bacilli;o__Paenibacillales;f__Paenibacillaceae;__;__	0	0	0	0	0	0	0	0	0	0	0	0	0	0	0	0	2	0	0	0	0	0	0	0	0	0
d__Bacteria;p__Firmicutes;c__Bacilli;o__Paenibacillales;f__Paenibacillaceae;g__Paenibacillus;s__Paenibacillus lactis	0	0	0	0	0	0	0	0	0	0	0	0	0	0	0	0	0	0	0	0	0	0	0	0	0	2
d__Bacteria;p__Firmicutes;c__Bacilli;o__Paenibacillales;f__Paenibacillaceae;g__Paenibacillus;s__Paenibacillus pabuli	0	0	0	0	0	0	0	0	0	0	0	0	0	0	0	0	0	0	0	0	0	0	0	0	0	2
d__Bacteria;p__Firmicutes;c__Bacilli;o__Paenibacillales;f__Paenibacillaceae;g__Paenibacillus_A;s__Paenibacillus_A fonticola	0	0	0	0	0	0	0	0	0	0	0	0	0	0	0	1	0	0	0	0	0	0	0	0	0	1
d__Bacteria;p__Firmicutes;c__Bacilli;o__Paenibacillales;f__Paenibacillaceae;g__Paenibacillus_O;s__Paenibacillus_O pasadenensis	0	0	0	0	0	0	0	0	0	0	0	0	0	0	0	0	0	0	0	0	0	0	0	0	2	0
d__Bacteria;p__Firmicutes;c__Bacilli;o__RF39;f__UBA660;g__Aphodocola;s__Aphodocola sp000434835	0	0	0	0	0	0	0	2	0	0	0	0	0	0	0	0	0	0	0	0	0	0	0	0	0	0
d__Bacteria;p__Firmicutes;c__Bacilli;o__Staphylococcales;f__DSM-29158;g__Abyssicoccus;s__Abyssicoccus albus	0	0	0	2	0	0	0	0	0	0	0	0	0	0	0	0	0	0	0	0	0	0	0	0	0	0
d__Bacteria;p__Firmicutes;c__Bacilli;o__Staphylococcales;f__Gemellaceae;g__Gemella;__	0	0	2	0	0	0	0	0	0	0	0	0	0	0	0	0	0	0	0	0	0	0	0	0	0	0
d__Bacteria;p__Firmicutes;c__Bacilli;o__Staphylococcales;f__Salinicoccaceae;g__Nosocomiicoccus;s__Nosocomiicoccus massiliensis	0	0	0	0	0	0	0	0	0	0	0	0	0	0	2	0	0	0	0	0	0	0	0	0	0	0
d__Bacteria;p__Firmicutes;c__Bacilli;o__Staphylococcales;f__Salinicoccaceae;g__Salinicoccus;s__Salinicoccus alkaliphilus	0	0	0	2	0	0	0	0	0	0	0	0	0	0	0	0	0	0	0	0	0	0	0	0	0	0
d__Bacteria;p__Firmicutes;c__Bacilli;o__Staphylococcales;f__Staphylococcaceae;g__Staphylococcus;s__Staphylococcus argenteus	0	0	0	0	0	0	0	0	0	0	0	0	0	0	0	0	0	2	0	0	0	0	0	0	0	0
d__Bacteria;p__Firmicutes;c__Bacilli;o__Thermoactinomycetales;__;__;__	0	0	0	0	1	0	0	0	0	0	1	0	0	0	0	0	0	0	0	0	0	0	0	0	0	0
d__Bacteria;p__Firmicutes;c__Bacilli;o__Thermoactinomycetales;f__DSM-44946;g__Planifilum;s__Planifilum fimeticola	0	0	0	0	0	0	0	0	0	0	0	0	0	0	0	0	0	0	0	0	0	0	2	0	0	0
d__Bacteria;p__Firmicutes_A;c__Clostridia;o__Acetivibrionales;f__DSM-27016;g__Ruminiclostridium;__	0	0	0	2	0	0	0	0	0	0	0	0	0	0	0	0	0	0	0	0	0	0	0	0	0	0
d__Bacteria;p__Firmicutes_A;c__Clostridia;o__Acetivibrionales;f__DSM-27016;g__Ruminiclostridium;s__Ruminiclostridium papyrosolvens_A	0	2	0	0	0	0	0	0	0	0	0	0	0	0	0	0	0	0	0	0	0	0	0	0	0	0
d__Bacteria;p__Firmicutes_A;c__Clostridia;o__Christensenellales;f__CAG-74;__;__	0	0	0	0	0	0	0	0	0	0	0	0	0	0	0	0	0	0	0	0	0	0	2	0	0	0
d__Bacteria;p__Firmicutes_A;c__Clostridia;o__Christensenellales;f__DTU072;g__MWEH01;s__MWEH01 sp002070965	0	0	0	0	0	0	0	0	0	0	0	0	0	0	0	0	0	0	0	0	0	2	0	0	0	0
d__Bacteria;p__Firmicutes_A;c__Clostridia;o__Clostridiales;f__Clostridiaceae;g__Clostridium;s__Clostridium celatum	0	0	0	1	0	0	0	0	0	0	1	0	0	0	0	0	0	0	0	0	0	0	0	0	0	0
d__Bacteria;p__Firmicutes_A;c__Clostridia;o__Clostridiales;f__Clostridiaceae;g__Clostridium;s__Clostridium disporicum	0	0	0	0	1	0	0	0	0	0	0	0	0	0	0	0	0	0	0	0	1	0	0	0	0	0
d__Bacteria;p__Firmicutes_A;c__Clostridia;o__Clostridiales;f__Clostridiaceae;g__Clostridium_AE;s__Clostridium_AE oryzae	0	0	0	2	0	0	0	0	0	0	0	0	0	0	0	0	0	0	0	0	0	0	0	0	0	0
d__Bacteria;p__Firmicutes_A;c__Clostridia;o__Clostridiales;f__Clostridiaceae;g__Clostridium_AO;s__Clostridium_AO tetanomorphum	0	2	0	0	0	0	0	0	0	0	0	0	0	0	0	0	0	0	0	0	0	0	0	0	0	0
d__Bacteria;p__Firmicutes_A;c__Clostridia;o__Clostridiales;f__Clostridiaceae;g__JN-1;s__JN-1 sp003600355	0	2	0	0	0	0	0	0	0	0	0	0	0	0	0	0	0	0	0	0	0	0	0	0	0	0
d__Bacteria;p__Firmicutes_A;c__Clostridia;o__Clostridiales;f__Clostridiaceae;g__JN-9;s__JN-9 sp004103695	0	0	0	0	0	1	0	0	0	0	0	0	0	0	0	0	0	0	0	0	0	0	1	0	0	0
d__Bacteria;p__Firmicutes_A;c__Clostridia;o__Lachnospirales;f__Lachnospiraceae;g__Anaerosporobacter;__	0	0	0	0	0	0	0	0	0	0	0	0	0	0	0	0	0	0	1	0	1	0	0	0	0	0
d__Bacteria;p__Firmicutes_A;c__Clostridia;o__Lachnospirales;f__Lachnospiraceae;g__Butyrivibrio;s__Butyrivibrio sp000423925	0	0	0	0	0	0	0	0	0	2	0	0	0	0	0	0	0	0	0	0	0	0	0	0	0	0
d__Bacteria;p__Firmicutes_A;c__Clostridia;o__Lachnospirales;f__Lachnospiraceae;g__Butyrivibrio;s__Butyrivibrio sp900104155	0	0	1	0	0	0	0	0	0	0	0	0	0	0	0	0	0	0	0	1	0	0	0	0	0	0
d__Bacteria;p__Firmicutes_A;c__Clostridia;o__Lachnospirales;f__Lachnospiraceae;g__CAG-590;s__CAG-590 sp000431135	0	0	0	0	2	0	0	0	0	0	0	0	0	0	0	0	0	0	0	0	0	0	0	0	0	0
d__Bacteria;p__Firmicutes_A;c__Clostridia;o__Lachnospirales;f__Lachnospiraceae;g__CAG-791;s__CAG-791 sp900101015	0	0	0	0	0	0	0	0	0	0	0	0	2	0	0	0	0	0	0	0	0	0	0	0	0	0
d__Bacteria;p__Firmicutes_A;c__Clostridia;o__Lachnospirales;f__Lachnospiraceae;g__CAG-791;s__CAG-791 sp900107575	0	0	0	0	0	0	0	0	0	1	1	0	0	0	0	0	0	0	0	0	0	0	0	0	0	0
d__Bacteria;p__Firmicutes_A;c__Clostridia;o__Lachnospirales;f__Lachnospiraceae;g__CAG-791;s__CAG-791 sp900318875	0	0	0	0	0	0	0	0	0	0	0	0	0	0	2	0	0	0	0	0	0	0	0	0	0	0
d__Bacteria;p__Firmicutes_A;c__Clostridia;o__Lachnospirales;f__Lachnospiraceae;g__Catonella;s__Catonella morbi	0	0	0	0	0	0	0	0	0	0	0	0	0	0	0	0	0	0	0	0	1	0	0	0	1	0
d__Bacteria;p__Firmicutes_A;c__Clostridia;o__Lachnospirales;f__Lachnospiraceae;g__Coprococcus;__	0	0	0	0	0	1	0	0	0	0	0	0	0	0	0	0	0	0	0	0	0	0	0	0	1	0
d__Bacteria;p__Firmicutes_A;c__Clostridia;o__Lachnospirales;f__Lachnospiraceae;g__Eisenbergiella;s__Eisenbergiella sp900066775	0	0	0	0	0	0	0	0	0	0	1	0	0	0	0	0	0	0	1	0	0	0	0	0	0	0
d__Bacteria;p__Firmicutes_A;c__Clostridia;o__Lachnospirales;f__Lachnospiraceae;g__Eubacterium_Q;__	0	0	0	0	0	0	0	0	0	0	2	0	0	0	0	0	0	0	0	0	0	0	0	0	0	0
d__Bacteria;p__Firmicutes_A;c__Clostridia;o__Lachnospirales;f__Lachnospiraceae;g__Eubacterium_Q;s__Eubacterium_Q sp000703065	0	0	0	0	0	0	0	0	0	0	0	0	1	1	0	0	0	0	0	0	0	0	0	0	0	0
d__Bacteria;p__Firmicutes_A;c__Clostridia;o__Lachnospirales;f__Lachnospiraceae;g__Lacrimispora;s__Lacrimispora algidixylanolytica	0	0	0	2	0	0	0	0	0	0	0	0	0	0	0	0	0	0	0	0	0	0	0	0	0	0
d__Bacteria;p__Firmicutes_A;c__Clostridia;o__Lachnospirales;f__Lachnospiraceae;g__Mobilitalea;s__Mobilitalea hemicellulosilytica_A	0	0	0	1	0	0	0	0	0	0	0	0	0	0	0	0	0	0	1	0	0	0	0	0	0	0
d__Bacteria;p__Firmicutes_A;c__Clostridia;o__Lachnospirales;f__Lachnospiraceae;g__Stomatobaculum;__	0	0	0	0	0	0	0	0	0	0	0	0	0	0	0	0	0	0	0	2	0	0	0	0	0	0
d__Bacteria;p__Firmicutes_A;c__Clostridia;o__Lachnospirales;f__Lachnospiraceae;g__Stomatobaculum;s__Stomatobaculum longum	0	0	0	0	0	0	0	0	0	0	1	0	0	0	0	0	0	0	1	0	0	0	0	0	0	0
d__Bacteria;p__Firmicutes_A;c__Clostridia;o__Lachnospirales;f__Lachnospiraceae;g__Weimeria;s__Weimeria bifida	0	0	0	0	0	0	0	0	0	0	0	0	2	0	0	0	0	0	0	0	0	0	0	0	0	0
d__Bacteria;p__Firmicutes_A;c__Clostridia;o__Oscillospirales;f__Acutalibacteraceae;g__Eubacterium_R;s__Eubacterium_R sp900539325	0	0	0	0	0	0	0	0	0	1	0	0	0	0	0	0	0	0	0	1	0	0	0	0	0	0
d__Bacteria;p__Firmicutes_A;c__Clostridia;o__Oscillospirales;f__Acutalibacteraceae;g__Scatavimonas;s__Scatavimonas merdipullorum	0	0	0	2	0	0	0	0	0	0	0	0	0	0	0	0	0	0	0	0	0	0	0	0	0	0
d__Bacteria;p__Firmicutes_A;c__Clostridia;o__Oscillospirales;f__Oscillospiraceae;g__CAG-83;s__CAG-83 sp004555205	0	0	0	0	0	0	0	0	0	0	1	0	0	0	0	0	0	0	1	0	0	0	0	0	0	0
d__Bacteria;p__Firmicutes_A;c__Clostridia;o__Oscillospirales;f__Oscillospiraceae;g__ER4;__	0	0	0	0	0	1	0	0	0	0	1	0	0	0	0	0	0	0	0	0	0	0	0	0	0	0
d__Bacteria;p__Firmicutes_A;c__Clostridia;o__Oscillospirales;f__Oscillospiraceae;g__Evtepia;s__Evtepia viridis	0	0	0	0	0	0	0	0	0	0	0	0	0	0	0	0	0	0	2	0	0	0	0	0	0	0
d__Bacteria;p__Firmicutes_A;c__Clostridia;o__Oscillospirales;f__Ruminococcaceae;g__Acetanaerobacterium;s__Acetanaerobacterium elongatum	0	0	0	0	0	0	0	0	0	0	0	0	0	0	0	0	0	0	2	0	0	0	0	0	0	0
d__Bacteria;p__Firmicutes_A;c__Clostridia;o__Oscillospirales;f__Ruminococcaceae;g__Gemmiger;__	0	0	0	0	0	0	0	0	0	0	2	0	0	0	0	0	0	0	0	0	0	0	0	0	0	0
d__Bacteria;p__Firmicutes_A;c__Clostridia;o__Oscillospirales;f__Ruminococcaceae;g__Hydrogenoanaerobacterium;s__Hydrogenoanaerobacterium saccharovorans	0	0	0	0	0	0	0	0	0	0	0	0	0	0	0	0	1	0	0	1	0	0	0	0	0	0
d__Bacteria;p__Firmicutes_A;c__Clostridia;o__Peptostreptococcales;f__Peptostreptococcaceae;g__Clostridioides_A;s__Clostridioides_A mangenotii	0	0	0	0	0	0	0	0	0	0	0	0	0	0	0	0	0	0	0	0	0	0	2	0	0	0
d__Bacteria;p__Firmicutes_A;c__Clostridia;o__Tissierellales;f__Peptoniphilaceae;g__Anaerococcus;__	0	0	0	0	2	0	0	0	0	0	0	0	0	0	0	0	0	0	0	0	0	0	0	0	0	0
d__Bacteria;p__Firmicutes_A;c__Clostridia;o__Tissierellales;f__Peptoniphilaceae;g__Ezakiella;s__Ezakiella coagulans	0	0	0	0	0	0	0	0	0	0	0	0	0	0	0	0	0	0	0	0	2	0	0	0	0	0
d__Bacteria;p__Firmicutes_A;c__Clostridia;o__Tissierellales;f__Peptoniphilaceae;g__Levyella;s__Levyella massiliensis	0	0	0	0	0	0	0	0	0	0	0	2	0	0	0	0	0	0	0	0	0	0	0	0	0	0
d__Bacteria;p__Firmicutes_A;c__Clostridia;o__Tissierellales;f__Peptoniphilaceae;g__Peptoniphilus_A;__	0	0	0	0	0	0	0	0	0	0	0	0	0	0	0	0	0	0	0	0	0	0	0	0	0	2
d__Bacteria;p__Firmicutes_B;__;__;__;__;__	1	0	0	0	0	0	0	0	0	0	1	0	0	0	0	0	0	0	0	0	0	0	0	0	0	0
d__Bacteria;p__Firmicutes_B;c__Dehalobacteriia;o__Dehalobacteriales;__;__;__	0	0	0	0	0	0	0	0	0	0	2	0	0	0	0	0	0	0	0	0	0	0	0	0	0	0
d__Bacteria;p__Firmicutes_B;c__Dehalobacteriia;o__Dehalobacteriales;f__Dehalobacteriaceae;__;__	0	0	0	1	0	0	0	0	0	0	0	0	0	0	0	0	0	0	1	0	0	0	0	0	0	0
d__Bacteria;p__Firmicutes_C;c__Negativicutes;o__Acidaminococcales;f__Acidaminococcaceae;g__Phascolarctobacterium_A;s__Phascolarctobacterium_A succinatutens	0	0	0	0	0	0	0	0	0	0	0	0	0	0	0	1	0	0	0	0	1	0	0	0	0	0
d__Bacteria;p__Firmicutes_C;c__Negativicutes;o__Selenomonadales;f__Selenomonadaceae;g__Centipeda;s__Centipeda artemidis	0	0	0	0	2	0	0	0	0	0	0	0	0	0	0	0	0	0	0	0	0	0	0	0	0	0
d__Bacteria;p__Firmicutes_C;c__Negativicutes;o__Veillonellales;f__Dialisteraceae;g__Allisonella;s__Allisonella pneumosintes	0	0	0	0	0	0	0	0	2	0	0	0	0	0	0	0	0	0	0	0	0	0	0	0	0	0
d__Bacteria;p__Firmicutes_C;c__Negativicutes;o__Veillonellales;f__Megasphaeraceae;g__Megasphaera;s__Megasphaera cerevisiae	0	0	0	0	2	0	0	0	0	0	0	0	0	0	0	0	0	0	0	0	0	0	0	0	0	0
d__Bacteria;p__Firmicutes_F;c__Halanaerobiia;o__Halanaerobiales;f__Halothermotrichaceae;g__Halothermothrix;s__Halothermothrix orenii	0	0	0	0	0	0	0	0	0	0	0	0	0	0	2	0	0	0	0	0	0	0	0	0	0	0
d__Bacteria;p__Methylomirabilota;c__Methylomirabilia;o__Methylomirabilales;f__2-02-FULL-66-22;g__2-02-FULL-66-22;s__2-02-FULL-66-22 sp001771285	0	0	0	0	0	2	0	0	0	0	0	0	0	0	0	0	0	0	0	0	0	0	0	0	0	0
d__Bacteria;p__Patescibacteria;c__JAEDAM01;o__BD1-5;f__UBA2023;g__GN02-873;s__GN02-873 sp003260345	0	0	0	0	0	0	0	0	0	0	0	0	0	0	0	0	0	0	0	0	0	0	2	0	0	0
d__Bacteria;p__Patescibacteria;c__Paceibacteria;o__Moranbacterales;f__UBA9337;g__UBA9337;__	0	0	0	0	0	0	0	0	0	0	0	0	0	0	0	0	0	0	0	0	0	0	0	2	0	0
d__Bacteria;p__Patescibacteria;c__Saccharimonadia;o__Saccharimonadales;f__Nanosynbacteraceae;__;__	0	0	0	0	0	0	0	0	0	0	0	0	0	0	0	0	0	0	0	2	0	0	0	0	0	0
d__Bacteria;p__Planctomycetota;c__Planctomycetia;o__Isosphaerales;f__Isosphaeraceae;g__Paludisphaera;s__Paludisphaera borealis	0	0	0	2	0	0	0	0	0	0	0	0	0	0	0	0	0	0	0	0	0	0	0	0	0	0
d__Bacteria;p__Proteobacteria;c__Alphaproteobacteria;o__Acetobacterales;f__Acetobacteraceae;g__Roseomonas;s__Roseomonas gilardii	0	0	0	0	2	0	0	0	0	0	0	0	0	0	0	0	0	0	0	0	0	0	0	0	0	0
d__Bacteria;p__Proteobacteria;c__Alphaproteobacteria;o__RF32;f__CAG-239;g__CAZU01;s__CAZU01 sp000432275	0	0	0	0	0	0	0	0	2	0	0	0	0	0	0	0	0	0	0	0	0	0	0	0	0	0
d__Bacteria;p__Proteobacteria;c__Alphaproteobacteria;o__Rhizobiales;f__Beijerinckiaceae;g__Alsobacter;s__Alsobacter soli	0	0	0	0	0	0	0	0	2	0	0	0	0	0	0	0	0	0	0	0	0	0	0	0	0	0
d__Bacteria;p__Proteobacteria;c__Alphaproteobacteria;o__Rhizobiales;f__Hyphomicrobiaceae;g__AWTP1-13;s__AWTP1-13 sp008933705	0	0	0	0	0	2	0	0	0	0	0	0	0	0	0	0	0	0	0	0	0	0	0	0	0	0
d__Bacteria;p__Proteobacteria;c__Alphaproteobacteria;o__Rhizobiales;f__Hyphomicrobiaceae;g__Hyphomicrobium;s__Hyphomicrobium sp000253295	0	0	0	0	0	0	0	0	0	0	0	0	0	0	0	2	0	0	0	0	0	0	0	0	0	0
d__Bacteria;p__Proteobacteria;c__Alphaproteobacteria;o__Rhizobiales;f__Hyphomicrobiaceae;g__Hyphomicrobium;s__Hyphomicrobium zavarzinii	0	0	0	0	0	0	0	0	0	0	0	0	0	0	0	0	0	0	0	0	0	0	0	0	2	0
d__Bacteria;p__Proteobacteria;c__Alphaproteobacteria;o__Rhizobiales;f__Rhizobiaceae;g__Martelella;s__Martelella sp001578105	0	0	0	2	0	0	0	0	0	0	0	0	0	0	0	0	0	0	0	0	0	0	0	0	0	0
d__Bacteria;p__Proteobacteria;c__Alphaproteobacteria;o__Rhizobiales;f__Rhizobiaceae;g__Rhizobium;__	0	0	0	0	0	0	0	0	0	0	2	0	0	0	0	0	0	0	0	0	0	0	0	0	0	0
d__Bacteria;p__Proteobacteria;c__Alphaproteobacteria;o__Rhizobiales;f__Rhizobiaceae;g__Shinella;s__Shinella granuli	2	0	0	0	0	0	0	0	0	0	0	0	0	0	0	0	0	0	0	0	0	0	0	0	0	0
d__Bacteria;p__Proteobacteria;c__Alphaproteobacteria;o__Rhizobiales;f__Xanthobacteraceae;g__Bradyrhizobium;s__Bradyrhizobium elkanii	0	0	0	0	0	0	0	0	0	0	0	0	0	0	0	0	0	0	0	0	0	0	0	0	0	2
d__Bacteria;p__Proteobacteria;c__Alphaproteobacteria;o__Rhizobiales;f__Xanthobacteraceae;g__Bradyrhizobium;s__Bradyrhizobium sp000938255	0	0	0	0	2	0	0	0	0	0	0	0	0	0	0	0	0	0	0	0	0	0	0	0	0	0
d__Bacteria;p__Proteobacteria;c__Alphaproteobacteria;o__Rhizobiales;f__Xanthobacteraceae;g__Bradyrhizobium;s__Bradyrhizobium valentinum	0	0	0	0	0	0	0	0	0	0	0	0	0	0	0	0	0	0	0	0	0	0	0	0	0	2
d__Bacteria;p__Proteobacteria;c__Alphaproteobacteria;o__Rhizobiales;f__Xanthobacteraceae;g__GCF-000702305;s__GCF-000702305 sp000702305	0	1	0	0	0	1	0	0	0	0	0	0	0	0	0	0	0	0	0	0	0	0	0	0	0	0
d__Bacteria;p__Proteobacteria;c__Alphaproteobacteria;o__Rhizobiales;f__Xanthobacteraceae;g__Rhodopseudomonas;s__Rhodopseudomonas sp001295845	0	0	0	0	0	0	0	0	0	0	0	2	0	0	0	0	0	0	0	0	0	0	0	0	0	0
d__Bacteria;p__Proteobacteria;c__Alphaproteobacteria;o__Rhizobiales;f__Xanthobacteraceae;g__Xanthobacter;s__Xanthobacter autotrophicus	0	0	0	0	0	0	0	0	0	0	0	0	0	0	1	0	0	0	0	0	0	0	0	1	0	0
d__Bacteria;p__Proteobacteria;c__Alphaproteobacteria;o__Rhizobiales_A;f__Rhizobiaceae_A;g__Brucella;__	0	0	0	0	0	2	0	0	0	0	0	0	0	0	0	0	0	0	0	0	0	0	0	0	0	0
d__Bacteria;p__Proteobacteria;c__Alphaproteobacteria;o__Rhizobiales_A;f__Rhizobiaceae_A;g__Liberibacter;s__Liberibacter solanacearum	0	0	0	0	0	0	0	0	0	0	0	0	0	0	0	0	0	0	0	0	0	0	0	0	2	0
d__Bacteria;p__Proteobacteria;c__Alphaproteobacteria;o__Rhodobacterales;f__Rhodobacteraceae;g__Marinibacterium;s__Marinibacterium sp003217735	0	0	0	2	0	0	0	0	0	0	0	0	0	0	0	0	0	0	0	0	0	0	0	0	0	0
d__Bacteria;p__Proteobacteria;c__Alphaproteobacteria;o__Rhodobacterales;f__Rhodobacteraceae;g__Paracoccus;s__Paracoccus halophilus	0	0	0	0	0	0	0	0	0	0	2	0	0	0	0	0	0	0	0	0	0	0	0	0	0	0
d__Bacteria;p__Proteobacteria;c__Alphaproteobacteria;o__Rhodobacterales;f__Rhodobacteraceae;g__Profundibacter;s__Profundibacter sp001321835	0	0	0	0	0	0	0	0	0	0	0	2	0	0	0	0	0	0	0	0	0	0	0	0	0	0
d__Bacteria;p__Proteobacteria;c__Alphaproteobacteria;o__Sphingomonadales;f__Sphingomonadaceae;g__Novosphingobium;s__Novosphingobium pentaromativorans	0	0	0	0	0	2	0	0	0	0	0	0	0	0	0	0	0	0	0	0	0	0	0	0	0	0
d__Bacteria;p__Proteobacteria;c__Alphaproteobacteria;o__Sphingomonadales;f__Sphingomonadaceae;g__Sphingobium;s__Sphingobium yanoikuyae	0	0	0	0	0	0	0	0	0	0	0	2	0	0	0	0	0	0	0	0	0	0	0	0	0	0
d__Bacteria;p__Proteobacteria;c__Alphaproteobacteria;o__Sphingomonadales;f__Sphingomonadaceae;g__Sphingomonas;s__Sphingomonas echinoides	0	0	0	0	2	0	0	0	0	0	0	0	0	0	0	0	0	0	0	0	0	0	0	0	0	0
d__Bacteria;p__Proteobacteria;c__Alphaproteobacteria;o__Sphingomonadales;f__Sphingomonadaceae;g__Sphingomonas;s__Sphingomonas koreensis	0	0	0	0	0	0	0	0	0	0	0	0	0	0	0	0	0	0	0	0	0	0	0	0	0	2
d__Bacteria;p__Proteobacteria;c__Alphaproteobacteria;o__Sphingomonadales;f__Sphingomonadaceae;g__Sphingomonas;s__Sphingomonas olei	0	0	0	0	0	0	0	0	0	0	0	0	0	0	0	2	0	0	0	0	0	0	0	0	0	0
d__Bacteria;p__Proteobacteria;c__Alphaproteobacteria;o__Sphingomonadales;f__Sphingomonadaceae;g__Sphingomonas;s__Sphingomonas soli	0	0	0	0	2	0	0	0	0	0	0	0	0	0	0	0	0	0	0	0	0	0	0	0	0	0
d__Bacteria;p__Proteobacteria;c__Alphaproteobacteria;o__Sphingomonadales;f__Sphingomonadaceae;g__Sphingomonas;s__Sphingomonas sp001421805	0	0	0	0	0	2	0	0	0	0	0	0	0	0	0	0	0	0	0	0	0	0	0	0	0	0
d__Bacteria;p__Proteobacteria;c__Alphaproteobacteria;o__Sphingomonadales;f__Sphingomonadaceae;g__Sphingomonas;s__Sphingomonas taxi	0	0	0	0	0	0	0	0	0	0	0	0	0	0	0	0	0	0	0	0	0	0	0	0	2	0
d__Bacteria;p__Proteobacteria;c__Alphaproteobacteria;o__Sphingomonadales;f__Sphingomonadaceae;g__Sphingopyxis;s__Sphingopyxis alaskensis	0	0	0	0	0	0	0	0	0	0	0	0	0	0	0	0	0	0	0	0	0	0	2	0	0	0
d__Bacteria;p__Proteobacteria;c__Gammaproteobacteria;o__Burkholderiales;f__Burkholderiaceae;g__Acidovorax;s__Acidovorax sp001428665	0	0	0	0	0	0	0	0	0	0	0	2	0	0	0	0	0	0	0	0	0	0	0	0	0	0
d__Bacteria;p__Proteobacteria;c__Gammaproteobacteria;o__Burkholderiales;f__Burkholderiaceae;g__Acidovorax;s__Acidovorax sp001714725	0	0	0	0	0	0	0	2	0	0	0	0	0	0	0	0	0	0	0	0	0	0	0	0	0	0
d__Bacteria;p__Proteobacteria;c__Gammaproteobacteria;o__Burkholderiales;f__Burkholderiaceae;g__Comamonas;s__Comamonas aquatica	0	0	0	0	0	0	0	0	0	0	0	0	2	0	0	0	0	0	0	0	0	0	0	0	0	0
d__Bacteria;p__Proteobacteria;c__Gammaproteobacteria;o__Burkholderiales;f__Burkholderiaceae;g__Diaphorobacter;s__Diaphorobacter nitroreducens	0	0	0	0	0	2	0	0	0	0	0	0	0	0	0	0	0	0	0	0	0	0	0	0	0	0
d__Bacteria;p__Proteobacteria;c__Gammaproteobacteria;o__Burkholderiales;f__Burkholderiaceae;g__Duganella;s__Duganella zoogloeoides	0	0	0	0	0	0	0	0	0	0	0	0	0	0	0	0	0	2	0	0	0	0	0	0	0	0
d__Bacteria;p__Proteobacteria;c__Gammaproteobacteria;o__Burkholderiales;f__Burkholderiaceae;g__Giesbergeria;s__Giesbergeria sp010020825	0	0	0	0	0	0	0	0	0	2	0	0	0	0	0	0	0	0	0	0	0	0	0	0	0	0
d__Bacteria;p__Proteobacteria;c__Gammaproteobacteria;o__Burkholderiales;f__Burkholderiaceae;g__Herminiimonas;s__Herminiimonas arsenicoxydans	0	0	0	2	0	0	0	0	0	0	0	0	0	0	0	0	0	0	0	0	0	0	0	0	0	0
d__Bacteria;p__Proteobacteria;c__Gammaproteobacteria;o__Burkholderiales;f__Burkholderiaceae;g__Hydrogenophaga;s__Hydrogenophaga pseudoflava	0	0	0	0	0	0	0	0	0	0	0	0	0	0	0	0	0	0	0	0	0	0	0	0	0	2
d__Bacteria;p__Proteobacteria;c__Gammaproteobacteria;o__Burkholderiales;f__Burkholderiaceae;g__Massilia;s__Massilia putida	0	0	0	0	0	0	0	0	0	0	2	0	0	0	0	0	0	0	0	0	0	0	0	0	0	0
d__Bacteria;p__Proteobacteria;c__Gammaproteobacteria;o__Burkholderiales;f__Burkholderiaceae;g__Ottowia;s__Ottowia sp001262075	0	0	0	0	0	0	0	0	0	0	0	0	0	0	0	0	0	0	2	0	0	0	0	0	0	0
d__Bacteria;p__Proteobacteria;c__Gammaproteobacteria;o__Burkholderiales;f__Burkholderiaceae;g__Pusillimonas_A;s__Pusillimonas_A sp002236805	0	0	0	0	0	0	0	0	0	0	0	0	0	0	0	2	0	0	0	0	0	0	0	0	0	0
d__Bacteria;p__Proteobacteria;c__Gammaproteobacteria;o__Burkholderiales;f__Neisseriaceae;g__Conchiformibius;s__Conchiformibius steedae	0	0	0	0	0	2	0	0	0	0	0	0	0	0	0	0	0	0	0	0	0	0	0	0	0	0
d__Bacteria;p__Proteobacteria;c__Gammaproteobacteria;o__Burkholderiales;f__Neisseriaceae;g__Eikenella;s__Eikenella corrodens	0	0	0	0	0	0	0	0	0	0	0	0	0	0	0	0	0	2	0	0	0	0	0	0	0	0
d__Bacteria;p__Proteobacteria;c__Gammaproteobacteria;o__Burkholderiales;f__Neisseriaceae;g__Neisseria;s__Neisseria cinerea	0	0	0	0	0	1	0	1	0	0	0	0	0	0	0	0	0	0	0	0	0	0	0	0	0	0
d__Bacteria;p__Proteobacteria;c__Gammaproteobacteria;o__Burkholderiales;f__Neisseriaceae;g__Neisseria;s__Neisseria gonorrhoeae	0	0	0	1	1	0	0	0	0	0	0	0	0	0	0	0	0	0	0	0	0	0	0	0	0	0
d__Bacteria;p__Proteobacteria;c__Gammaproteobacteria;o__Burkholderiales;f__Nitrosomonadaceae;g__Nitrosomonas;__	0	0	0	0	0	0	0	0	0	0	0	0	0	0	0	2	0	0	0	0	0	0	0	0	0	0
d__Bacteria;p__Proteobacteria;c__Gammaproteobacteria;o__Burkholderiales;f__Rhodocyclaceae;g__Accumulibacter;s__Accumulibacter phosphatis_C	0	0	0	0	0	0	0	0	0	0	0	0	0	0	0	0	0	0	0	0	0	2	0	0	0	0
d__Bacteria;p__Proteobacteria;c__Gammaproteobacteria;o__Burkholderiales;f__Rhodocyclaceae;g__Methyloversatilis;s__Methyloversatilis universalis	0	0	0	0	2	0	0	0	0	0	0	0	0	0	0	0	0	0	0	0	0	0	0	0	0	0
d__Bacteria;p__Proteobacteria;c__Gammaproteobacteria;o__Burkholderiales;f__Rhodocyclaceae;g__Zoogloea;s__Zoogloea sp002028455	0	0	0	0	0	0	0	0	0	0	0	0	0	0	0	0	0	0	0	0	0	0	0	0	2	0
d__Bacteria;p__Proteobacteria;c__Gammaproteobacteria;o__Enterobacterales;f__Alteromonadaceae;g__Idiomarina;s__Idiomarina abyssalis	0	0	0	0	0	0	0	0	0	0	0	0	0	0	0	0	0	2	0	0	0	0	0	0	0	0
d__Bacteria;p__Proteobacteria;c__Gammaproteobacteria;o__Enterobacterales;f__Alteromonadaceae;g__Pararheinheimera;s__Pararheinheimera sp001669775	0	0	0	0	0	0	0	0	0	0	0	0	0	0	0	0	0	0	0	2	0	0	0	0	0	0
d__Bacteria;p__Proteobacteria;c__Gammaproteobacteria;o__Enterobacterales;f__Enterobacteriaceae;g__Arsenophonus;s__Arsenophonus sp000757905	0	0	0	0	0	0	0	0	0	2	0	0	0	0	0	0	0	0	0	0	0	0	0	0	0	0
d__Bacteria;p__Proteobacteria;c__Gammaproteobacteria;o__Enterobacterales;f__Enterobacteriaceae;g__Enterobacter;s__Enterobacter hormaechei_A	0	0	0	0	0	0	0	0	0	0	0	0	0	0	0	0	0	0	0	0	0	0	2	0	0	0
d__Bacteria;p__Proteobacteria;c__Gammaproteobacteria;o__Enterobacterales;f__Enterobacteriaceae;g__Erwinia;s__Erwinia sp001422605	0	0	0	0	0	0	0	0	0	2	0	0	0	0	0	0	0	0	0	0	0	0	0	0	0	0
d__Bacteria;p__Proteobacteria;c__Gammaproteobacteria;o__Enterobacterales;f__Enterobacteriaceae;g__Klebsiella;s__Klebsiella michiganensis	0	0	0	2	0	0	0	0	0	0	0	0	0	0	0	0	0	0	0	0	0	0	0	0	0	0
d__Bacteria;p__Proteobacteria;c__Gammaproteobacteria;o__Enterobacterales;f__Enterobacteriaceae;g__Rahnella;s__Rahnella aceris	0	0	0	2	0	0	0	0	0	0	0	0	0	0	0	0	0	0	0	0	0	0	0	0	0	0
d__Bacteria;p__Proteobacteria;c__Gammaproteobacteria;o__Enterobacterales;f__Enterobacteriaceae;g__Rouxiella;s__Rouxiella chamberiensis	0	0	0	0	0	0	0	0	0	0	0	0	0	0	0	2	0	0	0	0	0	0	0	0	0	0
d__Bacteria;p__Proteobacteria;c__Gammaproteobacteria;o__Enterobacterales;f__Enterobacteriaceae;g__Serratia_F;s__Serratia_F odorifera	0	0	0	0	0	0	0	0	0	0	0	0	0	0	0	2	0	0	0	0	0	0	0	0	0	0
d__Bacteria;p__Proteobacteria;c__Gammaproteobacteria;o__Enterobacterales;f__Enterobacteriaceae;g__Tatumella;s__Tatumella morbirosei	0	0	0	0	0	0	0	0	0	0	2	0	0	0	0	0	0	0	0	0	0	0	0	0	0	0
d__Bacteria;p__Proteobacteria;c__Gammaproteobacteria;o__Enterobacterales;f__Pasteurellaceae;g__Haemophilus;__	0	0	0	0	0	0	0	0	0	0	0	0	0	0	0	0	0	0	0	0	0	0	2	0	0	0
d__Bacteria;p__Proteobacteria;c__Gammaproteobacteria;o__Enterobacterales;f__Vibrionaceae;g__Photobacterium;s__Photobacterium phosphoreum	0	0	0	2	0	0	0	0	0	0	0	0	0	0	0	0	0	0	0	0	0	0	0	0	0	0
d__Bacteria;p__Proteobacteria;c__Gammaproteobacteria;o__Enterobacterales_A;f__Enterobacteriaceae_A;g__Buchnera;s__Buchnera aphidicola_C	0	0	0	0	0	2	0	0	0	0	0	0	0	0	0	0	0	0	0	0	0	0	0	0	0	0
d__Bacteria;p__Proteobacteria;c__Gammaproteobacteria;o__Pseudomonadales;f__DSM-6294;g__UBA2009;s__UBA2009 sp002335285	0	0	0	0	0	0	0	0	0	0	0	0	0	0	0	0	0	0	0	0	0	0	0	0	0	2
d__Bacteria;p__Proteobacteria;c__Gammaproteobacteria;o__Pseudomonadales;f__Halomonadaceae;g__Halomonas;s__Halomonas sp002966495	0	0	0	2	0	0	0	0	0	0	0	0	0	0	0	0	0	0	0	0	0	0	0	0	0	0
d__Bacteria;p__Proteobacteria;c__Gammaproteobacteria;o__Pseudomonadales;f__Halomonadaceae;g__Halomonas;s__Halomonas stevensii	0	0	0	0	0	0	0	0	0	0	2	0	0	0	0	0	0	0	0	0	0	0	0	0	0	0
d__Bacteria;p__Proteobacteria;c__Gammaproteobacteria;o__Pseudomonadales;f__Moraxellaceae;g__Acinetobacter;s__Acinetobacter gerneri	0	0	0	0	0	0	0	0	0	0	0	0	0	0	0	0	0	0	0	0	0	0	0	0	0	2
d__Bacteria;p__Proteobacteria;c__Gammaproteobacteria;o__Pseudomonadales;f__Moraxellaceae;g__Acinetobacter;s__Acinetobacter gyllenbergii	0	0	0	0	0	0	0	0	0	0	0	0	0	0	0	0	0	0	0	0	2	0	0	0	0	0
d__Bacteria;p__Proteobacteria;c__Gammaproteobacteria;o__Pseudomonadales;f__Moraxellaceae;g__Acinetobacter;s__Acinetobacter indicus	0	0	0	0	0	0	0	0	0	0	0	0	0	0	0	0	2	0	0	0	0	0	0	0	0	0
d__Bacteria;p__Proteobacteria;c__Gammaproteobacteria;o__Pseudomonadales;f__Moraxellaceae;g__Acinetobacter;s__Acinetobacter lwoffii_D	0	0	0	0	2	0	0	0	0	0	0	0	0	0	0	0	0	0	0	0	0	0	0	0	0	0
d__Bacteria;p__Proteobacteria;c__Gammaproteobacteria;o__Pseudomonadales;f__Moraxellaceae;g__Acinetobacter;s__Acinetobacter towneri_A	0	0	0	2	0	0	0	0	0	0	0	0	0	0	0	0	0	0	0	0	0	0	0	0	0	0
d__Bacteria;p__Proteobacteria;c__Gammaproteobacteria;o__Pseudomonadales;f__Moraxellaceae;g__Alkanindiges;s__Alkanindiges illinoisensis	0	0	0	0	0	2	0	0	0	0	0	0	0	0	0	0	0	0	0	0	0	0	0	0	0	0
d__Bacteria;p__Proteobacteria;c__Gammaproteobacteria;o__Pseudomonadales;f__Pseudomonadaceae;g__Pseudomonas_E;s__Pseudomonas_E lutea	0	0	0	0	0	0	0	0	0	0	0	0	0	0	0	0	0	0	0	0	2	0	0	0	0	0
d__Bacteria;p__Proteobacteria;c__Gammaproteobacteria;o__Pseudomonadales;f__Pseudomonadaceae;g__Pseudomonas_E;s__Pseudomonas_E syringae_M	0	0	0	0	0	0	0	0	0	0	2	0	0	0	0	0	0	0	0	0	0	0	0	0	0	0
d__Bacteria;p__Proteobacteria;c__Gammaproteobacteria;o__Xanthomonadales;f__Rhodanobacteraceae;g__Luteibacter;s__Luteibacter sp000745055	0	0	0	0	0	2	0	0	0	0	0	0	0	0	0	0	0	0	0	0	0	0	0	0	0	0
d__Bacteria;p__Proteobacteria;c__Gammaproteobacteria;o__Xanthomonadales;f__Rhodanobacteraceae;g__Rhodanobacter;s__Rhodanobacter fulvus	0	0	0	0	0	0	0	0	0	0	1	0	1	0	0	0	0	0	0	0	0	0	0	0	0	0
d__Bacteria;p__Proteobacteria;c__Gammaproteobacteria;o__Xanthomonadales;f__Xanthomonadaceae;g__Pseudoxanthomonas;__	0	0	0	0	0	2	0	0	0	0	0	0	0	0	0	0	0	0	0	0	0	0	0	0	0	0
d__Bacteria;p__Proteobacteria;c__Gammaproteobacteria;o__Xanthomonadales;f__Xanthomonadaceae;g__Pseudoxanthomonas_A;s__Pseudoxanthomonas_A spadix	0	0	2	0	0	0	0	0	0	0	0	0	0	0	0	0	0	0	0	0	0	0	0	0	0	0
d__Bacteria;p__Proteobacteria;c__Gammaproteobacteria;o__Xanthomonadales;f__Xanthomonadaceae;g__Stenotrophomonas;s__Stenotrophomonas acidaminiphila	0	0	0	0	0	0	0	0	0	0	0	0	0	0	0	0	0	0	0	0	0	0	0	0	2	0
d__Bacteria;p__Proteobacteria;c__Gammaproteobacteria;o__Xanthomonadales;f__Xanthomonadaceae;g__Stenotrophomonas;s__Stenotrophomonas chelatiphaga	0	0	0	0	2	0	0	0	0	0	0	0	0	0	0	0	0	0	0	0	0	0	0	0	0	0
d__Bacteria;p__Proteobacteria;c__Gammaproteobacteria;o__Xanthomonadales;f__Xanthomonadaceae;g__Stenotrophomonas;s__Stenotrophomonas maltophilia	0	0	0	1	0	0	0	0	0	0	0	0	0	0	0	0	0	0	0	0	0	0	0	0	1	0
d__Bacteria;p__Proteobacteria;c__Gammaproteobacteria;o__Xanthomonadales;f__Xanthomonadaceae;g__Stenotrophomonas_A;s__Stenotrophomonas_A panacihumi	0	0	0	0	0	0	0	1	0	0	1	0	0	0	0	0	0	0	0	0	0	0	0	0	0	0
d__Bacteria;p__Proteobacteria;c__Gammaproteobacteria;o__Xanthomonadales;f__Xanthomonadaceae;g__Xanthomonas;__	0	0	0	0	0	0	0	0	0	0	0	0	0	0	0	0	0	0	0	0	0	0	0	1	1	0
d__Bacteria;p__Thermotogota;c__Thermotogae;o__Petrotogales;f__Kosmotogaceae;g__Mesotoga;s__Mesotoga infera_B	0	0	0	0	0	0	0	0	0	0	0	0	0	0	0	0	0	0	0	0	2	0	0	0	0	0
d__Archaea;p__Halobacteriota;c__Halobacteria;o__Halobacteriales;f__Halococcaceae;g__Halococcus;s__Halococcus thailandensis	0	0	0	0	0	0	0	1	0	0	0	0	0	0	0	0	0	0	0	0	0	0	0	0	0	0
d__Bacteria;p__Acidobacteriota;c__Acidobacteriae;o__Acidoferrales;f__UBA7541;g__Palsa-295;s__Palsa-295 sp003167215	0	0	0	0	1	0	0	0	0	0	0	0	0	0	0	0	0	0	0	0	0	0	0	0	0	0
d__Bacteria;p__Actinobacteriota;c__Actinomycetia;o__Actinomycetales;f__Beutenbergiaceae;g__Miniimonas;s__Miniimonas arenae	0	0	0	0	0	0	0	0	0	0	0	0	0	0	0	0	0	0	0	0	1	0	0	0	0	0
d__Bacteria;p__Actinobacteriota;c__Actinomycetia;o__Actinomycetales;f__Bifidobacteriaceae;g__Bifidobacterium;s__Bifidobacterium vaginale	0	0	0	0	0	0	0	1	0	0	0	0	0	0	0	0	0	0	0	0	0	0	0	0	0	0
d__Bacteria;p__Actinobacteriota;c__Actinomycetia;o__Actinomycetales;f__Cellulomonadaceae;__;__	0	0	0	0	0	0	0	0	0	0	0	0	0	0	0	0	0	0	0	0	1	0	0	0	0	0
d__Bacteria;p__Actinobacteriota;c__Actinomycetia;o__Actinomycetales;f__Dermabacteraceae;g__Brachybacterium;s__Brachybacterium alimentarium	0	0	0	0	0	0	0	0	0	0	0	0	0	0	0	0	0	0	0	0	0	0	1	0	0	0
d__Bacteria;p__Actinobacteriota;c__Actinomycetia;o__Actinomycetales;f__Dermatophilaceae;g__Dermacoccus;__	0	0	0	0	0	1	0	0	0	0	0	0	0	0	0	0	0	0	0	0	0	0	0	0	0	0
d__Bacteria;p__Actinobacteriota;c__Actinomycetia;o__Actinomycetales;f__Dermatophilaceae;g__Tetrasphaera_A;s__Tetrasphaera_A jenkinsii	0	0	1	0	0	0	0	0	0	0	0	0	0	0	0	0	0	0	0	0	0	0	0	0	0	0
d__Bacteria;p__Actinobacteriota;c__Actinomycetia;o__Actinomycetales;f__Microbacteriaceae;g__Agreia;s__Agreia bicolorata	0	0	0	0	0	0	0	0	0	0	0	0	0	0	0	0	0	0	0	0	0	1	0	0	0	0
d__Bacteria;p__Actinobacteriota;c__Actinomycetia;o__Actinomycetales;f__Microbacteriaceae;g__Curtobacterium;s__Curtobacterium oceanosedimentum	0	0	0	0	1	0	0	0	0	0	0	0	0	0	0	0	0	0	0	0	0	0	0	0	0	0
d__Bacteria;p__Actinobacteriota;c__Actinomycetia;o__Actinomycetales;f__Microbacteriaceae;g__Gulosibacter;s__Gulosibacter faecalis	1	0	0	0	0	0	0	0	0	0	0	0	0	0	0	0	0	0	0	0	0	0	0	0	0	0
d__Bacteria;p__Actinobacteriota;c__Actinomycetia;o__Actinomycetales;f__Microbacteriaceae;g__Microbacterium;s__Microbacterium sp001426925	0	0	0	1	0	0	0	0	0	0	0	0	0	0	0	0	0	0	0	0	0	0	0	0	0	0
d__Bacteria;p__Actinobacteriota;c__Actinomycetia;o__Actinomycetales;f__Microbacteriaceae;g__Schumannella;s__Schumannella sp006517435	0	0	0	0	0	0	0	0	0	0	0	0	0	0	0	0	0	0	0	0	1	0	0	0	0	0
d__Bacteria;p__Actinobacteriota;c__Actinomycetia;o__Actinomycetales;f__Micrococcaceae;g__Enteractinococcus;s__Enteractinococcus helveticum	0	0	0	0	0	0	0	0	0	0	0	0	0	0	0	0	0	0	0	0	1	0	0	0	0	0
d__Bacteria;p__Actinobacteriota;c__Actinomycetia;o__Actinomycetales;f__Micrococcaceae;g__Glutamicibacter;s__Glutamicibacter halophytocola	0	0	0	1	0	0	0	0	0	0	0	0	0	0	0	0	0	0	0	0	0	0	0	0	0	0
d__Bacteria;p__Actinobacteriota;c__Actinomycetia;o__Actinomycetales;f__Micrococcaceae;g__Kocuria;s__Kocuria salsicia	0	0	0	0	0	0	0	0	0	0	0	0	0	0	1	0	0	0	0	0	0	0	0	0	0	0
d__Bacteria;p__Actinobacteriota;c__Actinomycetia;o__Actinomycetales;f__Micrococcaceae;g__Pseudarthrobacter;s__Pseudarthrobacter phenanthrenivorans	0	0	0	0	0	0	0	0	0	0	0	0	0	0	0	1	0	0	0	0	0	0	0	0	0	0
d__Bacteria;p__Actinobacteriota;c__Actinomycetia;o__Motilibacterales;f__Motilibacteraceae;g__Vallicoccus;s__Vallicoccus soli	0	0	1	0	0	0	0	0	0	0	0	0	0	0	0	0	0	0	0	0	0	0	0	0	0	0
d__Bacteria;p__Actinobacteriota;c__Actinomycetia;o__Mycobacteriales;f__Mycobacteriaceae;g__Corynebacterium;s__Corynebacterium marinum	0	0	0	0	0	0	0	0	0	0	0	0	0	0	1	0	0	0	0	0	0	0	0	0	0	0
d__Bacteria;p__Actinobacteriota;c__Actinomycetia;o__Mycobacteriales;f__Mycobacteriaceae;g__Corynebacterium;s__Corynebacterium minutissimum	0	0	0	0	0	0	0	0	0	0	0	0	0	0	0	0	0	1	0	0	0	0	0	0	0	0
d__Bacteria;p__Actinobacteriota;c__Actinomycetia;o__Mycobacteriales;f__Mycobacteriaceae;g__Corynebacterium;s__Corynebacterium phoceense	0	0	0	0	0	0	0	0	0	0	0	0	0	0	0	0	0	0	0	0	0	0	1	0	0	0
d__Bacteria;p__Actinobacteriota;c__Actinomycetia;o__Mycobacteriales;f__Mycobacteriaceae;g__Corynebacterium;s__Corynebacterium sp009734425	0	0	0	0	0	0	0	0	0	0	0	0	1	0	0	0	0	0	0	0	0	0	0	0	0	0
d__Bacteria;p__Actinobacteriota;c__Actinomycetia;o__Mycobacteriales;f__Mycobacteriaceae;g__Corynebacterium;s__Corynebacterium striatum	0	0	0	0	0	0	0	0	0	0	0	0	0	0	0	0	0	0	0	0	0	0	0	0	1	0
d__Bacteria;p__Actinobacteriota;c__Actinomycetia;o__Mycobacteriales;f__Mycobacteriaceae;g__Gordonia;s__Gordonia sputi	0	0	0	0	0	0	0	0	0	0	0	0	0	0	0	0	0	0	1	0	0	0	0	0	0	0
d__Bacteria;p__Actinobacteriota;c__Actinomycetia;o__Mycobacteriales;f__Mycobacteriaceae;g__Mycobacterium;s__Mycobacterium chubuense_A	0	0	1	0	0	0	0	0	0	0	0	0	0	0	0	0	0	0	0	0	0	0	0	0	0	0
d__Bacteria;p__Actinobacteriota;c__Actinomycetia;o__Mycobacteriales;f__Mycobacteriaceae;g__Mycobacterium;s__Mycobacterium gordonae_B	0	0	0	0	0	0	0	0	0	0	0	0	0	0	0	0	0	0	0	0	0	0	0	0	0	1
d__Bacteria;p__Actinobacteriota;c__Actinomycetia;o__Mycobacteriales;f__Mycobacteriaceae;g__Mycobacterium;s__Mycobacterium tuberculosis	0	0	0	0	0	0	0	0	0	0	0	0	0	0	0	0	0	0	0	0	0	0	1	0	0	0
d__Bacteria;p__Actinobacteriota;c__Actinomycetia;o__Mycobacteriales;f__Mycobacteriaceae;g__Rhodococcus;__	0	0	0	0	0	1	0	0	0	0	0	0	0	0	0	0	0	0	0	0	0	0	0	0	0	0
d__Bacteria;p__Actinobacteriota;c__Actinomycetia;o__Mycobacteriales;f__Pseudonocardiaceae;__;__	0	0	0	0	0	0	0	0	0	0	0	0	0	0	0	0	0	1	0	0	0	0	0	0	0	0
d__Bacteria;p__Actinobacteriota;c__Actinomycetia;o__Mycobacteriales;f__Pseudonocardiaceae;g__Pseudonocardia;__	0	0	0	0	0	0	0	0	0	0	0	0	0	0	0	0	0	1	0	0	0	0	0	0	0	0
d__Bacteria;p__Actinobacteriota;c__Actinomycetia;o__Propionibacteriales;f__Nocardioidaceae;g__Aeromicrobium;s__Aeromicrobium sp001426485	0	0	0	0	0	0	0	0	0	0	0	0	0	0	0	0	0	0	0	0	0	0	0	0	1	0
d__Bacteria;p__Actinobacteriota;c__Actinomycetia;o__Propionibacteriales;f__Nocardioidaceae;g__Nocardioides;s__Nocardioides sp001428125	0	0	0	0	1	0	0	0	0	0	0	0	0	0	0	0	0	0	0	0	0	0	0	0	0	0
d__Bacteria;p__Actinobacteriota;c__Actinomycetia;o__Propionibacteriales;f__Propionibacteriaceae;g__Arachnia;s__Arachnia bendigoensis	0	0	0	0	0	0	0	0	0	0	0	0	0	0	0	0	0	0	0	0	0	0	1	0	0	0
d__Bacteria;p__Actinobacteriota;c__Actinomycetia;o__Streptomycetales;f__Streptomycetaceae;g__Streptomyces;s__Streptomyces paucisporeus	0	0	0	0	0	0	0	1	0	0	0	0	0	0	0	0	0	0	0	0	0	0	0	0	0	0
d__Bacteria;p__Actinobacteriota;c__Actinomycetia;o__Streptosporangiales;f__Streptosporangiaceae;__;__	0	1	0	0	0	0	0	0	0	0	0	0	0	0	0	0	0	0	0	0	0	0	0	0	0	0
d__Bacteria;p__Actinobacteriota;c__Coriobacteriia;o__Coriobacteriales;f__Atopobiaceae;g__Atopobium;__	0	0	0	0	0	0	0	0	0	0	0	0	0	0	0	0	0	0	0	0	0	0	1	0	0	0
d__Bacteria;p__Actinobacteriota;c__Coriobacteriia;o__Coriobacteriales;f__Atopobiaceae;g__Olsenella;s__Olsenella uli	0	0	1	0	0	0	0	0	0	0	0	0	0	0	0	0	0	0	0	0	0	0	0	0	0	0
d__Bacteria;p__Actinobacteriota;c__Coriobacteriia;o__Coriobacteriales;f__Atopobiaceae;g__RUG721;s__RUG721 sp004010535	0	0	0	0	0	0	0	0	0	0	0	0	0	0	0	0	0	0	1	0	0	0	0	0	0	0
d__Bacteria;p__Actinobacteriota;c__Coriobacteriia;o__Coriobacteriales;f__Coriobacteriaceae;g__Collinsella;s__Collinsella ihuae	0	0	1	0	0	0	0	0	0	0	0	0	0	0	0	0	0	0	0	0	0	0	0	0	0	0
d__Bacteria;p__Actinobacteriota;c__Coriobacteriia;o__Coriobacteriales;f__Coriobacteriaceae;g__Collinsella;s__Collinsella stercoris	0	0	0	0	0	0	0	0	0	0	0	0	0	0	0	1	0	0	0	0	0	0	0	0	0	0
d__Bacteria;p__Actinobacteriota;c__Coriobacteriia;o__Coriobacteriales;f__Coriobacteriaceae;g__Limicola;s__Limicola sp002160065	0	0	0	0	1	0	0	0	0	0	0	0	0	0	0	0	0	0	0	0	0	0	0	0	0	0
d__Bacteria;p__Actinobacteriota;c__Coriobacteriia;o__Coriobacteriales;f__Eggerthellaceae;g__CAG-1427;s__CAG-1427 sp000435475	0	0	0	0	1	0	0	0	0	0	0	0	0	0	0	0	0	0	0	0	0	0	0	0	0	0
d__Bacteria;p__Actinobacteriota;c__Coriobacteriia;o__Coriobacteriales;f__Eggerthellaceae;g__Ellagibacter;s__Ellagibacter isourolithinifaciens	0	0	0	0	0	0	0	0	0	0	0	0	0	0	0	0	0	0	0	0	0	0	0	1	0	0
d__Bacteria;p__Actinobacteriota;c__Coriobacteriia;o__OPB41;f__UBA2279;g__EMTCatB1;s__EMTCatB1 sp001950395	0	0	0	0	0	0	0	0	0	0	0	0	0	0	0	0	0	0	1	0	0	0	0	0	0	0
d__Bacteria;p__Bacteroidota;c__Bacteroidia;o__Bacteroidales;f__Bacteroidaceae;g__Alloprevotella;s__Alloprevotella sp004558535	0	0	0	0	0	0	0	0	0	0	1	0	0	0	0	0	0	0	0	0	0	0	0	0	0	0
d__Bacteria;p__Bacteroidota;c__Bacteroidia;o__Bacteroidales;f__Bacteroidaceae;g__Prevotella;s__Prevotella paludivivens	0	0	1	0	0	0	0	0	0	0	0	0	0	0	0	0	0	0	0	0	0	0	0	0	0	0
d__Bacteria;p__Bacteroidota;c__Bacteroidia;o__Bacteroidales;f__Bacteroidaceae;g__Prevotella;s__Prevotella sp000702825	0	0	0	0	0	0	0	0	1	0	0	0	0	0	0	0	0	0	0	0	0	0	0	0	0	0
d__Bacteria;p__Bacteroidota;c__Bacteroidia;o__Bacteroidales;f__Bacteroidaceae;g__Prevotella;s__Prevotella sp900110085	0	0	0	0	0	0	0	0	0	0	0	0	0	0	0	0	0	0	0	0	0	1	0	0	0	0
d__Bacteria;p__Bacteroidota;c__Bacteroidia;o__Bacteroidales;f__Marinifilaceae;g__Ancylomarina;s__Ancylomarina sp009669305	0	0	0	0	0	0	0	0	0	0	0	0	0	0	0	0	0	0	0	0	0	0	0	0	1	0
d__Bacteria;p__Bacteroidota;c__Bacteroidia;o__Bacteroidales;f__Paludibacteraceae;g__Paludibacter;s__Paludibacter sp001898935	0	0	0	0	0	0	0	0	0	0	0	0	0	0	0	0	1	0	0	0	0	0	0	0	0	0
d__Bacteria;p__Bacteroidota;c__Bacteroidia;o__Bacteroidales;f__Porphyromonadaceae;g__Porphyromonas;s__Porphyromonas asaccharolytica	0	0	0	0	0	0	0	0	0	0	0	0	0	0	0	1	0	0	0	0	0	0	0	0	0	0
d__Bacteria;p__Bacteroidota;c__Bacteroidia;o__Bacteroidales;f__Rikenellaceae;g__Alistipes_A;__	0	0	0	0	0	0	0	0	0	1	0	0	0	0	0	0	0	0	0	0	0	0	0	0	0	0
d__Bacteria;p__Bacteroidota;c__Bacteroidia;o__Bacteroidales;f__UBA932;g__Cryptobacteroides;s__Cryptobacteroides sp900317925	0	0	1	0	0	0	0	0	0	0	0	0	0	0	0	0	0	0	0	0	0	0	0	0	0	0
d__Bacteria;p__Bacteroidota;c__Bacteroidia;o__Bacteroidales;f__UBA932;g__Cryptobacteroides;s__Cryptobacteroides sp900544195	0	0	1	0	0	0	0	0	0	0	0	0	0	0	0	0	0	0	0	0	0	0	0	0	0	0
d__Bacteria;p__Bacteroidota;c__Bacteroidia;o__Flavobacteriales;f__Flavobacteriaceae;g__Capnocytophaga;s__Capnocytophaga canimorsus	0	0	0	0	0	0	0	0	0	0	0	0	0	0	0	0	0	0	0	0	0	0	0	1	0	0
d__Bacteria;p__Bacteroidota;c__Bacteroidia;o__Flavobacteriales;f__Flavobacteriaceae;g__Capnocytophaga;s__Capnocytophaga endodontalis	0	0	0	0	1	0	0	0	0	0	0	0	0	0	0	0	0	0	0	0	0	0	0	0	0	0
d__Bacteria;p__Bacteroidota;c__Bacteroidia;o__Flavobacteriales;f__Flavobacteriaceae;g__Flavobacterium;s__Flavobacterium lindanitolerans	0	0	0	0	0	1	0	0	0	0	0	0	0	0	0	0	0	0	0	0	0	0	0	0	0	0
d__Bacteria;p__Bacteroidota;c__Kryptonia;o__Kryptoniales;f__Kryptoniaceae;g__Kryptonium;s__Kryptonium thompsoni	0	0	1	0	0	0	0	0	0	0	0	0	0	0	0	0	0	0	0	0	0	0	0	0	0	0
d__Bacteria;p__Campylobacterota;c__Campylobacteria;o__Campylobacterales;f__Campylobacteraceae;g__Campylobacter_A;s__Campylobacter_A concisus	0	1	0	0	0	0	0	0	0	0	0	0	0	0	0	0	0	0	0	0	0	0	0	0	0	0
d__Bacteria;p__Campylobacterota;c__Campylobacteria;o__Campylobacterales;f__Helicobacteraceae;g__Helicobacter_G;s__Helicobacter_G pametensis	0	0	0	1	0	0	0	0	0	0	0	0	0	0	0	0	0	0	0	0	0	0	0	0	0	0
d__Bacteria;p__Chlamydiota;c__Chlamydiia;o__Chlamydiales;f__Chlamydiaceae;g__Chlamydophila;s__Chlamydophila psittaci	0	0	0	0	0	0	0	1	0	0	0	0	0	0	0	0	0	0	0	0	0	0	0	0	0	0
d__Bacteria;p__Chloroflexota;c__Chloroflexia;o__Thermomicrobiales;f__Thermomicrobiaceae;g__Nitrolancea;s__Nitrolancea hollandica	0	0	0	0	0	1	0	0	0	0	0	0	0	0	0	0	0	0	0	0	0	0	0	0	0	0
d__Bacteria;p__Cyanobacteria;c__Cyanobacteriia;o__Phormidesmiales;f__Phormidesmiaceae;g__Phormidesmis;s__Phormidesmis priestleyi_B	0	0	0	0	0	0	0	0	0	0	0	0	0	0	0	0	0	0	0	0	0	0	0	1	0	0
d__Bacteria;p__Cyanobacteria;c__Vampirovibrionia;o__Gastranaerophilales;f__Gastranaerophilaceae;g__Scatousia;s__Scatousia sp000431315	0	0	0	0	0	0	0	0	0	0	0	0	0	0	0	0	0	0	0	0	1	0	0	0	0	0
d__Bacteria;p__Cyanobacteria;c__Vampirovibrionia;o__Gastranaerophilales;f__Gastranaerophilaceae;g__Stercorousia;s__Stercorousia sp000437435	0	0	0	0	0	0	0	0	0	0	0	0	0	0	0	0	0	0	0	0	1	0	0	0	0	0
d__Bacteria;p__Desulfobacterota_I;c__Desulfovibrionia;o__Desulfovibrionales;f__Desulfovibrionaceae;g__Desulfovibrio;s__Desulfovibrio desulfuricans	0	0	1	0	0	0	0	0	0	0	0	0	0	0	0	0	0	0	0	0	0	0	0	0	0	0
d__Bacteria;p__Desulfobacterota_I;c__Desulfovibrionia;o__Desulfovibrionales;f__Desulfovibrionaceae;g__FLUQ01;s__FLUQ01 sp900079685	0	0	0	0	0	0	0	0	0	0	0	0	0	0	0	0	0	0	0	0	0	1	0	0	0	0
d__Bacteria;p__Desulfobacterota_I;c__Desulfovibrionia;o__Desulfovibrionales;f__Desulfovibrionaceae;g__Solidesulfovibrio;__	0	0	0	0	0	0	0	0	0	0	0	0	0	0	0	1	0	0	0	0	0	0	0	0	0	0
d__Bacteria;p__Dormibacterota;c__Dormibacteria;o__UBA8260;f__UBA8260;g__CF-96;s__CF-96 sp005889515	0	0	0	0	0	0	0	0	0	0	1	0	0	0	0	0	0	0	0	0	0	0	0	0	0	0
d__Bacteria;p__Firmicutes;c__Bacilli;o__Bacillales;f__Anoxybacillaceae;g__Parageobacillus;__	0	0	0	0	0	0	0	0	0	0	0	0	0	0	0	0	0	0	0	0	1	0	0	0	0	0
d__Bacteria;p__Firmicutes;c__Bacilli;o__Bacillales;f__Anoxybacillaceae;g__Parageobacillus;s__Parageobacillus thermoglucosidasius	0	0	0	0	0	0	0	0	0	0	0	0	0	0	0	0	0	0	0	0	1	0	0	0	0	0
d__Bacteria;p__Firmicutes;c__Bacilli;o__Bacillales;f__Bacillaceae;g__Bacillus;s__Bacillus subtilis	0	0	0	0	0	0	0	0	0	0	0	0	0	0	0	0	0	0	0	0	0	0	1	0	0	0
d__Bacteria;p__Firmicutes;c__Bacilli;o__Bacillales;f__Bacillaceae_G;g__Bacillus_A;s__Bacillus_A anthracis	0	0	0	0	0	0	0	0	0	1	0	0	0	0	0	0	0	0	0	0	0	0	0	0	0	0
d__Bacteria;p__Firmicutes;c__Bacilli;o__Bacillales;f__Bacillaceae_G;g__Bacillus_A;s__Bacillus_A cereus	0	0	0	0	0	1	0	0	0	0	0	0	0	0	0	0	0	0	0	0	0	0	0	0	0	0
d__Bacteria;p__Firmicutes;c__Bacilli;o__Bacillales_A;f__Planococcaceae;g__Metalysinibacillus;s__Metalysinibacillus saudimassiliensis	0	0	0	0	0	0	0	1	0	0	0	0	0	0	0	0	0	0	0	0	0	0	0	0	0	0
d__Bacteria;p__Firmicutes;c__Bacilli;o__Bacillales_A;f__Planococcaceae;g__Planococcus;s__Planococcus kocurii	0	0	0	0	0	0	0	0	0	0	0	0	0	0	1	0	0	0	0	0	0	0	0	0	0	0
d__Bacteria;p__Firmicutes;c__Bacilli;o__Bacillales_A;f__Planococcaceae;g__Ureibacillus;s__Ureibacillus terrenus	0	0	0	0	0	0	0	0	0	0	0	0	0	0	0	0	0	0	0	0	0	0	0	0	1	0
d__Bacteria;p__Firmicutes;c__Bacilli;o__Bacillales_B;f__Bacillaceae_C;g__Lederbergia;s__Lederbergia galactosidilytica	0	0	0	0	0	0	0	0	0	0	0	0	0	0	0	0	0	0	0	0	0	0	1	0	0	0
d__Bacteria;p__Firmicutes;c__Bacilli;o__Bacillales_B;f__DSM-18226;__;__	0	0	0	0	1	0	0	0	0	0	0	0	0	0	0	0	0	0	0	0	0	0	0	0	0	0
d__Bacteria;p__Firmicutes;c__Bacilli;o__Bacillales_B;f__Domibacillaceae;g__Quasibacillus;s__Quasibacillus thermotolerans	0	0	0	0	0	0	0	0	0	0	0	0	0	0	0	0	0	0	0	1	0	0	0	0	0	0
d__Bacteria;p__Firmicutes;c__Bacilli;o__Bacillales_C;f__Bacillaceae_J;g__Calidifontibacillus;s__Calidifontibacillus oryziterrae	0	0	0	0	0	0	0	0	1	0	0	0	0	0	0	0	0	0	0	0	0	0	0	0	0	0
d__Bacteria;p__Firmicutes;c__Bacilli;o__Bacillales_D;f__Amphibacillaceae;g__Oceanobacillus;s__Oceanobacillus caeni	0	0	0	0	0	0	0	0	1	0	0	0	0	0	0	0	0	0	0	0	0	0	0	0	0	0
d__Bacteria;p__Firmicutes;c__Bacilli;o__Bacillales_H;f__Bacillaceae_D;g__Bacillus_H;s__Bacillus_H oshimensis	0	0	0	0	0	0	0	0	0	0	0	0	0	0	0	0	0	0	0	0	0	0	1	0	0	0
d__Bacteria;p__Firmicutes;c__Bacilli;o__Brevibacillales;f__Brevibacillaceae;g__Brevibacillus_B;s__Brevibacillus_B halotolerans	0	0	0	0	0	0	0	0	0	0	0	0	0	0	0	0	0	0	0	0	0	0	1	0	0	0
d__Bacteria;p__Firmicutes;c__Bacilli;o__Erysipelotrichales;f__Coprobacillaceae;g__Beduini;s__Beduini massiliensis	0	0	0	0	0	0	0	0	0	0	0	0	0	0	0	0	0	0	0	1	0	0	0	0	0	0
d__Bacteria;p__Firmicutes;c__Bacilli;o__Erysipelotrichales;f__Erysipelotrichaceae;g__Dielma;__	0	0	0	0	0	0	0	0	0	0	0	0	0	0	0	0	1	0	0	0	0	0	0	0	0	0
d__Bacteria;p__Firmicutes;c__Bacilli;o__Erysipelotrichales;f__Erysipelotrichaceae;g__Dubosiella;s__Dubosiella newyorkensis	0	0	0	0	1	0	0	0	0	0	0	0	0	0	0	0	0	0	0	0	0	0	0	0	0	0
d__Bacteria;p__Firmicutes;c__Bacilli;o__Exiguobacterales;f__Exiguobacteraceae;g__Exiguobacterium_A;s__Exiguobacterium_A indicum	0	0	0	0	0	0	0	0	0	0	0	0	0	0	0	0	0	0	0	0	1	0	0	0	0	0
d__Bacteria;p__Firmicutes;c__Bacilli;o__Lactobacillales;f__Aerococcaceae;g__Facklamia;s__Facklamia hominis	0	0	0	0	0	0	0	0	1	0	0	0	0	0	0	0	0	0	0	0	0	0	0	0	0	0
d__Bacteria;p__Firmicutes;c__Bacilli;o__Lactobacillales;f__Aerococcaceae;g__Facklamia;s__Facklamia languida	0	0	0	0	0	0	0	0	0	0	0	0	0	0	0	0	0	0	0	0	1	0	0	0	0	0
d__Bacteria;p__Firmicutes;c__Bacilli;o__Lactobacillales;f__Aerococcaceae;g__Granulicatella;s__Granulicatella elegans	0	0	0	0	0	0	0	0	0	0	0	0	0	0	0	0	0	0	0	0	0	0	1	0	0	0
d__Bacteria;p__Firmicutes;c__Bacilli;o__Lactobacillales;f__Aerococcaceae;g__Suicoccus;s__Suicoccus acidiformans	0	0	0	0	0	0	0	0	0	0	0	0	0	0	1	0	0	0	0	0	0	0	0	0	0	0
d__Bacteria;p__Firmicutes;c__Bacilli;o__Lactobacillales;f__Enterococcaceae;g__Enterococcus;s__Enterococcus haemoperoxidus	0	0	0	0	0	0	0	0	0	1	0	0	0	0	0	0	0	0	0	0	0	0	0	0	0	0
d__Bacteria;p__Firmicutes;c__Bacilli;o__Lactobacillales;f__Enterococcaceae;g__Enterococcus_C;s__Enterococcus_C dispar	0	0	0	0	0	0	0	0	0	0	0	0	0	0	0	0	0	0	0	0	0	0	0	0	1	0
d__Bacteria;p__Firmicutes;c__Bacilli;o__Lactobacillales;f__Enterococcaceae;g__Enterococcus_C;s__Enterococcus_C songbeiensis	0	0	0	0	0	0	0	0	0	0	0	0	0	0	0	0	0	0	0	1	0	0	0	0	0	0
d__Bacteria;p__Firmicutes;c__Bacilli;o__Lactobacillales;f__Lactobacillaceae;g__Lactobacillus;s__Lactobacillus hamsteri	0	0	0	0	0	0	0	0	0	0	0	1	0	0	0	0	0	0	0	0	0	0	0	0	0	0
d__Bacteria;p__Firmicutes;c__Bacilli;o__Lactobacillales;f__Lactobacillaceae;g__Latilactobacillus;__	0	0	0	0	0	0	0	0	0	0	0	0	0	0	0	0	0	0	0	0	0	0	0	1	0	0
d__Bacteria;p__Firmicutes;c__Bacilli;o__Lactobacillales;f__Lactobacillaceae;g__Levilactobacillus;s__Levilactobacillus bambusae	0	0	0	0	0	0	0	0	0	0	0	1	0	0	0	0	0	0	0	0	0	0	0	0	0	0
d__Bacteria;p__Firmicutes;c__Bacilli;o__Lactobacillales;f__Lactobacillaceae;g__Limosilactobacillus;s__Limosilactobacillus sp900156885	0	0	1	0	0	0	0	0	0	0	0	0	0	0	0	0	0	0	0	0	0	0	0	0	0	0
d__Bacteria;p__Firmicutes;c__Bacilli;o__Lactobacillales;f__Lactobacillaceae;g__Pediococcus;__	0	0	0	0	0	0	0	0	0	0	0	0	0	0	0	0	0	1	0	0	0	0	0	0	0	0
d__Bacteria;p__Firmicutes;c__Bacilli;o__Lactobacillales;f__Lactobacillaceae;g__Secundilactobacillus;s__Secundilactobacillus collinoides	0	0	0	0	0	0	0	0	0	0	0	0	0	0	0	0	0	0	0	1	0	0	0	0	0	0
d__Bacteria;p__Firmicutes;c__Bacilli;o__Lactobacillales;f__Streptococcaceae;g__Streptococcus;s__Streptococcus sp001578805	0	0	0	0	0	1	0	0	0	0	0	0	0	0	0	0	0	0	0	0	0	0	0	0	0	0
d__Bacteria;p__Firmicutes;c__Bacilli;o__Lactobacillales;f__Streptococcaceae;g__Streptococcus;s__Streptococcus sp001578875	0	0	0	0	0	0	0	0	0	0	0	0	0	0	0	0	0	1	0	0	0	0	0	0	0	0
d__Bacteria;p__Firmicutes;c__Bacilli;o__Lactobacillales;f__Streptococcaceae;g__Streptococcus;s__Streptococcus uberis	0	0	0	0	0	0	0	0	0	0	0	0	0	0	0	0	0	0	0	0	0	1	0	0	0	0
d__Bacteria;p__Firmicutes;c__Bacilli;o__Lactobacillales;f__Vagococcaceae;g__Vagococcus_A;s__Vagococcus_A zengguangii	0	0	0	0	0	0	0	0	0	0	0	0	0	0	0	0	0	0	0	0	0	0	0	0	0	1
d__Bacteria;p__Firmicutes;c__Bacilli;o__Paenibacillales;f__Paenibacillaceae;g__Cohnella;s__Cohnella kolymensis	0	0	0	0	0	1	0	0	0	0	0	0	0	0	0	0	0	0	0	0	0	0	0	0	0	0
d__Bacteria;p__Firmicutes;c__Bacilli;o__Paenibacillales;f__Paenibacillaceae;g__Paenibacillus;s__Paenibacillus urinalis	0	0	0	0	0	0	0	1	0	0	0	0	0	0	0	0	0	0	0	0	0	0	0	0	0	0
d__Bacteria;p__Firmicutes;c__Bacilli;o__Paenibacillales;f__Paenibacillaceae;g__Paenibacillus_I;s__Paenibacillus_I darwinianus	0	0	0	0	0	0	0	0	0	0	1	0	0	0	0	0	0	0	0	0	0	0	0	0	0	0
d__Bacteria;p__Firmicutes;c__Bacilli;o__Paenibacillales;f__Paenibacillaceae;g__Paenibacillus_O;s__Paenibacillus_O humicus	0	0	0	0	0	1	0	0	0	0	0	0	0	0	0	0	0	0	0	0	0	0	0	0	0	0
d__Bacteria;p__Firmicutes;c__Bacilli;o__RF39;f__UBA660;g__RUG12438;s__RUG12438 sp902801685	0	0	0	0	1	0	0	0	0	0	0	0	0	0	0	0	0	0	0	0	0	0	0	0	0	0
d__Bacteria;p__Firmicutes;c__Bacilli;o__RF39;f__UBA660;g__UBA3789;s__UBA3789 sp902780585	1	0	0	0	0	0	0	0	0	0	0	0	0	0	0	0	0	0	0	0	0	0	0	0	0	0
d__Bacteria;p__Firmicutes;c__Bacilli;o__RFN20;f__CAG-288;g__CAG-288;s__CAG-288 sp000437395	0	0	0	0	0	1	0	0	0	0	0	0	0	0	0	0	0	0	0	0	0	0	0	0	0	0
d__Bacteria;p__Firmicutes;c__Bacilli;o__Staphylococcales;f__Salinicoccaceae;g__Salinicoccus;__	0	0	0	0	0	0	0	0	0	0	0	0	0	0	0	0	0	1	0	0	0	0	0	0	0	0
d__Bacteria;p__Firmicutes;c__Bacilli;o__Staphylococcales;f__Staphylococcaceae;g__Staphylococcus;s__Staphylococcus simulans	0	0	0	0	0	0	0	0	0	0	1	0	0	0	0	0	0	0	0	0	0	0	0	0	0	0
d__Bacteria;p__Firmicutes;c__Bacilli;o__Thermicanales;f__Thermicanaceae;g__Thermicanus;__	0	0	1	0	0	0	0	0	0	0	0	0	0	0	0	0	0	0	0	0	0	0	0	0	0	0
d__Bacteria;p__Firmicutes_A;c__Clostridia;o__Acetivibrionales;f__Acetivibrionaceae;g__Acetivibrio;s__Acetivibrio cellulolyticus	0	0	0	0	0	0	0	0	1	0	0	0	0	0	0	0	0	0	0	0	0	0	0	0	0	0
d__Bacteria;p__Firmicutes_A;c__Clostridia;o__Caldicoprobacterales;f__Xylanivirgaceae;g__Xylanivirga;s__Xylanivirga thermophila	0	0	1	0	0	0	0	0	0	0	0	0	0	0	0	0	0	0	0	0	0	0	0	0	0	0
d__Bacteria;p__Firmicutes_A;c__Clostridia;o__Christensenellales;f__CAG-314;__;__	0	0	0	0	0	0	0	0	0	0	0	0	0	0	0	0	0	0	0	0	0	0	1	0	0	0
d__Bacteria;p__Firmicutes_A;c__Clostridia;o__Christensenellales;f__CAG-552;g__WQZE01;s__WQZE01 sp009780875	0	0	0	0	0	0	0	0	0	0	0	0	0	0	0	0	0	0	0	0	0	0	1	0	0	0
d__Bacteria;p__Firmicutes_A;c__Clostridia;o__Christensenellales;f__UBA1242;g__WRCD01;s__WRCD01 sp009784185	0	0	0	0	0	0	0	0	0	0	0	0	0	0	0	0	0	0	1	0	0	0	0	0	0	0
d__Bacteria;p__Firmicutes_A;c__Clostridia;o__Clostridiales;f__Caloramatoraceae;g__Clostridium_AB;s__Clostridium_AB cylindrosporum	0	0	0	0	0	0	0	0	0	0	0	0	0	0	0	1	0	0	0	0	0	0	0	0	0	0
d__Bacteria;p__Firmicutes_A;c__Clostridia;o__Clostridiales;f__Clostridiaceae;g__Clostridium;s__Clostridium sp012843905	0	0	0	1	0	0	0	0	0	0	0	0	0	0	0	0	0	0	0	0	0	0	0	0	0	0
d__Bacteria;p__Firmicutes_A;c__Clostridia;o__Clostridiales;f__Clostridiaceae;g__Clostridium_AK;s__Clostridium_AK sp900185645	0	0	0	0	0	0	0	0	0	0	0	0	0	0	0	0	0	0	0	0	0	0	1	0	0	0
d__Bacteria;p__Firmicutes_A;c__Clostridia;o__Clostridiales;f__Clostridiaceae;g__Clostridium_G;s__Clostridium_G tetani	0	0	0	1	0	0	0	0	0	0	0	0	0	0	0	0	0	0	0	0	0	0	0	0	0	0
d__Bacteria;p__Firmicutes_A;c__Clostridia;o__Clostridiales;f__Clostridiaceae;g__Clostridium_T;s__Clostridium_T intestinale	0	0	0	0	0	0	0	0	0	0	0	0	0	0	0	0	0	0	0	0	1	0	0	0	0	0
d__Bacteria;p__Firmicutes_A;c__Clostridia;o__Clostridiales;f__Clostridiaceae;g__Hathewaya;s__Hathewaya massiliensis	0	0	0	0	0	0	0	0	0	0	0	0	0	0	0	0	0	0	0	0	0	0	1	0	0	0
d__Bacteria;p__Firmicutes_A;c__Clostridia;o__Clostridiales;f__Oxobacteraceae;g__Oxobacter;s__Oxobacter pfennigii	0	0	0	0	0	0	0	0	0	0	0	0	0	0	0	0	0	0	0	0	0	0	1	0	0	0
d__Bacteria;p__Firmicutes_A;c__Clostridia;o__Lachnospirales;f__Lachnospiraceae;g__Anaerostipes;s__Anaerostipes hadrus_A	0	0	1	0	0	0	0	0	0	0	0	0	0	0	0	0	0	0	0	0	0	0	0	0	0	0
d__Bacteria;p__Firmicutes_A;c__Clostridia;o__Lachnospirales;f__Lachnospiraceae;g__CAG-603;s__CAG-603 sp900110975	0	0	0	0	0	0	0	0	0	0	0	0	0	0	0	0	0	0	0	0	0	0	1	0	0	0
d__Bacteria;p__Firmicutes_A;c__Clostridia;o__Lachnospirales;f__Lachnospiraceae;g__Clostridium_R;s__Clostridium_R aminophilum_A	0	0	0	0	0	0	0	0	0	0	0	0	0	0	0	0	0	0	1	0	0	0	0	0	0	0
d__Bacteria;p__Firmicutes_A;c__Clostridia;o__Lachnospirales;f__Lachnospiraceae;g__Eubacterium_F;s__Eubacterium_F xylanophilum	0	0	0	0	0	1	0	0	0	0	0	0	0	0	0	0	0	0	0	0	0	0	0	0	0	0
d__Bacteria;p__Firmicutes_A;c__Clostridia;o__Lachnospirales;f__Lachnospiraceae;g__Eubacterium_I;s__Eubacterium_I sp001941025	0	0	0	0	0	0	0	0	0	0	0	0	0	0	0	0	0	0	1	0	0	0	0	0	0	0
d__Bacteria;p__Firmicutes_A;c__Clostridia;o__Lachnospirales;f__Lachnospiraceae;g__Eubacterium_Q;s__Eubacterium_Q sp000702245	0	0	0	0	0	0	0	0	1	0	0	0	0	0	0	0	0	0	0	0	0	0	0	0	0	0
d__Bacteria;p__Firmicutes_A;c__Clostridia;o__Lachnospirales;f__Lachnospiraceae;g__Oribacterium;s__Oribacterium sp000702885	0	0	0	0	0	1	0	0	0	0	0	0	0	0	0	0	0	0	0	0	0	0	0	0	0	0
d__Bacteria;p__Firmicutes_A;c__Clostridia;o__Lachnospirales;f__Lachnospiraceae;g__UBA1066;s__UBA1066 sp900314565	0	0	0	0	0	0	0	0	0	0	0	0	0	0	0	0	0	0	0	0	1	0	0	0	0	0
d__Bacteria;p__Firmicutes_A;c__Clostridia;o__Lachnospirales;f__Lachnospiraceae;g__UBA1258;s__UBA1258 sp900100895	0	0	0	0	0	0	0	0	0	0	0	0	0	0	0	0	0	0	1	0	0	0	0	0	0	0
d__Bacteria;p__Firmicutes_A;c__Clostridia;o__Lachnospirales;f__Vallitaleaceae;g__Vallitalea;s__Vallitalea guaymasensis	0	0	0	1	0	0	0	0	0	0	0	0	0	0	0	0	0	0	0	0	0	0	0	0	0	0
d__Bacteria;p__Firmicutes_A;c__Clostridia;o__Oscillospirales;f__Acutalibacteraceae;g__Caproicibacter;s__Caproicibacter fermentans	0	0	0	0	0	0	0	0	1	0	0	0	0	0	0	0	0	0	0	0	0	0	0	0	0	0
d__Bacteria;p__Firmicutes_A;c__Clostridia;o__Oscillospirales;f__Acutalibacteraceae;g__Eubacterium_R;s__Eubacterium_R sp000433975	0	0	0	0	0	0	0	0	0	0	1	0	0	0	0	0	0	0	0	0	0	0	0	0	0	0
d__Bacteria;p__Firmicutes_A;c__Clostridia;o__Oscillospirales;f__Acutalibacteraceae;g__Ruminococcus_E;s__Ruminococcus_E bromii_A	0	0	0	0	0	0	0	0	0	0	0	0	0	0	1	0	0	0	0	0	0	0	0	0	0	0
d__Bacteria;p__Firmicutes_A;c__Clostridia;o__Oscillospirales;f__Acutalibacteraceae;g__UBA945;s__UBA945 sp900197595	0	0	1	0	0	0	0	0	0	0	0	0	0	0	0	0	0	0	0	0	0	0	0	0	0	0
d__Bacteria;p__Firmicutes_A;c__Clostridia;o__Oscillospirales;f__CAG-272;g__UBA1248;s__UBA1248 sp902762505	0	0	0	0	0	0	0	0	0	0	0	0	0	0	0	0	0	0	0	0	0	1	0	0	0	0
d__Bacteria;p__Firmicutes_A;c__Clostridia;o__Oscillospirales;f__Ethanoligenenaceae;g__Ethanoligenens;s__Ethanoligenens harbinense	0	0	0	0	1	0	0	0	0	0	0	0	0	0	0	0	0	0	0	0	0	0	0	0	0	0
d__Bacteria;p__Firmicutes_A;c__Clostridia;o__Oscillospirales;f__Oscillospiraceae;g__WRMH01;s__WRMH01 sp009777235	0	0	0	0	0	0	0	0	1	0	0	0	0	0	0	0	0	0	0	0	0	0	0	0	0	0
d__Bacteria;p__Firmicutes_A;c__Clostridia;o__Oscillospirales;f__QAKW01;g__Firm-08;s__Firm-08 sp001604045	0	0	0	0	0	0	0	0	0	0	1	0	0	0	0	0	0	0	0	0	0	0	0	0	0	0
d__Bacteria;p__Firmicutes_A;c__Clostridia;o__Oscillospirales;f__Ruminococcaceae;g__CAG-115;s__CAG-115 sp003531585	0	0	1	0	0	0	0	0	0	0	0	0	0	0	0	0	0	0	0	0	0	0	0	0	0	0
d__Bacteria;p__Firmicutes_A;c__Clostridia;o__Oscillospirales;f__Ruminococcaceae;g__QAMM01;s__QAMM01 sp900552945	0	0	0	0	0	0	0	0	0	0	0	0	0	0	0	0	0	0	0	0	0	0	0	0	1	0
d__Bacteria;p__Firmicutes_A;c__Clostridia;o__Oscillospirales;f__Ruminococcaceae;g__UMGS363;s__UMGS363 sp900541495	0	0	0	0	0	0	0	0	0	0	0	0	0	0	0	0	0	0	0	0	0	1	0	0	0	0
d__Bacteria;p__Firmicutes_A;c__Clostridia;o__Oscillospirales;f__UBA644;g__UBA644;s__UBA644 sp002299265	0	0	0	0	0	0	0	0	1	0	0	0	0	0	0	0	0	0	0	0	0	0	0	0	0	0
d__Bacteria;p__Firmicutes_A;c__Clostridia;o__Peptostreptococcales;f__Anaerovoracaceae;g__Aminicella;s__Aminicella lysinilytica	0	0	0	0	0	0	0	0	0	0	0	0	0	0	0	0	0	0	1	0	0	0	0	0	0	0
d__Bacteria;p__Firmicutes_A;c__Clostridia;o__Peptostreptococcales;f__Natronincolaceae;g__Anaerovirgula;s__Anaerovirgula multivorans	0	0	0	0	0	0	0	0	0	0	0	0	0	0	0	0	0	0	1	0	0	0	0	0	0	0
d__Bacteria;p__Firmicutes_A;c__Clostridia;o__Peptostreptococcales;f__Peptostreptococcaceae;g__Tepidibacter;s__Tepidibacter formicigenes	0	0	0	0	0	0	0	0	0	0	0	0	0	0	0	0	1	0	0	0	0	0	0	0	0	0
d__Bacteria;p__Firmicutes_A;c__Clostridia;o__Peptostreptococcales;f__Thermotaleaceae;g__Thermotalea;s__Thermotalea metallivorans	0	0	0	0	0	0	0	0	0	0	0	0	0	0	0	0	0	0	0	0	0	0	1	0	0	0
d__Bacteria;p__Firmicutes_A;c__Clostridia;o__Saccharofermentanales;f__Fastidiosipilaceae;g__JAAVLZ01;s__JAAVLZ01 sp012034405	0	0	0	0	0	0	0	0	0	0	0	0	0	0	0	0	0	0	1	0	0	0	0	0	0	0
d__Bacteria;p__Firmicutes_A;c__Clostridia;o__TANB77;f__CAG-508;g__CAG-245;s__CAG-245 sp000434195	0	0	0	0	1	0	0	0	0	0	0	0	0	0	0	0	0	0	0	0	0	0	0	0	0	0
d__Bacteria;p__Firmicutes_A;c__Clostridia;o__Tissierellales;f__Peptoniphilaceae;g__Anaerococcus;s__Anaerococcus vaginimassiliensis	0	0	0	0	0	1	0	0	0	0	0	0	0	0	0	0	0	0	0	0	0	0	0	0	0	0
d__Bacteria;p__Firmicutes_A;c__Clostridia;o__Tissierellales;f__Peptoniphilaceae;g__Peptoniphilus_A;s__Peptoniphilus_A harei_A	0	0	0	1	0	0	0	0	0	0	0	0	0	0	0	0	0	0	0	0	0	0	0	0	0	0
d__Bacteria;p__Firmicutes_A;c__Clostridia;o__Tissierellales;f__Peptoniphilaceae;g__Peptoniphilus_E;s__Peptoniphilus_E sp000952975	0	0	0	0	0	0	0	0	0	0	1	0	0	0	0	0	0	0	0	0	0	0	0	0	0	0
d__Bacteria;p__Firmicutes_A;c__Clostridia;o__UBA1381;f__UBA1381;g__CAG-41;s__CAG-41 sp001941225	0	0	0	0	0	0	0	0	0	0	0	0	0	0	0	0	0	0	0	0	0	0	0	0	1	0
d__Bacteria;p__Firmicutes_A;c__Thermoanaerobacteria;o__Thermoanaerobacterales;f__Thermoanaerobacteraceae;g__Thermoanaerobacterium;s__Thermoanaerobacterium thermosaccharolyticum	0	0	0	0	0	0	0	0	0	0	0	0	0	0	0	0	0	0	0	0	0	0	0	0	1	0
d__Bacteria;p__Firmicutes_B;c__Desulfitobacteriia;o__Desulfitobacteriales;f__Desulfitobacteriaceae;__;__	0	0	0	0	0	0	0	0	0	0	0	0	0	0	0	0	0	0	0	0	1	0	0	0	0	0
d__Bacteria;p__Firmicutes_B;c__Desulfotomaculia;o__Desulfotomaculales;f__Desulfotomaculaceae;g__Desulfotomaculum;s__Desulfotomaculum reducens	0	0	0	0	0	1	0	0	0	0	0	0	0	0	0	0	0	0	0	0	0	0	0	0	0	0
d__Bacteria;p__Firmicutes_C;c__Negativicutes;o__Selenomonadales;f__Selenomonadaceae;g__Centipeda;__	0	0	0	0	0	0	0	0	0	0	0	0	0	0	0	0	0	0	0	0	0	0	1	0	0	0
d__Bacteria;p__Firmicutes_C;c__Negativicutes;o__Veillonellales;f__Megasphaeraceae;g__Megasphaera_A;s__Megasphaera_A paucivorans	0	0	0	1	0	0	0	0	0	0	0	0	0	0	0	0	0	0	0	0	0	0	0	0	0	0
d__Bacteria;p__Firmicutes_C;c__Negativicutes;o__Veillonellales;f__Veillonellaceae;g__Veillonella;s__Veillonella montpellierensis	0	0	0	0	0	1	0	0	0	0	0	0	0	0	0	0	0	0	0	0	0	0	0	0	0	0
d__Bacteria;p__Fusobacteriota;c__Fusobacteriia;o__Fusobacteriales;__;__;__	0	0	0	0	0	0	0	0	0	0	0	0	0	0	0	0	0	0	0	0	0	0	1	0	0	0
d__Bacteria;p__Fusobacteriota;c__Fusobacteriia;o__Fusobacteriales;f__Fusobacteriaceae;g__Fusobacterium;s__Fusobacterium animalis	0	0	0	0	1	0	0	0	0	0	0	0	0	0	0	0	0	0	0	0	0	0	0	0	0	0
d__Bacteria;p__Fusobacteriota;c__Fusobacteriia;o__Fusobacteriales;f__Fusobacteriaceae;g__Fusobacterium;s__Fusobacterium nucleatum	0	0	0	0	0	0	0	0	0	0	1	0	0	0	0	0	0	0	0	0	0	0	0	0	0	0
d__Bacteria;p__Fusobacteriota;c__Fusobacteriia;o__Fusobacteriales;f__Leptotrichiaceae;g__Leptotrichia;s__Leptotrichia buccalis	0	0	0	1	0	0	0	0	0	0	0	0	0	0	0	0	0	0	0	0	0	0	0	0	0	0
d__Bacteria;p__Myxococcota;c__Myxococcia;o__Myxococcales;__;__;__	0	0	0	0	0	0	0	0	0	0	0	0	0	0	0	0	0	0	0	0	0	0	1	0	0	0
d__Bacteria;p__Planctomycetota;c__MHYJ01;o__WSZJ01;f__WSZJ01;g__WSZJ01;s__WSZJ01 sp009773755	0	0	0	0	0	0	0	0	1	0	0	0	0	0	0	0	0	0	0	0	0	0	0	0	0	0
d__Bacteria;p__Proteobacteria;c__Alphaproteobacteria;o__Acetobacterales;f__Acetobacteraceae;g__Granulibacter;s__Granulibacter bethesdensis	0	0	0	1	0	0	0	0	0	0	0	0	0	0	0	0	0	0	0	0	0	0	0	0	0	0
d__Bacteria;p__Proteobacteria;c__Alphaproteobacteria;o__Caulobacterales;f__Caulobacteraceae;g__Caulobacter;__	0	0	0	0	0	1	0	0	0	0	0	0	0	0	0	0	0	0	0	0	0	0	0	0	0	0
d__Bacteria;p__Proteobacteria;c__Alphaproteobacteria;o__RF32;f__CAG-239;g__CAJLXD01;s__CAJLXD01 sp900551585	0	0	1	0	0	0	0	0	0	0	0	0	0	0	0	0	0	0	0	0	0	0	0	0	0	0
d__Bacteria;p__Proteobacteria;c__Alphaproteobacteria;o__RF32;f__CAG-239;g__Scatocola;s__Scatocola sp902778645	0	0	0	0	0	0	0	0	0	0	0	0	0	0	0	0	0	0	0	1	0	0	0	0	0	0
d__Bacteria;p__Proteobacteria;c__Alphaproteobacteria;o__Rhizobiales;f__Aestuariivirgaceae;g__Nordella;s__Nordella sp011046735	0	0	0	0	0	0	0	0	0	0	0	0	0	0	0	0	0	0	0	0	0	0	1	0	0	0
d__Bacteria;p__Proteobacteria;c__Alphaproteobacteria;o__Rhizobiales;f__Ancalomicrobiaceae;g__Prosthecomicrobium_A;s__Prosthecomicrobium_A hirschii	0	1	0	0	0	0	0	0	0	0	0	0	0	0	0	0	0	0	0	0	0	0	0	0	0	0
d__Bacteria;p__Proteobacteria;c__Alphaproteobacteria;o__Rhizobiales;f__Devosiaceae;g__Devosia_A;s__Devosia_A insulae	0	0	0	0	0	0	0	0	0	0	0	0	0	0	0	1	0	0	0	0	0	0	0	0	0	0
d__Bacteria;p__Proteobacteria;c__Alphaproteobacteria;o__Rhizobiales;f__Hyphomicrobiaceae;g__Hyphomicrobium;s__Hyphomicrobium denitrificans	0	0	0	1	0	0	0	0	0	0	0	0	0	0	0	0	0	0	0	0	0	0	0	0	0	0
d__Bacteria;p__Proteobacteria;c__Alphaproteobacteria;o__Rhizobiales;f__Methylopilaceae;g__Hansschlegelia;s__Hansschlegelia sp000384475	0	0	0	1	0	0	0	0	0	0	0	0	0	0	0	0	0	0	0	0	0	0	0	0	0	0
d__Bacteria;p__Proteobacteria;c__Alphaproteobacteria;o__Rhizobiales;f__Methylopilaceae;g__Methylopila;s__Methylopila sp000526315	0	0	0	0	0	1	0	0	0	0	0	0	0	0	0	0	0	0	0	0	0	0	0	0	0	0
d__Bacteria;p__Proteobacteria;c__Alphaproteobacteria;o__Rhizobiales;f__Rhizobiaceae;__;__	0	0	0	0	0	0	0	0	0	0	0	0	0	0	0	0	0	0	0	0	1	0	0	0	0	0
d__Bacteria;p__Proteobacteria;c__Alphaproteobacteria;o__Rhizobiales;f__Rhizobiaceae;g__Aureimonas;__	0	0	0	0	0	0	0	0	0	1	0	0	0	0	0	0	0	0	0	0	0	0	0	0	0	0
d__Bacteria;p__Proteobacteria;c__Alphaproteobacteria;o__Rhizobiales;f__Rhizobiaceae;g__Aureimonas;s__Aureimonas sp001423245	0	0	0	0	0	0	0	0	0	1	0	0	0	0	0	0	0	0	0	0	0	0	0	0	0	0
d__Bacteria;p__Proteobacteria;c__Alphaproteobacteria;o__Rhizobiales;f__Rhizobiaceae;g__Georhizobium;s__Georhizobium haloflavum	0	0	0	0	0	0	0	0	0	0	1	0	0	0	0	0	0	0	0	0	0	0	0	0	0	0
d__Bacteria;p__Proteobacteria;c__Alphaproteobacteria;o__Rhizobiales;f__Xanthobacteraceae;g__Bradyrhizobium;s__Bradyrhizobium lablabi	0	0	0	0	0	0	0	0	0	1	0	0	0	0	0	0	0	0	0	0	0	0	0	0	0	0
d__Bacteria;p__Proteobacteria;c__Alphaproteobacteria;o__Rhizobiales;f__Xanthobacteraceae;g__Bradyrhizobium;s__Bradyrhizobium sp001908185	0	0	0	0	0	0	0	0	0	0	0	0	0	0	0	0	0	0	0	0	0	0	0	0	1	0
d__Bacteria;p__Proteobacteria;c__Alphaproteobacteria;o__Rhodobacterales;f__Rhodobacteraceae;g__Palleronia;s__Palleronia guishaninsula	0	0	0	0	0	0	0	1	0	0	0	0	0	0	0	0	0	0	0	0	0	0	0	0	0	0
d__Bacteria;p__Proteobacteria;c__Alphaproteobacteria;o__Rhodobacterales;f__Rhodobacteraceae;g__Paracoccus;s__Paracoccus versutus	0	0	0	0	0	0	0	0	0	0	0	0	0	0	0	0	0	0	0	0	0	0	0	0	1	0
d__Bacteria;p__Proteobacteria;c__Alphaproteobacteria;o__Sphingomonadales;f__Sphingomonadaceae;g__Novosphingobium;s__Novosphingobium sp014200275	0	0	0	0	0	0	0	0	0	0	1	0	0	0	0	0	0	0	0	0	0	0	0	0	0	0
d__Bacteria;p__Proteobacteria;c__Alphaproteobacteria;o__Sphingomonadales;f__Sphingomonadaceae;g__Sphingobium;s__Sphingobium indicum	0	0	0	0	0	0	0	1	0	0	0	0	0	0	0	0	0	0	0	0	0	0	0	0	0	0
d__Bacteria;p__Proteobacteria;c__Alphaproteobacteria;o__Sphingomonadales;f__Sphingomonadaceae;g__Sphingomonas;s__Sphingomonas sp001556185	0	0	0	0	0	0	0	0	0	0	0	0	0	0	0	0	0	0	0	0	0	0	1	0	0	0
d__Bacteria;p__Proteobacteria;c__Alphaproteobacteria;o__Sphingomonadales;f__Sphingomonadaceae;g__Sphingopyxis;s__Sphingopyxis fribergensis	0	0	0	0	0	0	0	0	0	0	0	0	0	0	0	1	0	0	0	0	0	0	0	0	0	0
d__Bacteria;p__Proteobacteria;c__Alphaproteobacteria;o__Sphingomonadales;f__Sphingomonadaceae;g__Sphingopyxis;s__Sphingopyxis macrogoltabida	0	0	0	0	0	0	0	0	0	0	0	0	0	0	0	0	0	0	0	0	0	0	1	0	0	0
d__Bacteria;p__Proteobacteria;c__Gammaproteobacteria;o__Beggiatoales;f__Beggiatoaceae;__;__	0	0	0	0	0	0	0	0	0	0	0	0	0	0	0	0	0	0	0	0	0	0	0	1	0	0
d__Bacteria;p__Proteobacteria;c__Gammaproteobacteria;o__Beggiatoales;f__Beggiatoaceae;g__Thioflexothrix;s__Thioflexothrix psekupsii	0	0	0	0	0	0	0	0	1	0	0	0	0	0	0	0	0	0	0	0	0	0	0	0	0	0
d__Bacteria;p__Proteobacteria;c__Gammaproteobacteria;o__Burkholderiales;f__Burkholderiaceae;g__Aquabacterium_A;s__Aquabacterium_A sp002198735	0	0	0	0	0	0	0	0	0	0	0	0	0	0	0	0	0	0	0	1	0	0	0	0	0	0
d__Bacteria;p__Proteobacteria;c__Gammaproteobacteria;o__Burkholderiales;f__Burkholderiaceae;g__Massilia;s__Massilia niastensis	0	0	0	0	0	0	0	1	0	0	0	0	0	0	0	0	0	0	0	0	0	0	0	0	0	0
d__Bacteria;p__Proteobacteria;c__Gammaproteobacteria;o__Burkholderiales;f__Burkholderiaceae;g__Mitsuaria;s__Mitsuaria chitosanitabida	0	0	0	0	0	0	0	0	0	0	0	0	0	0	0	0	0	0	0	0	0	0	1	0	0	0
d__Bacteria;p__Proteobacteria;c__Gammaproteobacteria;o__Burkholderiales;f__Burkholderiaceae;g__Pseudorhodoferax;s__Pseudorhodoferax sp001422445	0	0	0	0	0	0	0	0	0	0	1	0	0	0	0	0	0	0	0	0	0	0	0	0	0	0
d__Bacteria;p__Proteobacteria;c__Gammaproteobacteria;o__Burkholderiales;f__Burkholderiaceae;g__Xenophilus;s__Xenophilus azovorans	0	0	0	0	0	0	0	0	0	0	0	0	0	0	0	0	0	1	0	0	0	0	0	0	0	0
d__Bacteria;p__Proteobacteria;c__Gammaproteobacteria;o__Burkholderiales;f__Neisseriaceae;g__Neisseria;s__Neisseria lactamica	0	0	0	0	1	0	0	0	0	0	0	0	0	0	0	0	0	0	0	0	0	0	0	0	0	0
d__Bacteria;p__Proteobacteria;c__Gammaproteobacteria;o__Burkholderiales;f__Rhodocyclaceae;g__Azonexus;s__Azonexus sp008933675	0	0	0	0	0	0	0	0	0	0	0	0	0	0	0	0	0	0	0	0	0	0	1	0	0	0
d__Bacteria;p__Proteobacteria;c__Gammaproteobacteria;o__Burkholderiales;f__Rhodocyclaceae;g__Methyloversatilis;s__Methyloversatilis discipulorum	0	0	0	0	0	0	0	0	0	0	0	0	0	0	0	0	0	1	0	0	0	0	0	0	0	0
d__Bacteria;p__Proteobacteria;c__Gammaproteobacteria;o__Enterobacterales;f__Enterobacteriaceae;g__Franconibacter;s__Franconibacter pulveris	0	0	0	0	0	0	0	0	0	0	0	0	0	0	0	0	0	0	0	0	0	0	0	0	1	0
d__Bacteria;p__Proteobacteria;c__Gammaproteobacteria;o__Enterobacterales;f__Enterobacteriaceae;g__Klebsiella;__	0	0	0	0	0	0	0	0	0	0	0	0	0	0	0	0	0	0	1	0	0	0	0	0	0	0
d__Bacteria;p__Proteobacteria;c__Gammaproteobacteria;o__Enterobacterales;f__Enterobacteriaceae;g__Kluyvera;s__Kluyvera ascorbata	0	0	0	0	0	0	0	0	0	0	0	0	1	0	0	0	0	0	0	0	0	0	0	0	0	0
d__Bacteria;p__Proteobacteria;c__Gammaproteobacteria;o__Enterobacterales;f__Shewanellaceae;g__Shewanella;__	0	0	0	0	0	1	0	0	0	0	0	0	0	0	0	0	0	0	0	0	0	0	0	0	0	0
d__Bacteria;p__Proteobacteria;c__Gammaproteobacteria;o__Pseudomonadales;f__Halomonadaceae;g__Kushneria;s__Kushneria phyllosphaerae	0	0	0	0	0	0	0	0	0	0	0	0	0	0	0	0	0	0	0	0	0	0	1	0	0	0
d__Bacteria;p__Proteobacteria;c__Gammaproteobacteria;o__Pseudomonadales;f__Moraxellaceae;g__Acinetobacter;s__Acinetobacter baumannii	0	0	0	0	0	0	0	1	0	0	0	0	0	0	0	0	0	0	0	0	0	0	0	0	0	0
d__Bacteria;p__Proteobacteria;c__Gammaproteobacteria;o__Pseudomonadales;f__Moraxellaceae;g__Moraxella;s__Moraxella catarrhalis	0	0	0	0	1	0	0	0	0	0	0	0	0	0	0	0	0	0	0	0	0	0	0	0	0	0
d__Bacteria;p__Proteobacteria;c__Gammaproteobacteria;o__Pseudomonadales;f__Pseudomonadaceae;g__Pseudomonas_B;s__Pseudomonas_B oryzihabitans_E	0	0	0	0	0	0	0	0	0	0	0	0	0	0	0	0	0	0	0	0	0	0	0	0	1	0
d__Bacteria;p__Proteobacteria;c__Gammaproteobacteria;o__Pseudomonadales;f__Pseudomonadaceae;g__Pseudomonas_E;s__Pseudomonas_E alkylphenolica	0	0	0	0	0	1	0	0	0	0	0	0	0	0	0	0	0	0	0	0	0	0	0	0	0	0
d__Bacteria;p__Proteobacteria;c__Gammaproteobacteria;o__Pseudomonadales;f__Pseudomonadaceae;g__Pseudomonas_E;s__Pseudomonas_E putida_C	0	0	0	0	0	0	0	0	0	0	0	0	0	0	0	0	0	0	0	0	0	0	1	0	0	0
d__Bacteria;p__Proteobacteria;c__Gammaproteobacteria;o__Pseudomonadales;f__Pseudomonadaceae;g__Pseudomonas_E;s__Pseudomonas_E sp900573885	0	0	0	0	0	0	0	1	0	0	0	0	0	0	0	0	0	0	0	0	0	0	0	0	0	0
d__Bacteria;p__Proteobacteria;c__Gammaproteobacteria;o__Xanthomonadales;f__Rhodanobacteraceae;g__Dokdonella_A;s__Dokdonella_A fugitiva	0	0	0	0	0	0	0	0	0	0	0	0	0	0	0	0	0	0	0	0	1	0	0	0	0	0
d__Bacteria;p__Proteobacteria;c__Gammaproteobacteria;o__Xanthomonadales;f__Xanthomonadaceae;g__Stenotrophomonas;s__Stenotrophomonas indicatrix	0	0	0	0	0	0	0	1	0	0	0	0	0	0	0	0	0	0	0	0	0	0	0	0	0	0
d__Bacteria;p__Proteobacteria;c__Gammaproteobacteria;o__Xanthomonadales;f__Xanthomonadaceae;g__Stenotrophomonas;s__Stenotrophomonas nitritireducens_A	0	0	0	0	0	0	0	0	0	0	0	0	0	0	0	0	0	0	0	0	0	0	0	0	0	1
d__Bacteria;p__Spirochaetota;c__Spirochaetia;o__Treponematales;f__Treponemataceae;g__Treponema;s__Treponema medium	0	0	0	0	0	0	0	0	0	0	0	0	0	0	0	0	1	0	0	0	0	0	0	0	0	0

## Sheet: Supp Table 6
Supplementary Table 6. Woltka taxonomy tables for TruSeq vs Hackflex comparisons.
index	m1082_1to2	m1186_1to1	m1192_1to1	m1192_1to2	m1186_1to4	m1082_1to4	m1082_1to8	m1186_1to8	m1212_1to1	m1194_1to1	m1212_1to2	m1194_1to2	m1212_1to8	m1212_1to4	m1194_1to8	m1082	m1186	m1212	m1192	m1194		sum
k__Bacteria;p__Firmicutes;c__Bacilli;o__Lactobacillales;f__Lactobacillaceae;g__Lactobacillus;s__Lactobacillus murinus	55546	63511	50953	52862	60916	58523	59011	88302	25808	76182	23870	67235	14315	33336	76074	192271	71615	245206	315632	907489		2538657
k__Bacteria;p__Firmicutes;c__Clostridia;o__Clostridiales;f__Lachnospiraceae;g__;s__Lachnospiraceae bacterium COE1	8	17577	118852	114410	15841	17	9	23280	50265	26823	40920	21435	24969	68371	23253	5466	6800	276703	383480	199174		1417653
k__Bacteria;p__Firmicutes;c__Clostridia;o__Clostridiales;f__Lachnospiraceae;g__;s__Lachnospiraceae bacterium 28-4	24	9361	9412	9210	7830	38	27	12189	3953	27155	3272	22060	2031	5147	23397	1513	4860	23881	39113	213614		418087
k__Bacteria;p__Proteobacteria;c__Epsilonproteobacteria;o__Campylobacterales;f__Helicobacteraceae;g__Helicobacter;s__Helicobacter sp. MIT 01-6451	0	171	25101	23681	180	2	1	239	1813	26528	1563	21389	977	2359	23233	1466	4858	11748	73183	176710		395202
k__Bacteria;p__Firmicutes;c__Bacilli;o__Lactobacillales;f__Lactobacillaceae;g__Lactobacillus;s__Lactobacillus animalis	7770	9823	7684	8074	9870	8063	8070	14145	3680	11722	3499	10208	2082	4979	11513	26843	12149	35379	47212	137473		380238
k__Bacteria;p__Firmicutes;c__Clostridia;o__Clostridiales;f__Lachnospiraceae;g__;s__Lachnospiraceae bacterium A4	3	6691	15728	15761	5886	8	5	8781	8900	13151	7266	10681	4406	11836	11616	7052	8376	51465	63277	99818		350707
k__Bacteria;p__Firmicutes;c__Clostridia;o__Clostridiales;f__Lachnospiraceae;g__;s__Lachnospiraceae bacterium A2	10	4058	12929	12603	3326	4	15	5215	7764	10792	6481	8740	3779	10096	9312	2100	2413	46270	51084	80847		277838
k__Bacteria;p__Firmicutes;c__Clostridia;o__Clostridiales;f__Lachnospiraceae;g__Dorea;s__Dorea sp. 5-2	25	3435	14765	14264	2869	31	18	4665	3972	8019	3498	6558	2088	5395	6856	2386	2554	26744	59987	65491		233620
k__Bacteria;p__Firmicutes;c__Clostridia;o__Clostridiales;f__Lachnospiraceae;g__;s__Lachnospiraceae bacterium M18-1	5	1393	9426	9338	1167	9	4	1777	3181	11269	2578	9413	1575	4122	9776	976	928	21994	42539	94128		225598
k__Bacteria;p__Firmicutes;c__Clostridia;o__Clostridiales;f__Eubacteriaceae;g__Eubacterium;s__Eubacterium plexicaudatum	2	3380	9036	8659	2961	2	7	4346	8666	6564	7304	5465	4404	11579	5745	1692	1622	51001	35399	50785		218619
k__Bacteria;p__Bacteroidetes;c__Bacteroidia;o__Bacteroidales;f__Porphyromonadaceae;g__Parabacteroides;s__Parabacteroides goldsteinii	15	434	1139	1116	380	20	8	544	9890	6738	8341	5630	4823	11942	5971	1438	2478	79216	7232	65973		213328
k__Bacteria;p__Firmicutes;c__Clostridia;o__Clostridiales;f__Lachnospiraceae;g__;s__Lachnospiraceae bacterium 10-1	5	2145	10209	9811	1699	2	1	2775	5152	6042	4122	5163	2596	6766	5446	1160	1447	29422	40681	47722		182366
k__Bacteria;p__Firmicutes;c__Clostridia;o__Clostridiales;f__Lachnospiraceae;g__;s__Lachnospiraceae bacterium 3-1	5	2717	8631	8508	2113	2	2	3374	5292	6503	4416	5408	2680	7203	5698	1429	1605	31977	34461	49848		181872
k__Bacteria;p__Firmicutes;c__Clostridia;o__Clostridiales;f__Oscillospiraceae;g__Oscillibacter;s__Oscillibacter sp. 1-3	2	1986	9119	8890	1330	0	2	2364	4041	7381	3356	5846	1870	5400	5658	1703	1491	23360	31515	46915		162229
k__Bacteria;p__Firmicutes;c__Clostridia;o__Clostridiales;f__Ruminococcaceae;g__Anaerotruncus;s__Anaerotruncus sp. G3(2012)	0	2002	4756	4624	1302	3	1	2420	4916	5540	4078	4630	2143	6339	4749	1337	1435	28413	18306	40162		137156
k__Bacteria;p__Bacteroidetes;c__Bacteroidia;o__Bacteroidales;f__Bacteroidaceae;g__Bacteroides;s__Bacteroides thetaiotaomicron	2	7594	2289	2211	7007	2	2	10094	2020	3592	1818	3001	1044	2460	3328	914	2131	17020	11294	34583		112406
k__Bacteria;p__Firmicutes;c__;o__;f__;g__;s__Firmicutes bacterium ASF500	0	1247	6308	6012	697	2	2	1315	2759	3811	2255	3256	1295	3707	3092	1056	800	15464	21758	25429		100265
k__Bacteria;p__Firmicutes;c__Clostridia;o__Clostridiales;f__Lachnospiraceae;g__;s__Lachnospiraceae bacterium 3-2	21	3129	4270	4042	2358	14	26	4068	2759	2883	2428	2382	1375	3800	2425	1413	1096	18293	17682	22830		97294
k__Bacteria;p__Bacteroidetes;c__Bacteroidia;o__Bacteroidales;f__;g__;s__Bacteroidales bacterium M1	10	1024	320	378	888	7	11	1410	207	857	164	710	100	245	764	10502	49602	2940	5505	12438		88082
k__Bacteria;p__Bacteroidetes;c__Bacteroidia;o__Bacteroidales;f__Bacteroidaceae;g__Bacteroides;s__Bacteroides vulgatus	4	5170	1896	1824	4712	6	6	6807	1144	2725	996	2403	553	1486	2549	1071	3345	9523	9013	26190		81423
k__Bacteria;p__Firmicutes;c__Clostridia;o__Clostridiales;f__Eubacteriaceae;g__Eubacterium;s__Eubacterium sp. 14-2	1	801	2870	2848	664	1	3	1079	1472	2089	1256	1765	759	2092	1790	438	538	8913	10820	15994		56193
k__Bacteria;p__Verrucomicrobia;c__Verrucomicrobiae;o__Verrucomicrobiales;f__Akkermansiaceae;g__Akkermansia;s__Akkermansia muciniphila	7	4209	13	15	2936	4	6	4869	1866	1181	1703	1028	971	2465	1012	1045	863	16612	860	12479		54144
k__Bacteria;p__Bacteroidetes;c__Bacteroidia;o__Bacteroidales;f__Bacteroidaceae;g__Bacteroides;s__Bacteroides vulgatus CAG:6	2	2805	1289	1223	2519	4	3	3692	616	2063	528	1848	291	781	1918	821	2501	5019	5935	19848		53706
k__Bacteria;p__Firmicutes;c__Bacilli;o__Lactobacillales;f__Lactobacillaceae;g__Lactobacillus;s__Lactobacillus reuteri	4828	603	494	574	632	5070	5089	873	235	746	244	653	164	374	809	15494	854	2534	3148	8988		52406
k__Bacteria;p__Bacteroidetes;c__Bacteroidia;o__Bacteroidales;f__Bacteroidaceae;g__Bacteroides;s__Bacteroides ovatus	1	5303	1067	1034	4787	0	1	6870	1373	401	1272	341	728	1705	324	435	1215	11943	5478	4386		48664
k__Bacteria;p__Firmicutes;c__Bacilli;o__Lactobacillales;f__Streptococcaceae;g__Lactococcus;s__Lactococcus garvieae	6	19	2	0	13	11	11	33	4138	23	3610	15	2260	5505	15	199	31	30265	161	168		46485
k__Bacteria;p__Bacteroidetes;c__Bacteroidia;o__Bacteroidales;f__Bacteroidaceae;g__Bacteroides;s__Bacteroides thetaiotaomicron CAG:40	1	2993	906	884	2722	0	2	3970	741	1540	663	1272	389	864	1497	360	643	6299	4453	14778		44977
k__Bacteria;p__Bacteroidetes;c__Bacteroidia;o__Bacteroidales;f__Bacteroidaceae;g__Bacteroides;s__Bacteroides ovatus CAG:22	2	5359	1009	949	4990	0	3	7336	1334	124	1241	87	701	1656	96	389	871	11639	5010	1884		44680
k__Bacteria;p__Proteobacteria;c__Epsilonproteobacteria;o__Campylobacterales;f__Helicobacteraceae;g__Helicobacter;s__Helicobacter hepaticus	0	5909	949	890	7063	0	1	9262	442	899	396	774	249	551	816	334	625	3265	3688	7740		43853
k__Bacteria;p__Bacteroidetes;c__Bacteroidia;o__Bacteroidales;f__Bacteroidaceae;g__Bacteroides;s__Bacteroides uniformis	0	1311	548	503	1238	2	0	1703	314	1558	277	1342	155	381	1331	2207	2964	3828	4413	16275		40350
k__Bacteria;p__Bacteroidetes;c__Bacteroidia;o__Bacteroidales;f__Bacteroidaceae;g__Bacteroides;s__Bacteroides dorei CAG:222	1	2002	947	888	1742	3	2	2731	448	1535	395	1317	222	524	1364	629	1748	3544	4234	13984		38260
k__Bacteria;p__Firmicutes;c__Bacilli;o__Bacillales;f__Staphylococcaceae;g__Staphylococcus;s__Staphylococcus xylosus	16	128	146	133	144	6	11	156	3567	287	3159	225	1945	4707	215	112	649	19085	477	1409		36577
k__Bacteria;p__Firmicutes;c__Clostridia;o__Clostridiales;f__Lachnospiraceae;g__Lachnoclostridium;s__[Clostridium] clostridioforme	0	467	1338	1271	357	0	0	592	1216	1361	1018	1124	576	1676	1192	503	335	7152	4962	9606		34746
k__Bacteria;p__Proteobacteria;c__Gammaproteobacteria;o__Enterobacterales;f__Enterobacteriaceae;g__Escherichia;s__Escherichia coli	1	152	13	30	132	1	5	205	16	2624	9	2256	5	30	2253	123	104	165	164	22754		31042
k__Bacteria;p__Bacteroidetes;c__Bacteroidia;o__Bacteroidales;f__Rikenellaceae;g__Alistipes;s__Alistipes finegoldii	1	451	252	287	333	2	2	505	1599	701	1354	542	786	2003	655	281	256	10511	1387	5619		27527
k__Bacteria;p__Proteobacteria;c__Gammaproteobacteria;o__Enterobacterales;f__Erwiniaceae;g__Pantoea;s__Pantoea agglomerans	0	22	2	2	2	0	0	25	1186	1139	1061	1095	575	1705	1029	30	27	6989	57	8334		23280
k__Bacteria;p__Proteobacteria;c__Epsilonproteobacteria;o__Campylobacterales;f__Helicobacteraceae;g__Helicobacter;s__Helicobacter typhlonius	0	560	768	674	611	4	1	865	425	679	429	583	222	545	638	1403	1007	3640	3761	6305		23120
k__Bacteria;p__Firmicutes;c__Bacilli;o__Lactobacillales;f__Lactobacillaceae;g__Lactobacillus;s__Lactobacillus fermentum	496	561	411	524	630	519	531	764	228	657	243	653	136	288	676	1497	316	2002	2709	7628		21469
k__Bacteria;p__Bacteroidetes;c__Bacteroidia;o__Bacteroidales;f__Bacteroidaceae;g__Bacteroides;s__Bacteroides caccae CAG:21	0	2092	457	472	2106	1	0	2811	490	235	401	191	230	648	242	103	345	4147	2576	2637		20184
k__Bacteria;p__Verrucomicrobia;c__Verrucomicrobiae;o__Verrucomicrobiales;f__Akkermansiaceae;g__Akkermansia;s__Akkermansia sp. 54_46	9	1562	4	6	1019	4	3	1759	696	426	623	372	364	895	388	452	303	6095	319	4574		19873
k__Bacteria;p__Verrucomicrobia;c__Verrucomicrobiae;o__Verrucomicrobiales;f__Akkermansiaceae;g__Akkermansia;s__Akkermansia muciniphila CAG:154	4	1440	4	2	916	3	3	1626	653	402	599	352	343	846	356	408	292	5712	298	4289		18548
k__Bacteria;p__Bacteroidetes;c__Bacteroidia;o__Bacteroidales;f__;g__;s__Bacteroidales bacterium M2	6	813	318	313	640	7	2	1066	220	703	184	632	104	288	585	181	643	1980	1740	7379		17804
k__Bacteria;p__Bacteroidetes;c__Bacteroidia;o__Bacteroidales;f__Bacteroidaceae;g__Bacteroides;s__Bacteroides sp. D2	4	2123	366	364	2103	0	1	2973	473	84	479	83	270	600	68	153	355	4250	1854	1031		17634
k__Bacteria;p__Verrucomicrobia;c__Verrucomicrobiae;o__Verrucomicrobiales;f__Akkermansiaceae;g__Akkermansia;s__Akkermansia sp. UNK.MGS-1	3	1362	4	5	912	3	3	1539	620	384	538	322	317	800	345	400	272	5382	278	4047		17536
k__Bacteria;p__Actinobacteria;c__Coriobacteriia;o__Eggerthellales;f__Eggerthellaceae;g__Enterorhabdus;s__Enterorhabdus caecimuris	10	714	330	322	343	20	21	603	378	648	328	535	207	470	592	884	784	2997	2070	4744		17000
k__Bacteria;p__Firmicutes;c__Clostridia;o__Clostridiales;f__Clostridiaceae;g__Lactonifactor;s__Lactonifactor longoviformis	0	164	652	677	155	0	0	223	483	710	364	598	223	614	625	128	136	2657	2948	5545		16902
k__Bacteria;p__Verrucomicrobia;c__Verrucomicrobiae;o__Verrucomicrobiales;f__Akkermansiaceae;g__Akkermansia;s__Akkermansia sp. Phil8	4	1222	2	2	810	3	3	1386	553	336	505	303	289	730	308	361	250	4956	260	3731		16014
k__Bacteria;p__Bacteroidetes;c__Bacteroidia;o__Bacteroidales;f__Bacteroidaceae;g__Bacteroides;s__Bacteroides fragilis	0	1004	340	345	903	1	1	1293	277	433	243	346	150	384	380	208	409	2447	1880	4230		15274
k__Bacteria;p__Firmicutes;c__Erysipelotrichia;o__Erysipelotrichales;f__Erysipelotrichaceae;g__Faecalibaculum;s__Faecalibaculum rodentium	0	4	290	313	1	0	0	2	2	818	0	689	0	2	726	866	412	46	1709	8175		14055
k__Bacteria;p__Bacteroidetes;c__Bacteroidia;o__Bacteroidales;f__Bacteroidaceae;g__Bacteroides;s__Bacteroides sp. 43_46	0	1454	293	298	1541	0	0	2007	353	167	288	157	162	435	135	123	286	2961	1426	1704		13790
k__Bacteria;p__Bacteroidetes;c__Bacteroidia;o__Bacteroidales;f__Bacteroidaceae;g__Bacteroides;s__Bacteroides faecichinchillae	0	738	264	312	682	0	0	1001	240	364	218	313	143	296	346	165	561	2055	1489	3541		12728
k__Bacteria;p__Bacteroidetes;c__Bacteroidia;o__Bacteroidales;f__Bacteroidaceae;g__Bacteroides;s__Bacteroides finegoldii CAG:203	0	1568	270	239	1476	0	0	2339	397	34	326	39	176	488	28	98	190	3199	1237	551		12655
k__Bacteria;p__Firmicutes;c__Clostridia;o__Clostridiales;f__Clostridiaceae;g__Clostridium;s__Clostridium sp. ASF356	0	142	419	395	114	0	0	182	613	326	508	285	330	893	292	150	111	3453	1549	2354		12116
k__Bacteria;p__Bacteroidetes;c__Bacteroidia;o__Bacteroidales;f__Prevotellaceae;g__Prevotella;s__Prevotella buccalis	2	793	265	258	734	2	2	1087	188	357	188	251	116	240	340	147	387	1562	1415	3293		11627
k__Bacteria;p__Bacteroidetes;c__Bacteroidia;o__Bacteroidales;f__Porphyromonadaceae;g__Parabacteroides;s__Parabacteroides gordonii	1	297	156	160	234	2	0	375	287	367	303	327	172	401	326	143	449	2594	909	3680		11183
k__Bacteria;p__Firmicutes;c__Erysipelotrichia;o__Erysipelotrichales;f__Erysipelotrichaceae;g__Erysipelatoclostridium;s__[Clostridium] innocuum	0	149	441	432	92	0	0	181	340	401	264	337	143	450	360	79	91	2211	1710	3325		11006
k__Bacteria;p__Proteobacteria;c__Betaproteobacteria;o__Burkholderiales;f__Sutterellaceae;g__Parasutterella;s__Parasutterella excrementihominis	2	374	237	261	301	3	0	473	143	507	133	392	60	164	406	150	448	1225	1368	4340		10987
k__Bacteria;p__Firmicutes;c__Clostridia;o__Clostridiales;f__Lachnospiraceae;g__Lachnoclostridium;s__[Clostridium] scindens	2	119	747	672	82	0	3	139	222	419	181	338	106	276	364	67	62	1274	2563	3073		10709
k__Bacteria;p__Actinobacteria;c__Coriobacteriia;o__Eggerthellales;f__Eggerthellaceae;g__Enterorhabdus;s__Enterorhabdus mucosicola	16	458	222	240	235	15	7	416	220	425	127	384	87	287	446	327	349	1501	1251	3461		10474
k__Bacteria;p__Bacteroidetes;c__Bacteroidia;o__Bacteroidales;f__Bacteroidaceae;g__Bacteroides;s__Bacteroides coprocola	1	599	254	230	555	2	1	885	172	311	145	278	85	205	259	121	338	1428	1325	3120		10314
k__Bacteria;p__Bacteroidetes;c__Bacteroidia;o__Bacteroidales;f__Rikenellaceae;g__Alistipes;s__Alistipes shahii	1	801	189	227	853	0	0	1168	279	191	241	167	168	406	159	88	225	2312	1037	1729		10241
k__Bacteria;p__Proteobacteria;c__Epsilonproteobacteria;o__Campylobacterales;f__Helicobacteraceae;g__Helicobacter;s__Helicobacter fennelliae	0	14	650	612	8	0	0	11	54	644	47	468	40	59	604	50	353	361	1856	4196		10027
k__Bacteria;p__Bacteroidetes;c__Bacteroidia;o__Bacteroidales;f__Bacteroidaceae;g__Bacteroides;s__Bacteroides fluxus	0	743	188	192	587	0	0	932	174	249	131	252	70	211	229	209	386	1513	1159	2791		10016
k__Bacteria;p__Firmicutes;c__Clostridia;o__Clostridiales;f__Lachnospiraceae;g__Tyzzerella;s__Tyzzerella nexilis	0	170	372	328	141	0	0	196	186	401	149	319	98	257	330	77	98	1244	1531	3095		8992
k__Bacteria;p__Proteobacteria;c__Betaproteobacteria;o__Burkholderiales;f__Sutterellaceae;g__Parasutterella;s__Parasutterella excrementihominis CAG:233	2	302	159	194	238	1	0	365	118	357	99	284	46	118	295	108	338	913	1037	3399		8373
k__Bacteria;p__Bacteroidetes;c__Bacteroidia;o__Bacteroidales;f__Bacteroidaceae;g__Bacteroides;s__Bacteroides stercoris	0	565	172	185	523	0	1	780	152	215	147	178	76	215	190	121	246	1383	968	2212		8329
k__Bacteria;p__Bacteroidetes;c__Bacteroidia;o__Bacteroidales;f__Bacteroidaceae;g__Bacteroides;s__Bacteroides plebeius	0	642	191	188	560	0	1	841	155	179	159	152	103	238	153	70	163	1549	1045	1894		8283
k__Bacteria;p__Bacteroidetes;c__Bacteroidia;o__Bacteroidales;f__Bacteroidaceae;g__Bacteroides;s__Bacteroides salyersiae	1	591	196	176	500	1	1	755	173	192	163	164	95	225	203	142	303	1458	913	2031		8283
k__Bacteria;p__Proteobacteria;c__Gammaproteobacteria;o__Enterobacterales;f__Enterobacteriaceae;g__Siccibacter;s__Siccibacter turicensis	0	12	0	0	0	0	0	2	60	738	61	644	31	104	596	2	0	406	7	5379		8042
k__Bacteria;p__Firmicutes;c__Clostridia;o__Clostridiales;f__Lachnospiraceae;g__Tyzzerella;s__[Clostridium] lactatifermentans	0	100	377	379	69	0	0	143	191	346	168	281	106	281	290	73	70	1194	1490	2475		8033
k__Bacteria;p__Bacteroidetes;c__Bacteroidia;o__Bacteroidales;f__Porphyromonadaceae;g__Barnesiella;s__Barnesiella viscericola	1	621	173	176	467	0	1	749	140	205	114	180	70	183	191	102	174	1142	958	2129		7776
k__Bacteria;p__Firmicutes;c__Clostridia;o__Clostridiales;f__Ruminococcaceae;g__Ruminiclostridium;s__[Clostridium] methylpentosum	0	136	446	443	68	0	0	138	203	284	149	216	94	275	237	89	64	1197	1762	1924		7725
k__Bacteria;p__Firmicutes;c__Bacilli;o__Lactobacillales;f__Lactobacillaceae;g__Lactobacillus;s__Lactobacillus ruminis	172	112	177	173	74	161	178	136	87	250	77	244	48	106	253	711	122	753	886	2722		7442
k__Bacteria;p__Firmicutes;c__Clostridia;o__Clostridiales;f__Lachnospiraceae;g__Roseburia;s__Roseburia inulinivorans	0	101	284	269	73	0	0	144	164	385	136	292	82	222	315	54	54	959	1126	2743		7403
k__Bacteria;p__Bacteroidetes;c__Bacteroidia;o__Bacteroidales;f__Bacteroidaceae;g__Bacteroides;s__Bacteroides faecis CAG:32	0	640	132	149	612	0	0	864	131	195	110	150	72	157	182	60	125	1162	717	1808		7266
k__Bacteria;p__Bacteroidetes;c__Bacteroidia;o__Bacteroidales;f__Odoribacteraceae;g__Butyricimonas;s__Butyricimonas virosa	0	504	183	175	470	0	0	705	196	148	132	93	83	181	110	106	225	1325	1025	1578		7239
k__Bacteria;p__Firmicutes;c__Clostridia;o__Clostridiales;f__Lachnospiraceae;g__Sellimonas;s__Sellimonas intestinalis	0	91	308	299	61	0	0	96	170	339	149	267	81	248	279	46	41	1019	1226	2482		7202
k__Bacteria;p__Bacteroidetes;c__Bacteroidia;o__Bacteroidales;f__Porphyromonadaceae;g__Barnesiella;s__Barnesiella intestinihominis	0	468	147	154	357	0	0	587	116	163	104	132	63	162	151	60	128	1009	772	1717		6290
k__Bacteria;p__Firmicutes;c__Bacilli;o__Lactobacillales;f__Enterococcaceae;g__Enterococcus;s__Enterococcus faecalis	19	91	181	187	58	28	20	128	256	187	214	160	132	321	160	103	83	1724	708	1497		6257
k__Bacteria;p__Proteobacteria;c__Epsilonproteobacteria;o__Campylobacterales;f__Helicobacteraceae;g__Helicobacter;s__Helicobacter rodentium	0	110	218	175	108	0	0	157	259	159	242	152	144	406	168	49	93	1786	743	1261		6230
k__Bacteria;p__Firmicutes;c__Clostridia;o__Clostridiales;f__Ruminococcaceae;g__Anaerotruncus;s__Anaerotruncus colihominis	0	63	216	191	48	0	0	77	179	270	143	215	88	240	216	42	42	1022	860	2016		5928
k__Bacteria;p__Firmicutes;c__Clostridia;o__Clostridiales;f__;g__;s__Clostridiales bacterium 1_7_47FAA	11	56	189	174	36	12	2	67	146	330	113	254	72	191	269	53	35	790	728	2279		5807
k__Bacteria;p__Firmicutes;c__Clostridia;o__Clostridiales;f__Clostridiales Family XIII. Incertae Sedis;g__Emergencia;s__Emergencia timonensis	0	62	201	179	37	0	0	66	137	312	114	252	75	184	260	34	36	797	777	2279		5802
k__Bacteria;p__Firmicutes;c__Clostridia;o__Clostridiales;f__;g__Flavonifractor;s__Flavonifractor plautii	0	87	317	265	43	0	0	90	191	238	121	182	64	204	196	53	42	910	1029	1692		5724
k__Bacteria;p__Bacteroidetes;c__Bacteroidia;o__Bacteroidales;f__Rikenellaceae;g__Alistipes;s__Alistipes putredinis	0	175	121	107	139	1	0	211	183	248	137	154	109	187	168	118	186	1063	502	1897		5706
k__Bacteria;p__Bacteroidetes;c__Bacteroidia;o__Bacteroidales;f__Prevotellaceae;g__Prevotella;s__Prevotella stercorea	0	394	144	131	327	0	0	515	92	153	92	131	55	127	147	51	105	885	738	1576		5663
k__Bacteria;p__Bacteroidetes;c__Bacteroidia;o__Bacteroidales;f__Bacteroidaceae;g__Bacteroides;s__Bacteroides oleiciplenus	0	399	123	119	361	0	1	523	114	121	111	102	67	146	112	74	191	974	651	1330		5519
k__Bacteria;p__Bacteroidetes;c__Bacteroidia;o__Bacteroidales;f__Bacteroidaceae;g__Bacteroides;s__Bacteroides barnesiae	0	370	136	138	306	0	0	450	93	156	90	133	52	140	137	50	113	848	704	1591		5507
k__Bacteria;p__Proteobacteria;c__Gammaproteobacteria;o__Enterobacterales;f__Enterobacteriaceae;g__Shigella;s__Shigella flexneri	0	29	2	5	21	0	0	35	3	467	2	381	0	5	401	22	15	28	24	4032		5472
k__Bacteria;p__Firmicutes;c__Clostridia;o__Clostridiales;f__Clostridiaceae;g__Clostridium;s__Clostridium sp. M62/1	0	70	222	210	41	0	0	85	139	249	118	195	73	191	211	40	47	836	856	1855		5438
k__Bacteria;p__Firmicutes;c__Clostridia;o__Clostridiales;f__Lachnospiraceae;g__Dorea;s__Dorea formicigenerans	0	62	212	191	43	0	0	73	140	258	115	205	70	191	217	44	46	850	802	1891		5410
k__Bacteria;p__Bacteroidetes;c__Bacteroidia;o__Bacteroidales;f__Porphyromonadaceae;g__Porphyromonas;s__Porphyromonas somerae	0	376	129	129	303	0	0	457	98	149	91	129	59	136	135	45	100	842	672	1552		5402
k__Bacteria;p__Firmicutes;c__Clostridia;o__Clostridiales;f__Lachnospiraceae;g__Coprococcus;s__Coprococcus eutactus	0	72	181	180	48	0	0	79	138	262	113	215	68	185	221	39	36	821	733	1990		5381
k__Bacteria;p__Firmicutes;c__Clostridia;o__Clostridiales;f__Lachnospiraceae;g__Anaerosporobacter;s__Anaerosporobacter mobilis	0	104	142	168	88	1	0	136	249	159	209	143	106	329	138	40	86	1316	775	1169		5358
k__Bacteria;p__Bacteroidetes;c__Bacteroidia;o__Bacteroidales;f__Porphyromonadaceae;g__Parabacteroides;s__Parabacteroides johnsonii	1	302	64	83	254	5	0	395	138	109	139	101	109	201	87	99	174	1445	410	1139		5255
k__Bacteria;p__Bacteroidetes;c__Bacteroidia;o__Bacteroidales;f__Rikenellaceae;g__Rikenella;s__Rikenella microfusus	0	341	124	126	275	0	0	418	85	156	81	128	52	123	132	48	102	785	648	1542		5166
k__Bacteria;p__Firmicutes;c__Erysipelotrichia;o__Erysipelotrichales;f__Erysipelotrichaceae;g__;s__Erysipelotrichaceae bacterium 5_2_54FAA	0	47	184	168	28	0	0	54	122	264	99	212	61	163	218	35	28	700	691	1926		5000
k__Bacteria;p__Bacteroidetes;c__Bacteroidia;o__Bacteroidales;f__Bacteroidaceae;g__Bacteroides;s__Bacteroides finegoldii	0	674	95	94	649	0	0	983	133	14	131	13	69	163	13	29	55	1201	472	203		4991
k__Bacteria;p__Actinobacteria;c__Actinobacteria;o__Bifidobacteriales;f__Bifidobacteriaceae;g__Bifidobacterium;s__Bifidobacterium pseudolongum	0	14	0	0	7	0	0	20	0	26	0	13	0	0	20	1061	2997	6	252	523		4939
k__Bacteria;p__Bacteroidetes;c__Bacteroidia;o__Bacteroidales;f__Bacteroidaceae;g__Bacteroides;s__Bacteroides cellulosilyticus	0	297	111	109	252	0	0	395	81	147	77	128	40	97	134	83	219	709	627	1423		4929
k__Bacteria;p__Bacteroidetes;c__Bacteroidia;o__Bacteroidales;f__Odoribacteraceae;g__Culturomica;s__Culturomica massiliensis	0	316	116	114	260	0	1	396	93	141	84	116	50	118	127	50	110	769	619	1447		4927
k__Bacteria;p__Bacteroidetes;c__Bacteroidia;o__Bacteroidales;f__Prevotellaceae;g__Prevotella;s__Prevotella sp. S7-1-8	0	320	120	120	261	0	0	399	82	143	75	122	48	116	130	42	89	736	628	1473		4904
k__Bacteria;p__Bacteroidetes;c__Bacteroidia;o__Bacteroidales;f__Bacteroidaceae;g__Bacteroides;s__Bacteroides neonati	0	332	117	119	273	0	1	404	87	136	80	111	50	118	124	43	94	771	607	1395		4862
k__Bacteria;p__Bacteroidetes;c__Bacteroidia;o__Bacteroidales;f__Bacteroidaceae;g__Bacteroides;s__Bacteroides coprophilus	2	367	107	104	317	0	0	485	72	145	74	127	39	114	171	69	98	627	471	1426		4815
k__Bacteria;p__Firmicutes;c__Bacilli;o__Lactobacillales;f__Aerococcaceae;g__Aerococcus;s__Aerococcus viridans	94	135	94	101	143	80	79	175	53	131	55	106	31	71	136	293	252	488	602	1678		4797
k__Bacteria;p__Bacteroidetes;c__Flavobacteriia;o__Flavobacteriales;f__Flavobacteriaceae;g__Riemerella;s__Riemerella columbina	0	303	114	115	244	0	0	376	80	139	73	117	46	112	123	39	85	712	595	1398		4671
k__Bacteria;p__Firmicutes;c__Clostridia;o__Clostridiales;f__Lachnospiraceae;g__Marvinbryantia;s__Marvinbryantia formatexigens	0	86	250	241	65	0	0	106	89	145	92	121	42	148	165	42	49	646	1087	1288		4662
k__Bacteria;p__Firmicutes;c__Clostridia;o__Clostridiales;f__;g__Pseudoflavonifractor;s__Pseudoflavonifractor capillosus	0	57	314	260	43	0	0	58	129	192	105	128	58	148	134	40	22	737	1019	1179		4623
k__Bacteria;p__Bacteroidetes;c__Bacteroidia;o__Bacteroidales;f__Prevotellaceae;g__Prevotella;s__Prevotella corporis	1	300	112	109	246	1	1	372	79	131	70	112	44	108	122	43	84	701	579	1351		4566
k__Bacteria;p__Firmicutes;c__Clostridia;o__Clostridiales;f__Lachnospiraceae;g__Blautia;s__Blautia schinkii	0	102	237	229	77	0	0	113	103	155	91	129	59	132	128	60	40	665	971	1261		4552
k__Bacteria;p__Firmicutes;c__Clostridia;o__Clostridiales;f__Lachnospiraceae;g__Anaerostipes;s__Anaerostipes caccae	0	50	158	147	28	0	0	51	114	215	95	171	56	163	178	32	29	689	604	1574		4354
k__Bacteria;p__Proteobacteria;c__Gammaproteobacteria;o__Enterobacterales;f__Enterobacteriaceae;g__Shigella;s__Shigella dysenteriae	0	21	2	5	15	0	1	31	2	368	2	322	1	5	322	16	11	23	21	3147		4315
k__Bacteria;p__Firmicutes;c__Bacilli;o__Lactobacillales;f__Enterococcaceae;g__Enterococcus;s__Enterococcus italicus	82	124	82	89	137	72	71	168	40	121	36	96	24	42	122	273	240	382	544	1567		4312
k__Bacteria;p__Bacteroidetes;c__Bacteroidia;o__Bacteroidales;f__Prevotellaceae;g__Prevotella;s__Prevotella disiens	1	320	92	90	237	1	1	383	92	92	85	85	47	120	91	42	82	742	475	1039		4117
k__Bacteria;p__Firmicutes;c__Clostridia;o__Clostridiales;f__Lachnospiraceae;g__Roseburia;s__Roseburia intestinalis	0	54	139	130	37	0	0	75	112	183	92	138	57	154	142	31	30	699	551	1277		3901
k__Bacteria;p__Proteobacteria;c__Epsilonproteobacteria;o__Campylobacterales;f__Helicobacteraceae;g__Helicobacter;s__Helicobacter apodemus	0	21	68	50	26	0	0	45	70	32	60	41	39	113	30	498	541	807	665	572		3678
k__Bacteria;p__Firmicutes;c__Bacilli;o__Lactobacillales;f__Aerococcaceae;g__Facklamia;s__Facklamia ignava	67	103	63	67	103	64	61	133	26	93	27	80	17	37	95	238	216	312	430	1293		3525
k__Bacteria;p__Bacteroidetes;c__Bacteroidia;o__Bacteroidales;f__Bacteroidaceae;g__Bacteroides;s__Bacteroides salanitronis	0	234	88	78	194	0	0	284	60	94	63	79	46	94	87	38	120	567	450	914		3490
k__Bacteria;p__Firmicutes;c__Clostridia;o__Clostridiales;f__Ruminococcaceae;g__Faecalibacterium;s__Faecalibacterium prausnitzii	0	68	141	141	60	0	0	86	89	97	82	84	45	118	91	32	30	575	586	860		3185
k__Bacteria;p__Firmicutes;c__Erysipelotrichia;o__Erysipelotrichales;f__Erysipelotrichaceae;g__Candidatus Stoquefichus;s__Candidatus Stoquefichus sp. SB1	0	48	104	110	37	0	0	68	117	130	80	122	48	129	105	20	36	583	461	955		3153
k__Bacteria;p__Bacteroidetes;c__Bacteroidia;o__Bacteroidales;f__Prevotellaceae;g__Paraprevotella;s__Paraprevotella xylaniphila	0	196	62	62	163	0	0	231	66	92	59	78	35	79	83	34	76	542	348	898		3104
k__Bacteria;p__Firmicutes;c__Clostridia;o__Clostridiales;f__Ruminococcaceae;g__Acetivibrio;s__Acetivibrio ethanolgignens	2	70	155	141	51	0	0	74	55	125	35	102	25	55	109	32	37	284	683	1033		3068
k__Bacteria;p__Firmicutes;c__Clostridia;o__Clostridiales;f__Ruminococcaceae;g__Angelakisella;s__Angelakisella massiliensis	0	52	151	140	41	0	0	65	71	114	56	101	30	76	86	35	23	481	694	822		3038
k__Bacteria;p__Firmicutes;c__Erysipelotrichia;o__Erysipelotrichales;f__Erysipelotrichaceae;g__;s__Erysipelotrichaceae bacterium I46	0	47	84	107	46	0	0	58	92	132	75	102	38	116	101	29	36	519	456	965		3003
k__Bacteria;p__Bacteroidetes;c__Bacteroidia;o__Bacteroidales;f__Odoribacteraceae;g__Odoribacter;s__Odoribacter laneus	0	350	50	82	275	0	0	448	92	13	65	10	48	109	11	28	43	872	344	138		2978
k__Bacteria;p__Bacteroidetes;c__Bacteroidia;o__Bacteroidales;f__Prevotellaceae;g__Prevotellamassilia;s__Prevotellamassilia timonensis	0	194	64	72	128	0	1	213	65	96	49	74	36	81	76	35	54	483	339	896		2956
k__Bacteria;p__Firmicutes;c__Clostridia;o__Clostridiales;f__Lachnospiraceae;g__Fusicatenibacter;s__Fusicatenibacter saccharivorans	0	60	195	188	56	0	0	82	74	77	63	73	45	96	77	21	25	449	694	669		2944
k__Bacteria;p__Bacteroidetes;c__Bacteroidia;o__Bacteroidales;f__Prevotellaceae;g__Prevotella;s__Prevotella bivia	0	197	67	70	176	1	1	261	46	80	43	71	27	66	69	26	55	437	362	837		2892
k__Bacteria;p__Firmicutes;c__Bacilli;o__Lactobacillales;f__Lactobacillaceae;g__Lactobacillus;s__Lactobacillus equi	66	38	63	64	61	69	64	73	34	94	24	72	15	43	91	270	48	289	333	1063		2874
k__Bacteria;p__Bacteroidetes;c__Bacteroidia;o__Bacteroidales;f__Prevotellaceae;g__Prevotella;s__Prevotella sp. S7 MS 2	0	205	40	44	116	2	1	223	93	65	90	51	47	107	65	60	84	725	257	583		2858
k__Bacteria;p__Bacteroidetes;c__Bacteroidia;o__Bacteroidales;f__Bacteroidaceae;g__Bacteroides;s__Bacteroides sp. CAG:530	0	330	47	51	335	0	0	509	65	7	84	14	32	99	10	14	37	736	289	161		2820
k__Bacteria;p__Bacteroidetes;c__Bacteroidia;o__Bacteroidales;f__Porphyromonadaceae;g__Gabonibacter;s__Gabonibacter massiliensis	0	81	93	89	47	1	0	90	21	122	19	83	12	31	93	57	125	165	493	1137		2759
k__Bacteria;p__Bacteroidetes;c__Bacteroidia;o__Bacteroidales;f__;g__;s__Bacteroidales bacterium H10	0	124	60	46	95	0	1	140	28	110	21	87	25	41	99	38	122	255	245	1220		2757
k__Bacteria;p__Firmicutes;c__Clostridia;o__Clostridiales;f__Eubacteriaceae;g__Anaerofustis;s__Anaerofustis stercorihominis	0	26	122	162	22	0	1	37	30	102	35	108	13	49	110	10	28	221	646	989		2711
k__Bacteria;p__Firmicutes;c__Clostridia;o__Clostridiales;f__Clostridiaceae;g__Hungatella;s__Hungatella hathewayi	0	24	103	103	33	0	0	52	57	134	44	104	25	69	113	19	28	331	439	935		2613
k__Bacteria;p__Firmicutes;c__Bacilli;o__Lactobacillales;f__Lactobacillaceae;g__Lactobacillus;s__Lactobacillus salivarius	61	35	58	57	22	65	68	47	36	97	24	93	15	39	90	251	42	248	294	953		2595
k__Bacteria;p__Firmicutes;c__;o__;f__;g__;s__Firmicutes bacterium M10-2	0	8	148	154	16	0	0	26	23	109	16	80	14	20	91	14	23	172	653	960		2527
k__Bacteria;p__Bacteroidetes;c__Bacteroidia;o__Bacteroidales;f__Bacteroidaceae;g__Bacteroides;s__Bacteroides sp. CAG:98	0	132	55	47	119	0	0	198	31	97	20	94	13	24	78	46	114	196	272	837		2373
k__Bacteria;p__Firmicutes;c__Clostridia;o__Clostridiales;f__Lachnospiraceae;g__;s__Lachnospiraceae bacterium MA2020	0	29	147	152	14	1	0	31	49	94	42	76	31	84	78	29	19	314	570	604		2364
k__Bacteria;p__Firmicutes;c__Clostridia;o__Clostridiales;f__Lachnospiraceae;g__Roseburia;s__Roseburia hominis	0	68	121	123	44	0	0	69	58	79	42	64	32	64	64	22	21	347	487	634		2339
k__Bacteria;p__Bacteroidetes;c__Bacteroidia;o__Bacteroidales;f__Odoribacteraceae;g__Butyricimonas;s__Butyricimonas synergistica	0	101	49	49	94	1	0	146	35	61	23	55	14	42	46	41	398	233	250	680		2318
k__Bacteria;p__Bacteroidetes;c__Bacteroidia;o__Bacteroidales;f__Porphyromonadaceae;g__Gabonia;s__Gabonia massiliensis	0	224	46	39	226	0	0	309	45	34	49	30	13	61	37	15	48	467	268	387		2298
k__Bacteria;p__Firmicutes;c__Clostridia;o__Clostridiales;f__Ruminococcaceae;g__Ruminiclostridium;s__[Clostridium] leptum	0	17	100	96	15	0	0	21	48	91	58	85	38	82	88	20	14	357	413	741		2284
k__Bacteria;p__Bacteroidetes;c__Bacteroidia;o__Bacteroidales;f__Prevotellaceae;g__Prevotella;s__Prevotella amnii	0	157	54	58	115	0	0	175	42	63	38	56	23	59	55	22	36	369	287	657		2266
k__Bacteria;p__Firmicutes;c__Clostridia;o__Clostridiales;f__Lachnospiraceae;g__Blautia;s__Blautia obeum	0	42	127	124	41	0	0	62	51	79	45	64	23	70	64	18	20	334	489	613		2266
k__Bacteria;p__Firmicutes;c__Clostridia;o__Clostridiales;f__Clostridiaceae;g__Butyricicoccus;s__Butyricicoccus desmolans	0	12	144	192	5	0	0	21	47	78	46	77	35	62	59	15	10	323	601	535		2262
k__Bacteria;p__Bacteroidetes;c__Bacteroidia;o__Bacteroidales;f__Rikenellaceae;g__Alistipes;s__Alistipes senegalensis	0	49	32	23	54	0	0	71	107	65	85	53	56	115	58	41	74	657	137	543		2220
k__Bacteria;p__Firmicutes;c__Clostridia;o__Clostridiales;f__Eubacteriaceae;g__Eubacterium;s__Eubacterium ventriosum	0	46	120	122	45	0	0	71	55	61	56	52	30	76	52	22	30	403	472	504		2217
k__Bacteria;p__Bacteroidetes;c__Bacteroidia;o__Bacteroidales;f__Porphyromonadaceae;g__Coprobacter;s__Coprobacter secundus	0	155	44	44	135	0	0	203	36	56	40	49	16	44	51	34	88	326	264	624		2209
[truncated: 2,026 more rows]

## Sheet: Supp Table 7
Supplementary Table 7. Kraken2 taxonomy table for all samples.
[truncated: 9,347 more rows]
[truncated: 16 more columns]

## Sheet: Supp Table 8
Supplementary Table 8. Reference genomes used for bias analyses.
[truncated: 51 more rows]
